# Supplementary material for: Diversity of Antibiotic Resistance genes and Transfer Elements-Quantitative Monitoring (DARTE-QM): a method for detection of antimicrobial resistance in environmental samples
Source: Commun Biol. 2022 Mar 17;5:216. doi: 10.1038/s42003-022-03155-9 (PMC8931014; doi:10.1038/s42003-022-03155-9)
Supplement: Supplementary file 6 — Supplementary Data 3 [file 42003_2022_3155_MOESM6_ESM.txt]

>NZ_CP016757.1 Cloacibacillus porcorum strain CL-84 (T) chromosome, complete genome
TCAGTAAAAAAAGAGTATCGTCAGCTATCATCAAATTTTCAGATTTTTGCATCTATCAACGAATTTGGCT
CTGCAACTGACTTCCTAGCGCTGTCAATATTTTTGTGTTTCTCGATGTGTATATGTGAATAACTTTTGTG
GATTTCTTTCTAAAACTTCGATTATCCTATTGACTTGAAATCTTCTTTATGCCTGGCTGAAAAAAATCTT
CCAATTGTGTATTCAAAAAAATCATTGAAATTTATTTTTTGGTCTTTAGCTGATTCATGATAAAATCTCT
AGTTGGAAGAATATCTATTTTATCTTCTGTTGGAGTGAACCGAATGGATTTAGACATTATTTGGAAAGAA
TACTATAAGTACTGCATGGAAAAGATGGGGGCCGAGGATAAGACTGCGGAGATATATCTTCAGACCTGTA
TGCCGCTCTCGCTTGAAGAGGGCGTGCTTGTACTTGACGTAGCCACTCAATTCGCGATGGATCAGATAAA
GTCAAGATATCTCGCAAGGATGAAGGAGCTGCTCATCGAGACCAGCTTCGGCACGGATATCAAGCTTAAG
ATCTCTTCCGATCAGCCGGAGGCCACAAAAGTGCAGGAGCCGCAGCCCAAGAATCCGCAGTCAAAGCCGT
CTGCGGGCCGCAACGGCCTTAATCCGAATTATGTCTTCTCGACATTCGTCGTCGGAAAATCAAACAGGCT
TCCTCACGCCGCAAGCCTGGCGGTCGCCGAGTCTCCCGGAAATACCTACAATCCTTTCTTCATCTGGGGG
AAGGTCGGACTTGGCAAGACGCACCTTATGCACGCCATCGGACATCATATCGCGGCTACGAATAATAATA
CGAAAATACTTTATGTCAGTGCGGAAAAGTTCACTAACGACCTGATCACCGCGATCAGGAACAACACCAA
TCAGGAATTCCGCGCGCGGTACCGCGAACTTGACGTGCTGATGATAGACGACGTGCAGTTCATCGCCGGC
AAGGAGCAGACGCAGGAAGAATTTTTCTGGACCTTCAACACCCTGCACGACGCGAAGAAACAGATAATCA
TAAGCGCCGACCGTCCTCCCAAAGACATTGAAGGTATCGCAGACAGGCTCGTCTCCCGTTTCGAATGGGG
ACTGGTAACCGACATCCAGCCGCCTGATTTGGAGACCCGCGTCGCCATACTTCAAAAAAAAGCTGAGATG
AAAAAGTACATGAACATCCCTGAAGATGTCATCATGTTCATCGCGCAGAATATTCCGAGCAACATCCGCG
AACTCGAAGGCTCCCTGAACAGGATCGTCGCCTGTTCGGATCTCAACCACGAACCTATCAACATCGAGAA
CGCAAGCGTGTGGCTCAAGGATCTGATCAAAGAACATCCGCTGGGAACCGTGAGTATCGGCCTCATCCAG
CAGCTGACGGCCGAATCTTTCGGCTTTACCGTCGAAGAGCTGCTCTCTAAGAAGCGGACCGCCGACCTGG
CCCTCGCGCGTCAGGCCGCGATGTATGTAGCACGCAATAAGACAAATGAGGCGCTGATCCAAATTGCCTA
CGCCTTCAACAAAAAGGATCATACGGTCGTTATCCACGCCTGCAAGAAGATCGCCGAACTTATCAAGACG
GATCTTAGGGTACGCTCTTTTGTGGATAACATTGTGAATAAGTTATAATTTTTCGCGAAAAATTGGTGCA
TTGATTTGTGGGCAGTTTTATTTTACAGATTTTCCACACAAAAATTGTGGATAGTGTGAATAAGTTTGTG
AATTAATAAAAATCTTTTGCACATCGAAAAATTACGTCAGAGCGGGGTGAAATATACTTTTCCACATTTC
CACAGCCCCTACGACGACGAATACGATTTTATTTATAAAAAAGGTGTATTAATAGGAGGGCTCGTACATG
AAGCTTACAATCAACAAAAAGCAGTTCCTTGCAAGCTGGGGTCTCGCTGAGAGAAGCACATCCGCCTCAG
GATCGGTGAGCATACTCTCGTCAATCCTCGTTAAGGCAGACTTTGAATCGGTGCTGCTGCAGGCAACCGA
TATAAAGACGTCGATAATCTGCTTTGCGTCAGGCATTACCGTAACCGAACCCGGAGAGGCGGTATTCCCG
ATCAAAATGGTCAGCGACCTCTTCAAGAAGGCTCCGGGAGAGGAGTTCACCATTGAGGTAAACGAAGGAA
AGGTAATTCTGAGGGCTGGCAGGAGCAAATATAACTTCTCCAGCTATCCGGTGCGCGAATTTCCCGTACT
GCCGTCGTCGGACAGCGCCGACCTCTTCTGCCGCATATCGGCGGCGGAGCTAGCGAAGGTTATCGAAGAG
GGGACGCTCGCAGCCTCGACCGGCGAAGAGTTCCCGCTCTATCTCTCCTCCGCAAATCTGCAGATAACGC
AGAACATGCTGAATATTGTCTCTACGGATACGCGCAGGCTCGCGCTATCCTCGGCGGCGGTGGCCGACGG
GGCCGAAGCGGCGACGGCGCTGCTGCCGATGAAGGGGGTAAAGGAGCTTCAGCGGATACTTGGCTCGCTG
AACCCGGAAACGGAGGTAAAGGTGCTCTTTGACAGCGCGCAGTTCTACTTCAAGACAGACACGCTCGAAT
TCACCGTCCGCCGCGTGGAGTCAAAGTTTCCGCCCTATGAAAAAATACTGCCGAAGAACAGCACCCTCAG
CGTCGTTACCGACAGAGGCGCTCTCATCTCCGCCCTTGAACGCGTGGATGTCATCGTTCGGGACTTCAAC
CGCATGGTAGTTCTGGACATCATCCCCGGCTCGGAGATGGTACTGCGCGGCAAGGCTCCGGATTTCGGAC
AGGCCAAGGAAGAGATCGGCGCGGAGGCGGAGGGCGAAAAGCTGAGGATCGCCGTCAATTCCAAGTTTTT
CTTGGAGGCTCTAAAGGTGATGAGAGATCCCGAGGTAAAGCTTTCTTTCAACGGCCAGGCCGGCCATATG
GCGGTAAAACGCAGTGACAGCGACGATTTCTTATGTCTCATCGCGCCGATCAACCTCTCTGAGGATGAAC
TCAGGATGTTTGATACGGAGCAAAACGGAGCGGATGGGATTTAGCCGGGTTCGGTTCAATAATTTTAAAA
ATCTTGAGCCCCGGGAGATGAGATGGTCCCCGGGGCTGAATTTGCTTACCGGCGAGAACGGCGCGGGAAA
GACAAACATCCTTGAGGGGATAAATATCGTCTCCGGGTGGGGTCCGCTTGAGCGCGGCGCGAAAACTCTC
TCGATGCCTACCTGGGGCAGCGGTTCTTCCGAGGTGCAGCTGACCGGAGAGCTTGAATCCGGCGGGATAA
TACGCGTGAAAATATCGCGCCGCTATATGCTGAGGCTGGATGATAAATCAGTTACCGCCGCGGATCTGCG
CTGGAACATACCGGTGCTTACCTTCCTTCCCGACGACATGTCTATCGTGGAGGGCTCTTCAGCCTTCCGC
CGGAGGCTGCTTGATATGCTGCTGGCGCTGATAGTTCCCTCTTACGCGATGCGTCTTGCCGAGTACAGGC
GCGGCGTCCGCCAGAAGGCGGTATTTCTTAAACGCGGGATGCCTGCGATGATCGCCGACCGGGCGCTGCT
GCCGCTTGCCGCCTGGATATGGCGGATGCGGATAGAGGGGGTAAAGCTGCTCTCCTCATGCCTTGAGGGA
ATGTCGGAGCTCACGCCGGTGAAGATCACGCTCTCGCTGAAGAGAGGCGGAGCCGGTTTTGACGACGACT
GCGAGAACGATTACGCGAAGGCGGTCATCGCAAACCGCGGCCGCGAGGCGGCGGTGAAATTCCCCGTAGT
TGGACCGCACCGCGACGATATTATCATCATGGCCGGCGAAAGGTTGGCCTCCGAGGCTTTGAGCCGCGGA
CTGCGCCGGCGTACGGCGATTGCGATGATGCTGGCCGCCGCTGACGGCGTGAAGAGAAAGATCGGCCGCG
ACCCTGTCCTCCTGCTCGACGAGGTGACCGCGGAGCTTGATTCCTCCGGGCGGACGCTGCTCTTTGAGTC
GTTGCTCTCGCGGGAGACGCAGGTATTCGCGGCGACGGCTGAGCCCTTCGTCGAAAAATTTCCCGGGCTC
ATCCACAGGGTATCAGAGGGAAGAGTGACGGAGAGCTACGAGAATTAAGGGTAATATTTTTTAATCATGA
AAGGCGTAAAATGTTGATAAACGACAGATATGACGTAATCACTATCGGGGCCGGACATGCCGGATGCGAG
GCGGCGCTCGCCGCGGCAAGGATGGGGGCGCGCACGCTCATGATCTGCCTCTACCTCGACAGTATCGCGA
TGATGCCCTGCAACCCCTCGATCGGCGGCCCGGCAAAGGGGCATATGGTGCGGGAGATCGACGCCCTCGG
AGGCGAATGCGCCTCGGCGGCGGACAGCGCCACACGCCATCTGCGCTGGCTTAACACCTCCAAGGGGGAG
GCGGTGCGCACGCTGCGCGCGCAGTGCAGTCCGCGGCGCTACAGCGACCACTACCGCACGGCGCTTCTGA
CGGAAAAAAATATTGCGCTGCATCAGGCGCAGGCGGCAGATCTTATCATCGAGCACGGCGAGGCGCGCGG
CGTTAAAATCAAGACGGGACAGGTATTCTACGCGGACTGCGTGATACTTGCCACCGGCACCTATCTCGAT
TCCAAGATACATATCGGGATGACGTCTCATAAATCGGGTCCTTTGGGGATGGTTGCCTCGACTGAATTTG
CGAGGAGCCTGCGCAGAAGCGGCCTCGAAACTGGACGTCTGCGCACCGACACGACGCCGAGGCTGCACTT
CGACACGATAGACTGGGAGGCTCTCGACTGTCAGCGCAGCATTGAGGAGCCACAGGCCTTTTCTCATTTT
GGAGTAAAGAAAAGATATGACGAAATGATCTGCGGGCTGACGCGCACAAACGCGGAAACTCACAGAATAA
TCAGAAAATATTTTTCCGAATCGCCGCTCTACATGGGTAAGCTCGACACGGAGGGACCCAGATATTGCCC
TTCCATCGACGACAAGATAATAAAGTTCCCCGAAAAGGATACCCATCCCCTCTTTCTCGAACCGATAACC
TCTGAGGGCAGGGAGGTTTATGTTCAGAACTTTTCCACTTCGATGTGCCTTGAGGCGCAGTTAGAGAGCA
TAAAGACGATAAAGGGCTGCGAGAGGGCTCATATCCTGCGTCCCGGCTACGCCATCGAGTATGATTTCGT
CGTCCCGACGCAGCTTAATCCGTGGCTGGAGACAAAACAGGTGAAGAACCTCTTCCTCGCGGGACAGATA
AACGGTACCTCGGGATACGAAGAGGCGGCGGCTCAGGGGCTGATCGCCGGCATCAACGCGGCGCTGCGCG
TGAAGGGGGCCGAGCCCTTCGTTCTGCGGCGCGACGAGGCCTATATCGGCGTGCTCATAGACGACCTCGT
CACCAAGGGGACCAACGAACCCTACCGTATGCTCACGAGCCGCTGCGAATACAGGCTGCTTCTGCGTCAC
GACAACGCCGCCGACCGCCTCTGCGGGACGGGGCATAGTCTAGGGCTTTTACCGGATGAAAAATATGAAT
CCTTCCAAAAGATGGCCAGGGCGGCGGAGGCTGAGGAGAGACGCTTAGAAGAGTTAAAAATCCCGCCCAC
CGCCGAGGTCAATGAGAGGCTCGCCGCAATGCCGTCGTCGCCGCTCAGCGAGGGGATATCGGCGAAGAAC
CTGCTGCGGCGTCCCGAAGTGAGCTGGTCCTTCATTGCCGAACTTACGGGATCGGAGCTTGATCCAGAGT
ACGGTGAGAAAATTGCGAACGAGCTCAAGTATGAAGGCTACATCAGCCGCCAGCTCAGGCAGGTCGATAA
ATTCAGGCGCATGGAGCTTCTGAAGATACCGCCGTATATTGATTTTAACGATGTTCACGGGCTATCCGCC
GAGGGACGCGGCAAGCTGGAAAAGATCAGGCCGGCGACGCTGGGACAGGCCTCGCGCATCCCCGGAGTGC
CGCCTACCGATATCCAGCTTCTTTGGGTCGCGATAGAAAACGGACGCAGGCAGCGGCATGAAAAAGATTG
ACGGCGCAAGAGCCGCCGGCGATATTGTCAGAGCCGGGATCGGCAATCAGGCCAAATCAATGGCCGACGC
CGAGAGATGGGCGCAGCTGACCCTATCGGTAAAACTCGCCGAACTCGAAGAGCGCTGGGAGGAGATTGCC
GGTTCGCCTCTGGCCCAGAAGAGCCAGCCATCCCAGTGCGAATACTCCGAAGAGATAATGACGCTCACCA
TAAATGTCGCCGAACAGAGTATCCTCTCCGCGGTACGGTTTCGCCGAGCGCAGATAGAGAGGCGGGTCGC
CGCCTTCTTTGGCTGTAAAAAAATTAAGGTCGATTTCCGCGTCGGCCCCATAGTCCGCCGCTCGCAGGCC
CAAGAGCCGCTTCCTTCATACAAAAGACGCGCGCCGGTAGTTCTATCCGAGGAAGATGTCGAGGCGGAGA
GGCGTAATTTCGAAGAGTCGGGGATCTCGGAGGAACTTGCGCTGCGGATGGCGCGCGTCAAGCTGTCGCT
GGAAAAACTGGCAAAGAGAACCTCCAATTAACAATAAGTAGGCCATTATACTGATAATTATGTTAAAAAT
AAGAAAAAACTATGTATTTTTACTCTTATATACACAAAAGATAGAGATTATGATATTATTAACGCAGGCA
ATTAAAAAAGAATATAAAAATCTAAAAACGGAGGAATAGAAATGAAAATTGGAGAAGTAATCAAAGACGG
AGATTTTAAGGCTGAGAAGCACGTGCCGACGATAGAGGCCCCCGAAAAGGTAAAGGCTGGGGAAGAGGCG
CTCGTTAAGGTAATGGTGGGACAGGAGATCAAGCATCCCAACACACCCCTTCATCACATCAGCTGGATCC
AGCTTTACTTTAAGCCGGAGGGTGCGGCACCTGTAGTCGAAGTTGCCAGATTCAACTACAGCGCCCACGA
CGACACGATGAACCTTGAGACGCCGGGATGCGTTGCTGCCGATCCCGCAAGCTGCGTGAGAGTCAAGCTG
ACAAAGCCTGGAACATTTATCGCGGTAAGCTACTGCAACATCCACGGCCTCTGGGAGAGCGCTAAGAAGA
TCGAAGTCGAATAAATCCAAATTTTTAAAGACCGATAAGGAGCGCAGCCCTGCTAAACGAAGGGCCGCGC
TCCGCTTTTTTATAAAAAAATCTAAAATGGTCATTTCACATAAATAACAGATACGCCTATCCAGCATATA
TCCACATGGAAATTCACCCTTTTGACCGACTTATACACATATATTGTCAAAATTACAGGCCGTTTTGTCC
TCTATCTGCGCCAAAATATGGGTTTGAGCACATAAGTGTCCACATTTTGTGGATAACTTTGTAGATAAGT
GGGTGCAAAAATTACGTACTTTAATTTATTCGGCTTCTATTGGCGATGGGAAAATAGTCGTAAGTTAGGT
AATATTTACTTCGCCGTAACAGGTAAACAAGCTCAAAAATCGTGGAAATTTCTATAGAATGATTTCTAAG
CTGCACAGACTTACCGCGGCTGGATGAGTGTCGTTCAATTTTATCTCGGCAATTTTTTTGATACGCCCTC
CAGTCCGTGGTAAACACATCAAGTCTTTGACGAACATGTAGCAGCCCGCAGTGTCTCGCGGTAGCTGGCG
GCGAACATCCATCGGAGAGAAATCATGTCATTTTTCATAATATCTCCGGAGTAAATTACGGCGAACGCTG
TGAAGGCGGTAAAAATGATACGGAACGGCAGCTCAAGCGGCGGCTGACAGATGCGCCTGCGCTGTTTTCT
GCCGCTGGCTCGCATAGAAAAAACGCCGCCGCAGTATGATACCATCGGCGGCGGTCTCTGTTACAGCTAA
GACAACTGGCTATCCGCGCTTGGCGATCGCCGCTCCTACCACCAGCGTATCTTTTCCGGAGTTCTCTATG
CCGTGGGAACACCCCATGCGGCAGAGCATAATGTCGCCGGCCTTTACATGCTGGGTTTCATTCTCTTCTG
TGTAAAGCCCTTCGCCGCTCATAATAAAATAAACCTCTTCATTGTCGGCGTGCAGATGATAGCCTACGGA
GGCTCCCGGCTCAAGCTCAAGACGGGTCGTCATCGTGAAGGCTCCGTCCTGATCGGGAATTGCTATCGGA
AAGGCCAGCGCATGTCCCTTGCCGCTGCCTCCCAGCTTTTCTCTCTTTATTCCATCTTCCTGGTTTTTTA
ATATCATCTTCGATTCTCCTTTTTGCAGAGTCGGATTTTATGCTATCCAAAGAAATTATATTGCCTCTGA
GAGATATGTCTATTCTTTCTTTATAGATAAAAGAGTTAAATATTATTGACCTTTAATGATTATTACTTTT
CTTCTCCACTAAAAAGATGAGATATGGGCGGCAATCTATTTTTAATGGGTATCAGGCGTGCGTCATTGAT
AAAAATCTTGAATATTATTTGAATGTAAAAAATTAAATTAATGACTAGTTAATATTATATTACTATGTTA
AAATGATATATCGCCCTACAAGGCAATATGTTGTTATACCTTAAACCGTTCCGGCGGATAGAAAGGCGGC
GGATAACAGTAACCGGTAGAGAATATAAGACTAATATAATAAATAAAGGAGGAAAATCTTATGACAGAAA
AGAAATCAAAGCTTAATCTTCTGATGCCTCACACCTACGTTCTTCTTTTCTTCCTGATCGTCCTTGCGAC
CATCGGCACCTATGTTGTGCCGGCTGGTCTATACGACCGCATCACAGACCCCAACACCGGACGCATGGTC
GTCGATCCGACGACCTATCATATCGTCAAGTCGACGCCGGTGGACCCCTTCGCGATGTTCATCAGCGTCT
ATAAGGGACTCGTTCAGGCAGCCGATATTATATTCTTTATAATGATCTCATACGCATGTTTCTATCTCGT
CCTCGTCAGCGGCGCTCTTAACGCCGCGATGGGTGCCCTGCTGCGCGCGACGAAGGGGCGCGACGCCTTC
GTCATGCCGCTCTTTATGTATCTATTCGCCACCGCCGCCACCTTCTTTGGTATGTTCGAGGAGGCCTTCG
GGTTTATCCCGATCTTTGTTGGCCTCGCCGTCGCGATGGGCTATGACGCGCTGGTCGGCATGTCCGTCGT
CGCGATGGGATGCGGCCTCGGCTTTGCCGCCGCCTTCATGAATCCCTTCACGGTCGGCCTCGCGCAGAAG
ATCTCGGAACTGCCTCTCTTTTCGGGACTTGGTTTCCGCATCGTGTCATGGTTTGTTTTTGTGACGATGG
GCGTCATCTGGATGATGCGTTACGCGGCGAAGGTGAGAAAAGACCCCAGCAAGAGCCTCATGAAGGGCAT
TGACGTCGGTGCGCTGGCGCTTGACCATAATGAGCTTGTAGATTCAAAGTTCACCGGCCGCAATAAGGCG
GTCCTTCTCGTTCTCTTCGTCGGTATGTGCTTCCTGGTATGGGGCGTGCTTAAGAGAGGCTGGTATTTTG
ACGAGCTCTGCGGGCTGCTCCTCGTGACTGGCATCGCCTGCGGTCTGGCCAACGGATACGGACCAAGCCG
CATAGCGCAGATATTCATTGACGCCTGGAAGGATATCATCTTCGGAGCCTGCGTTGTCGGTATCTCGCGC
GGCGTGCTCGTCGTCATGCAGCAGGGACAGATCATCGACACCGTCATCTATGCGCTGGCGGCGCCTCTGA
GCGGACTGCCGAAATGGGTGGCCGCCGAAGGGATGCTCTTCGTACAGACCCTGATAAACTTCTTCATCCC
CTCCGGCTCGGGACAGGCGGCGACCACCATCCCGATCATGTCTCCGCTTTCCGACATCCTCGGCATCCCG
CGTCAGATAGCGGTCCTCGCCTATCAGTACGGCGACGGATTTTCAAACATCCTCTGGCCGACGACGAATC
TGCCTGTCATGTGCAGCCTTGCGAAGGTGCCGATCGAGAAGTGGTGGAAATACTTCGTTCCCTTTTTCCT
CCTCCTCTTCGCCGTGCAGATGGCCTTCATATTTGTCGCGGTAATGATCAATTATCATTAAAGATTACAG
TAATGGAAAAATTTGAACTTCTTATCCGGGGAGGAGAGGTCATCCTCCCCGGATGTGCCAATCCTGAAAG
GGTCAACATTGCCGTAAGCGGCGGCCGCGTGGCGGCGCTGACGGCGGAGGAACCTTCGGCGGCCAGCGTC
ATTGACGCCGCCGGACTCTGCGTCTCTCCGGGTTTTATCGACACACATATGCACGATGAAGAGGCCGAGG
ACGGTGACACGGTCGAACAGGCGCTTTTGCGGCAGGGGGTCACGACGGCGATCGCCGGAAACTGCGGCTC
CGGCCCGCTGGCGGCCGATATCAGGCCATACAGGAAGAACCCCTGGCTTAACCTGGGCTACCTGACGGGA
CATACAAAGCTCAGGGAAAACTCCGGGGTGACGGATATATACGCCGCCTCCCCGCCGCAGGCGATCGAAA
AGATGCGCGTTCTGCTCCTTCATGAACTTGAAGCAGAGGGTTCATTCGGTCTCTCTTTCGGCCTCGAGTA
TATGCCTAATACCTCGGCGGAGGAGATCGAAGCGCTTCTTAAAACTGCCAGCGGCTTTAAAAATATCTGG
ATACCGGTGCACATCCGCGCCGACGGCCCCGCCGCGGTGGAGGCCGTGGACGAAATAATCGGCTATGCTC
ATAAATATCCGCTCCGTTTTCAGATATCACATACCGGCAGCATGTGCGCCTTCGGCCATCTCGCTGAGGT
GCTCGACCATATCTCCGCCGCCGTCGCCAACGGCTGTGACATAACCTTCGACTGTTACCCGTACGACGCC
TTCTGCACCAACCTCGGTTCGGCGGTATTTGACGAGGGTTTCGAAGAGAGATGGGGACGCGGCTGCGCAT
ATCTGGAGGTGGGAAGCGGGCCGTACCGCGGGAAATTTCTCTCGGAGGACGGCCTTTACGCAAAACTGCG
AAAAGAGGCTCCCGAGACCCTTATCATCGCCCATGTGATAAACGGGGCCGAGGTCGAGGAATGCCTCATG
CACCCGCGCTGCGCCGTCGCCTCGGACTCAATTCTTCTCAAGGGGCACGGACATCCGCGTGCCGCGGGGA
CCTTCCCGCGCGCGATAAATATCATGCGGAAAAAGGGGCTGAGTCTCGTTGAGGCGGTGCGGAAATGTAC
CTCGCTGCCGGCGGCGATGGCCTTCCTCGATAAGGGCGAGATCAAACCAGGCGCTGACGCCGACTTTGTC
CTCTTTGACCCTCAGCGGCTGGTTGACCGGGCCACCTTCGCCGAAGAGCTTCTGCCTCCCGAGGGTATAG
AGTGGGTCATCATCGGAGGGGAGCCCGCCGTACACAAAAACGAGATTATCGGAGGCCCCAAAGGAAGGCT
GATCACCCGCCAAACCTTCGCGGCTGTATAATAACGGCAGGAGATATAGCATACAAAGGGAGGCTGACGT
CATGGAGCTTCGGCAGATGATAGCGGAACTTGATAAAAATATCGCAGTAAACGCCCCCGCGATGGCGGCC
ATGAGCGACGGTTTCGCCGCGCGCCCCGAGGTTTCGGGAAAAGAGTTTGAGACCAGCAAAGAAATCGTCC
GTGTGCTGAAAGATGCGGGCTTTGAGGTCGAATATCCGGCGCTCGGCATTCCGACCGCCTTCACCGCGCG
CTGCGGCAGAGGCGGCGGCCCGAAGGTCGCCATCCTCACGGAATACGACGCGCTGCCGGAGATCGGCCAC
GCCTGCGGCCATAACCTGCACGGTTCGATGTCGGTCCTGACGGCGCTTTCACTTCTTCCGATCCTGAAGG
ATATAGACTGCGAACTGCTGGTGGCCGGTACTCCCGCCGAGGAGACTGACGGAGCCAAGGTTGAGATGTC
CGCCAAAGGGCTCTTCGACGGCTGCGACTTCGCGATGATGATCCATTCCTGCGGCGGAAAAAACATGGTC
GAATACCGTTCGCTTGCGATGGACGCGGTGGAGTTTACCTTCACCGGCAAGACCTCGCACGCCGCCTCCG
CCCCCTGGGAGGGGCGCAACGCGCTGAACGGCCTGCAGCTGTTCTTCCACGCGGTGGATATGCTGCGCCA
GCATGTGAGGCCGGAGGCCCGCATGCACGGCATCGTCTACGACGGCGGCGCCGTGCCGAATATCGTACCT
GAGCGCGCCGTCGGGCGCTTCTACTTCCGCGCCCCGAAGCGGGCCTACCTCGATGAAATTATCAAAAAGG
TCCACAACTGCGCTCGAGGCGCGGCGCTCGCGACGGAGACAGAGGTGGCATGGCGCAACTTTGAGGCGAG
CTTTATGGATATGCTTCCCAACGGCCCCGCCGAGACAATGGCGAAAAAATACTTTGCGGAAATGGCTCTT
GAAGTGACCCCCTGCAGTACGTTTATGGGTTCGTCTGATATGGGCGACGTCTCCTACAGATGTCCGGCAT
TGCAGCCGGAGATAGACATCTCAGGCGAAAACATCGAGGCCCACACCCGCGCCTTTGCCGAGGCGACGCA
GAAGCCGCGCGCGCACGAGGCGATGAGGGACGGGGCGAAAATAATCGGACGCTGCCTGCTTGAAGTCATA
ACTGACGAAGAGCTGCGCGGCAGAATGTGGAAGAGCTATAAAGAGGAGATCGCCGCCGCGAAGAGATAGG
CGTCGCGGCGCCGGAATATCGGTATAAACGGAATAAGGGCTGCCGAAAAATAGAGGCGGCCCTTGCCGTT
TCTTTTCGTTAATTCTAAACTTACCCTCCACATGATAAAATTATCAGCGGGTTTGAAAGAAAAGTAATAT
AACAGGGGGAGACAAAAATGCCGTCAAAGGTATATTTCACAAATATGAGAGCGACACCGGAACTTAACCT
GCTTCAGAAACTCGAAAAGCTGATGAAGAGCGCAGGGATCGGCGAGATCGACTTCAAAAAACAGTTCACG
GCGATAAAAATACATCTCGGGGAGCCGGGAAATATTGCCTATCTGCGTCCGAACTTCTCAAAGGTTGTGG
CGGACGTCATTAAGGAACTTGGCGGAAAACCCTTCCTCACAGACAGCAACACGCTCTATGTCGGCCGCCG
CAAGGACGCGCTTGAACACCTCGACGCCGCCTACGAGAACGGCTATAACCCCTTCTGCACCGGCTGTCAG
GTGATAATCGCCGACGGCCTCAAAGGGACCGACGAAGCCCTGATTCTGGTGGAGGGCGGCGAGTATGTCA
AAGAGGCAAAGATCGGCCGCGCCATCGCCGACGCCGACATTATCATCTCGCTCTCCCATTTCAAGGGACA
TGAGCTTACCGGCTTTGGCGGCGCGGTCAAGAATCTCGGCATGGGCTCGGGGTCGCGCGCCGGCAAGATG
GAGATGCACAGCGAGGGAAAACCGTCTATCAGCGAAGAAAAATGTATCGGCTGCGGACGCTGCGCCCGCA
ACTGCGCGCAGAGGGCGATCTCAATAAAAGCCGGAAAGGCCTCCATAGACCATGAAAAGTGCGTCGGCTG
CGGGCGCTGCATCTCAGCCTGCCCATTTGACGCCGTCATGCCGGACTGGGATGGCTCGAACGACGTTCTC
AACAAAAAGATGGCGGAATACGCGAAGGCGGTCATCTTCGGAAAGCCTAACTTCCACATCTGCCTCGTGA
TAGACGTTTCGCCCTTCTGCGACTGCCACGTGGAAAACGATGCCGCCGTCACGCCAGACATCGGATTCTT
CGCCTCCTTTGACCCCGTGGCGCTTGACCAGGCCTGCGCCGACGCGGTGATGAAGGCCCCCGCGATCTCC
GGGACCTATCTGACTGACCAGCTGCATGAAAACGGTGCTGACCCCGATCATTTCCACGCGATGCACCCCA
CCACCAAATGGCAGGTGATGCTGGAGCATGCCGAAAAACTCGGTATGGGCACGCGCAAATATGAACTTAT
AGAGGTCTGAGAAAACTAGGCGCGGGCAAAATACGCCCGCGCTTTCTGCCTTTAGAAAAGATCTATAATC
TCTTTTCCGTAGGATAGACAGTTCCCTCTTTCATCACAAAGGCACAGTCTCTGAGGGCGTCAGGATCTTT
TAAAAGGTCCCTCTTCCAGCCGGCGATATCGGCGAGCTTCCCGGGCTCTATCGTTCCGACAAGATGGTCG
ATTTCACAAATTTCGGCGTTATTCTTTGTTGCCGCCGCAAGAGCTCTGAATGGGTCCATGCCGCTGTTCA
GCCAGGCGTTATATTCCCAGCCGCTCTCATAGTTCTGGTGTACGGCGACCATATCTGTCCCGTATCCGAG
CTTTATCTTGCTTTCACGTATGATCTCGCGCCCCTCCCGAAGGAGCTTCTGGTATTTTTCCAGTTTCTTT
CTGAAAGATTCGCTCTTTTTGGAAAGGCTATCCTCGTCGCAGTGTATCGCGTCGTCGTAGGGAACGAAGG
TGGGTACGAGATAGGTCCCCGAATCCTCAAAAAGCTTGGCCGTCTCTTTATCCATCAGTGAACCATGTTC
GATGCCTGTAATCCCGTAACCAATCAGCTTCTTCATCAGCCGTGGCCCATAGGCGTGCGCCGTTACGGAA
ATTTTTACCTCCTGCGCCGTATCGAAGATCGCCTTAAATTCCGCATCGTTAAGCTGAATATCGTCTGGGT
CGTCATTAGGCGTTGCAAAACCACCGGTGGCCATGATCTTTAGAAAGTCAAAGCCCATTTTCTTTTCCCG
GCGCACGGCTCCCGTGAAAAAGTCGGCCCCATTACCACAGGTCGGGTACTCTTTCATCATATAATCTGAT
AAATAAGGGTTATTCCTTACCGCCTGCGTCATATCTCCGTGGCTGCCGGGGGTGCAGAGGAAGTGCGATG
AGACTATGAGCCTTGAGCCCTCAATGTATCCCTCATCTATCGCCCGTTTTACATCAAGTTCATAGGCCTC
GCGGAACCATCCAAGCGAACGGATCGTTGTGAATCCACCCATGAGGGTTTTGCGCGCCGTTCTTGCGGTG
GCAAGCGTTCGGTAGCCGTCCGAATTATAGACAGTATCGGTATAGATATCCCTCCAGTCGAAAAATTCCG
GGTGGACATGCGCGTCTATCATTCCGGGGGTGACGGTACAGTCGCTGAGGTCGATGGTCTCGAGCTTTTC
CGGCCCGGGTATGTTGTGACCTACTTCAATGATTTTTTTACCTTTAATTAAAATTTCCATGTCTTCTTGC
AGGGAATTTTTTAATCCGTCATATAATTTCCCGCATTTTATCTTTAAATACCCCTCCATTTTGAATCCTC
CCATCAACATATTTTTATTTTTAAATATTGACATAAAATTTTCTTGATATATATTATATATAATATATAA
TATTTTTACAAGTTGGGAGAGAGAACTTGTAAGGATCAAAAAGGTACCCAAACTGCTTTTTCCACCCGAA
CAATGATTTTTATAATAAAAAGGAGGCTGTAGAGCAGGTTTTTGTATGTTTTATTGTCAAATTTTTTAAA
AAATTAGGGAGGGATTTTTATGAATGAAGCTTTAGCAGGTCCGTCATACGCAATAGCGATAGTGGTATAT
CTTTTGATCATGGTCGCAGTAGGCTGTTATTTTGGTAAAAAGGCGCGCGACGATAAAGACGGTTTTCTTC
TCGCCGGACGTGAACTTCCTAGAATAGTTCTTGTCGGTACGCTGCTTGCGACCTGGTTCGGCGGAGGCAC
AGTGGTTGGAGGAGCTGACTTTGTCTATAAGACCGGTCCTTGGGCAGGTATCTTTTTCTTTATCGGCGCG
CCGCTTGGCGCCCTTGTTCTGATGGGGCTTGCGCCGAAGATCCGTGAGCTGGCGAAGTATACCGTGCCGG
AGATCCTTGAGCAGACATATGGTCCGCATACAAGGCTGCTTGCCTCCATCTGCGTTCTGCTGGCCTATAC
CGGGATCGTCTCGTATAATTTTACCGGCGCGGCCTATATCGTAAACATCGTTACCGGTTTTGACCAGTCA
TATTCCGTCATTATCGCGGCCGCGATAATGGTGCTGCTGGCCGTCACCGCCGGCATGAACTCCGTCGCCT
GGACGGATGCCCTGAGCGCGGCGCTTATCTTCTTTGGCATGGGCTTCGGACTTTATTTCGCGGCCTCTTC
CGCCGGCGGATATGCGGCGACCTATGCCGCTCTCTCCCCTTCCCAGGCCAGTGTGTCGGGGGGACTCACC
TGGACGCAGCTTGCGGGATACAGCCTGCCCCTCTTCTTCCTCTACATGGGTGACCAAAACCAGCTTCAGC
GCTACGCCTGCGCCAAGACGCCGGCTGAGGCGCGCAAATCTGCTCAGATGCTCTTCTGTGGGATGTGCGT
CGTCATCTTCCTTGTGCTCAGCTACTGCATGTTCGCCGTTAAGCTGATGCCCAACATCAACGGCAATACG
GCTGTAATGCGCATGGCGATCAACTATGTTCCCTTTATTTTCGGAGCTCCAATCCTCTGCGCCTGCGTGG
CTTTCCTTGTTACGACCGGAGACTCTTTTATACTTTCGGCTTCGACAAACATAATGATAGATATTGTACA
GAAGTATTTCAAACCTGATATGACGGATAAGGAGCTTGTCAGAGGCACACGTATAACAATCGTCTGTGTC
GGCATCTTCTCCTATGTCATGGCGGTATTTTTTCCCAGCGTCTTGAAGATGCAGATGTATTCCTATTCGA
TATACGGAGCCGGTGTAACGATTCCGCTGCTTGGAGCATTCCTCTGGAAAAAGGCCAGCCCCGGAGGCGG
CATGGCCTCCGTCGTGACTGGCGGCGCGGCGATCCTTGCCTGGGACCTCTTCCTTAACCGGCCGATGGGC
CTTAACGGAATCATCATCGCCGTCCCTCTTGCCACCGTAGCCCTTGTGGTATTCAGCCTCCTGTTCCCCA
AAAAGGCCGGCGTCATAGACAGTACCGGGAACATTGATATGGAGGCGGCCGAATGATCACCGTCTTTGAG
AATGCCCTTCTGCTTGACTGTACAGGCGCTGAACCTGCCGAAAATGGCTGGCTGACAGTGGATGATGGTG
TCATCAAGGAGATAGGAAGCGGGAAAGCGCCTATATTCAGAGAGGCGGAAATCGTAAACTGCAAGGGCAA
CACCCTGATGCCCGGCCTCATTGACGCACATATCCACCTGAACCTCTTTGACGATAACCTCGCTGAGATC
CCACGCAGAGACTATCCGGCGATGCATTTTGTGAAATGTCTGCAGGTGCTGAAGGATACGGGCGAGCAGG
GCTTCACCACTGTTCGCGACGCCGGCGGGGCCGACGCCGGCTTTCGGGTCGCCGTTGAAAGAGGGCTTGT
ACCGGGACCGAAAATTTCCGTATCCGGCACCTCCATCTGCCAGACCGGCGGTCACTCCGATGTCAGGCTG
TCGACGGAGGTCGCCGCGCCGATGCTCTCCCCGATTCCCATCGGCTGTGTGGCGGACGGAGTGGCAGAGG
TCCAAAAGGCGGCGAGGGAACAGCTCCGGCGCGGCGTCGACCATCTGAAGGTGATGGCTGGAGGCGGCTG
CGGCAGCCCCGCGGATGAGCCGGATACCACGCAGTATTCCCTGGATGAGCTTAAAGCGGTCGTCGCCGAA
GCCTCTGCGGTCAAAAAGGTCGTTCTTGCCCATACTTACTCCAACAGCAGCATGCGCCTCTGCGCGGAGG
CTGGCGTCTACAGTATGGAACACGGTAACTATCTCGACAGGGCCACGGCGCAGGTATTGAAGGAGAAAGA
CTGTTGGCTGGTTCCTACGCTTTCGACCTATTTCTATATGTCCGAACATGGAGAAGAGCTCGGGATCCCC
TCCTATTTCCTGAGAAAGATGAAGCAGGTGCGCGAGTCGGCCCTGGAGGCGGTCCACAACGCGATGGAGG
CTGGCGTCAAAATCGGGTCAGGCTGCGACATGGTAGGTTCCGGCCAGCCTTACAAGGCTATGGAGCTTGA
GCTCAAGGCAAGGGTGATGGGGCCGATGGGAGCCATCCTCAGCGCTACCAGGGAAAATTCTAAGCTGATG
AAGAGGGAAAAACAAATTGGCACGCTCGAGGCGGGGAAATGTGCAGATATACTTCTTGTAAGAGGCAACC
CGCTGGATGACGTCGCCCTCTTCCAAAACAGGGAGAACCTGTTTGTCATCATGCAAGATGGCTGCTTTGT
TAAGAAAAAGCTATAAAGAGCCATATTTTAGTTAAAAAATGAAAAATAAAAAAAGAAGAGGGTTTATGGA
AAATATCTTGGCAAAAAAGGAGAATGATGCCACAATATCAGTAAATTTCGACAATTAAACCTGCAAAGGA
CGTGAATCCGTATGGTAAAACCTAAGACTTTGACGGAGGCTGCTTATGAGGATATAAAGCAGTGGATACT
TGAGGGAGAGATAACCCCCGGCAGCAAGATAAGTCTTGAGGATACGGCGTCACGTTTAGAGGTAAGCATG
ACTCCAATTCGGGAGGCTCTTACGAAGCTTCAGCAGGAGGGACTTGTGGAATATATTCCGCGCGCCGGTT
GGAGGGCGTCAAAACTCTCAAAGAAAACCTACTTCAAATATAGGGAATTACAGCTTCTTTTGGAGCTGAC
GCTCACAGAGCTGGCCTTTCCATATGTTACGGACGAGGCGATAAAGTCTATGGAAGAGGCAAACGAGAGG
CTTCGCTATTTCCTTGAGACCCTCCCGAAGAAGGAGCTCCCGCGGGCTCTCCTTAAAGAAAACGATACAA
TTCATATGACCCTCTTTTCCTGTTACGGCAACGAGGTAATGACAAATATGCTCCAGAATGTGTGGGACTC
GATGAGTTATTACCGAATGGTCATGTTCAGCACCTACTATTATCGTGAGATTGGCTATAAAGATCACGAA
CAGATAATCAAAGCGCTTAAGAAAAAAGATGCTCAGGCGGTCAGATACGCGATGGAGCACCATCTCTCAG
AGGGGCCGATATGTCTTGAAGAAAATTTTGACGAAGAACTATAGGCTGCACCAAACGACAGGCAGAAAAG
GGTGGTTGTAAATGGAGTCTCTGGTAATCAGAAAGGCGATGGTTTTCGACGGCGGAAGAGCGCTTGCGGG
CCTCTACGATATCCTGATCGAAAAATCGGTCATTAAATCGATAACGCCATATGACCCCGATACAAAATTT
GCGGGAATAGAGAGTATTGACGCGGATGGAAAGACAGCCATTCCCGGGCTGATGGATCTGCATGTGCATC
TGACTTGGAACGGCGGCGCGGACCCCGCGGAGGATATTCGCCGTGAAAACGCGGAGGAGCACCTTCTCAC
AACTGTTGGCAGCGCATTAAAATACCTCGCGGCGGGGATCACCTCCGTAAGAGATCTTGGATCGCCGGGG
GATGCCGCGATTTTCGTCGATCGGGCCATAAAGGCTGGCAAGTTCCAGGGGCCGAGAATCTTTGCGAGCG
GTCAGTCTATCATTATGACCGGCGGACACGACCCTTTTCACGGGATTATGGCCGACGGTCCCTGGGAGGT
GCTGAGGGCCGTAAGAAGACAGGTGGCGCTGGGAGCCCCCATGATAAAGATATCCGCGACTGGCGGCGTC
TATGGCCGCACAGAGGGAGAGGGGGTCGACGATGTCGAACTGCGTCAGGAAGAGGTCGATATGATCGTGG
ACGAGGCCCACCGCCGGAATGTGAAGGTCACGGCGCACGCGATCGGCGAAGCCGGCATCAGGGGCTGCCT
GAAGGCGGGAATAGACTGCATCGAACATGGACACTGCATCACGGAGGATATGGCGGCGGAGATGAGGGAG
AAAGGTACAGCCCTCGTTCCGACCTTCTATATTTATCAGCATCTTTCCTCAAGCGCCGAGGTGCCGGAAT
ATGCCCGCAAAAAGGCTGCCGATATCATTGCGCGGCACCGTAACGCGCTTAAATGGTGCCATGAGGCCGG
AGTCCTTATCGGCGCCGGATCCGACGCCGGATCACCATACTCCCCGCACCCCTCGCTGATGGAAGAACTT
TACGCTCTTGAAGAGGGAGGTCTCAGCAAAGAAGAGGTCCTGACCGCCGCCACGGGAAACGCGGCGAGGA
TAATAGGTGTTTCGGAAAGGCTTGGTTTTATCAAAGAGGGCTATCTGGCGGATATTGTGATCGTCAACGG
CGACCCCTTGGAATCGCTCTCAGCGCTTGAACGGCCGGCGCATGTGATTAAAGATGGAGAGGTAATTTTT
TAATGGAGCAGCATTACCTTATCTGCGGTAGGTTTTTTGACGGCGTCAACAACGACATTCAGACAGATGT
AAAGGTCATCGTATGCGGCGGTAAAATTGTCGAGACCGGCAAAAATCTTCTGCCGCCGGCGGGCTCCGTT
GTCACGGACCTGTCAATGTGTATGGTAACGCCGGGTTTTATCGACGCTCACGCCCATTATGAGTTTGTTG
GGCCTGAGACTTTCAATTCTTTCTCCGTAACGGATTCTGAAGAGATGAAAGCTCTCAATATGGCCTATAA
CGCGACCCAGTCGCTGCAAAAGGGTTTCACCACTGTGAGGATCACCGGTACCGCATTTCGGGGCTTTGGC
TGCGTTGATGTAAAGAGGGCTGTCGAAAGGGGTTTTTTCCCCGCCTCAAGGATGATCGTCGCTCCGCATG
CGCTGGGTACCCCCGGAGGGCATTGGGATTTTTCAATTTTTCACGGCAACGCCAACCCGTTTATCTCTGA
TTTTATGGAGCAGCCCTATGCGATTGGCACGGGGCCGGATATGTTTAAATACCTTGTCCGTAAACAGATA
AAGTATGGGGCCGATTTCATCAAGATCATGGCGGCCGGCGGCTTCGCCTCTCCGGGTGACGATCCCGGAG
AGATGCAGCTCGACCGCGATGAAATCAAGGCGATCATCGATACGGCCCACCTTGCGAAAAAAACGGTAAT
TGCCCATGCCTATACCGCGGAATCGATCGACCTGCTTATCGAGTTGGGAATAGATGAAATCGAGCATGGC
ACGCTGATGAACGGGAGAACGGCGCAGAAGATGTTGGAAGCCGATGTGAAATATGTGCCGACGCTTTTTT
CACTGATGCCTCCGGACGATGATATCGACCCCTCGAAGCTGCCGCCAAAAAGCGAGGCTTTTGTCAGAAA
ATTGGCGAAATATGACGAGCAGTTGAAGGAGAGCCGCGAAGTCGTCATCGATTTAGTGAAAAACGGCGGC
ATCAAGATCGGCCTTGGTTCGGATATCGTTGGTATCTATCCAAATCACGACGGTTGGCGAGAGTTCAAAG
CATGGGTAGACCTCGGAATACCGCCGATGAGGGCGCTTTTTGCCGCGACGAGCGTCAATGCTGAAATCGT
CGGGTGTCCTGACCTTGGCGCTCTCGTGCCGGGAAAGACGGCTGACATCGCGGCTTGGAAACGGGATCTT
CTCACGGACCCCAGAGCAGCCTCGGAGTGTGCCTTTGTCATGAAAGAGGGTAAGATTTACAAGAATATAA
TAAATTGAATTCTGTAGCCATAAGCGGCCATTGTCTTTCTGCCGTGGCCGCTTGTGGCTTTACTCGGCGT
CAGCGCCGCGCCAATTCCCTTTATAGAACGTCGAAGATTATCTTCGCCGCTATCGCGAGCAGGACGCCGC
CGCCGAGGTATTCGGCCCTTTTGCCGAAGGCGGTCCCGAAACGTTTGCCGACAAGCGCGCCGAATATTGA
GAGTGAGAACGTAATAATTCCGGCAAGTATGGCGAGGATCAGCGCCGAACCGCCGGTGCTTTCGATTGAA
AAGCCCACCGCGAGGGCGTCGAGCGAGGTGGCGAAGGCCAGCATGACGACGTTCTTCAGTGTAACCGTCA
TGCAGCTGCCGCCGCCCTTTTCACAGTCCCGCGCCTCCCTTATCATATTGACCGCCACCCATATTATGAG
CGCCGCGGCGATCCACGGCGTCCAGCTGTCAAAGAAGCCGCTCAGGTGCTCTGCGATCTCGCCGCCGAGC
AGAGGCATGAAGAACTGAAAGAGACCGAAGGCGGCGCCGAGGATGAAGGCCTCGCGCAGCCGCAGCCGTT
CGTGGCAGAGTCCGATACAGATTGAGACGGAAAAGGCGTCCATCGCAAGCGACGCCGCGGTCGCCGCCGC
GGCGAGATATTCTCCAAACATAGTTAACCGTGATGCCTCCTGAGCCAGCGTTTCCGATATAGGTCACAAA
CTGATACAAAGAGTACAAGCACAAGCGGTCCGACGAATATCCCCAGGAAGCCCCAGACCATCACCCCGCC
GAAGAGCCCCATTATTATCAGCAGCGTCGGTATCTCGCATCCGCCGCTGCCGCCGCTGATGAGGAAGGGA
CGCAGCAGGTTGTCTATAGTCCCTACCACGAGAAGTCCCCAGGTAAAGAGAATTGCCGCGTTTTTGAGGT
CTCCAGTAAGGGCCAGATATATGGAGCCTGGAACCCAGACGACCGCCGTGCCCGCAGGAAACATGCCGAA
GAAAAACATCAGCATGCCGAAGAGCATCGGACTTCCGAGGCCGACGAACCACCAGCCGACGCCGCCGATG
AGGGCCTGCAGCGCTACGGTGAGGATGATGCCGTAGACGATGGAGTTGAGGATGCTGCCGGTACGGGAGA
AGAAATCTTCGCTTTCGTCATGGGAGAGCGGAATGACGCTCTTCACGTAGTCGACGATCTTTTCACCGTC
GCGGATGAGGAAGAAGGAGATCATGGTGGTGATCATCACGTTGAGGATGAAGCTGGAGCCCTGCTCTATG
AGATAGGCGGAGAGCGAGCTGAGGAACTTTGCCGACCACTGGGCGAAGTATTGCAGTACGGATTTCACCG
CCTCGGAGTTTTCCAGGAACGAGGTCAGATAGTCCGCGGCCCATACTGGCAGCCAGGCGGGGAAGTTGAA
GTCCTTACCGCTGTAGGCTTGCTGCTGGATATTCGCGAGGAGTTGTGAGAAGTCGGCCCCCATGCCGGCC
GCCTCGCGCCCCAGCGTTGAAAGGGCGTAGAGGATCGGAACTATACAGATCAGCAGGAAGAGCGTCAGTG
TGATGCCAGCGGCGATACCGGGAAAACGGTTCCGCATCAGTCTCTGGTTAACGAAACGGTATATCGGCAT
TGAGATAAAGGAGAGCATTGCCGCCCAGAGGGTCGGCGTCGATATCGGCGCCGTTATATCCCAGGCGAGC
AGGGCAAACAGCGCGAAAAAAATCATGAAAGGCAAGTTATCGCCTAAGAAATTTACTGATTCTTTATGTG
GGCTCATATAATATAATTCCTCTCAATGCTATAATAAGATACGGAGAATATTATACATCAACCAGGTATA
GAAAGAGGTGGGTGTTTTGAGCATGCCGGCGGAAAATTTGTATGACCGGGAAGAGCGCGAGCTTATTGTT
CCCGGCAGCGGCGATAGATCGGAAACTGAAATGTTAAATGAATCAGCACCGAAATCCCAGACAATCTTTA
AAAAGGCGATAAAGGTCATAGCTGTAGGCGGCGGCGGCGGAAACGCACTCAACCATATCATCTCACGTGG
TATTGAAGGCGTCGATATGCTTGCCGTGAACACCGACATCCGTTCGCTTGAGATGTCGCTCTGCGATTCG
AAGATCATCCTCGGAGAACAGGTGACGAAGGGGTTGGGTGCGGGAGCGGTTCCTGAGGTCGGCGAGCGTG
CCGCGCTGGAGTCGATAAACGATATCCGCGCCTACCTCAAGGGGACCGACATGGTCTACCTTGCGGCGGG
CATGGGGGGCGGCACTGGAACGGGAGCCATCCCTATCATCGCGCGCGCCGCGAAAGAGATGGGGATCCTT
ACTGTGGCTGTGGTGACTAAGCCCTTCTCGTTCGAGGGAAAGCGGCGGCGCCGCTACGCCGAAGAGGGGA
TTGAGAAACTCTTCCCGGAGGTCGACGCGCTGATCGTTGTGCCGAACGACAGGCTGCTCGACATCTCCCA
TAAGACGACGTCGCTGATGGAGGCTTTTCCTCTTGCGGATGAGATACTCCGCCAGGCGGTTCAGGGCGTC
ACCGACCTTGTGACGCGTCCAGGACTTGTGAATGTCGACTTCGCCGACCTCAAGACCGTCATGCGCGGCG
CCGGGCGCTCCGTGATGGGTATCGGAACCGCGAACGGCGAGGACTGCGTGATAAAGGCGGTGAAAAACGC
GCTTGAAAGCCCGCTGATGGAATGCTCCATGCACGGCGCGAAGGGCGTGCTGATGAACATCACCTATAAA
GGCGAACTGCCTCTCTACGAAATAAGCCGCGCCGCGGAGATCGTGGAAGAGGTTATCTCTGACGACGCCA
ACTTTATCTGGGGCTGCGTAGCTGATCCGTTAATAGAGAACGACGTCGAGATAACGGTCGTCGCCGCCGG
TTTTGACGAATCGCAGGGCAGCGTTATGCCGGCGGTGAAAAATGAAAAGCCGGAAACCTCCTTTGGAACG
GCAAAAGCGGAGACCGTTGCCGTGTCCCGTGAGGAGGCAAATACTGCCGTTCAGTCCGAAGAGGTGGTCG
AAGTTCCACCCGCGCCGCGATATGAGCGCCGCCGTCCGTTAGAGCGTGAGGCGCATATTCCCGCCTGGCT
GCTTGAAGAGGAGCCCGAGGAGACGAAGGCCGCCGACAATAAGAAACCGACCACTTACACTAAGCCGTCT
ACATACGAAGTCTATGAAAATCCGACCTTCGTCCGCAGGGGGAACAGTCTGAAGAAACCGCAGTAATCAG
TTCCCGCTTGTTTTTTTACTAAAAACTTTATCTTTACGATATGTTAGGAGCTCTTCTCTATCAGGACGAG
CTCCTTTTTTTGGTCCTCTGTCATATTCCATGTGCGCTGCATATATAGGTTAATAAAAATCAAATTAATT
AGACACATTTTTATTGTGGATATTGTGGATAAATGGGAGACATAGGCGAAAAATCCTGCCGGATGGTATA
ATGTATAGGTTTCGAGAGAGAGAAACAGCCACGCTATTAAACGGAGGAATAAAAGATGTCCGTAAAGACA
GACGCAGAATTTGATTATGAGATATGTTCAAGCAGAATAAGGCCGATAGCGGAGGCCCTCATCAAAAAAT
ATGACGAACTGCACCATATAGACCCCGATAAGATTCTCTTTGTCGTCAACCATAAGAGCGCGGGCAGCAA
AAAGCAGATGACGCTCGCTAAGACGACGAAGATATCGCCGAAGTGGACGGAGCTGATCTATCAGCTCGGC
TCCTGCTCCTATTTTTATATGATAGAGTTTTACGCGAAGACGACGGCGACGATGGACGAAAGCCAGATGG
TGGCGCTCGTATACCGCGAACTGCGCCGTATCGGACCGGAGGGCGAGATACTGACCCCCGACGTTCACGA
CTGGTGGCAGATACTGATGGGGCTTGGACGTAAATGGTTCTATCCCGACAGCACCTGTCCCAATCTGCTT
GACGAAAATGTCGACTGGAAGAAGCTCATGGGCACCTACTACGAGGAGATTCACCAGGGAGAGTAACACC
CCGCGGAGCCCTCATATATTTAACACAAAAACGCCATATATCAGCCATAAAACCTTCACATCGGCGGCCT
ATACTTTGTTTATGTAAGAAAAAACAGAGGTGGTGCAGATGATGAAGGTTTTTTTCGATAAGATAAAGAA
AGCGGCGGCGCTTGCGCTGACGGTGGTTGTGGTCGCCGCCGGAAGCGCCGCTGCCGCCCCGCGAAGTCCC
GCAATGCCGCCGAAAAACCACGGTCAGATGATGGTACATCCCAATCAGCTCCCGCGGCATAAGCCGGCGC
CGCGTGTCGCGCCCAGGTCCGTTCCCGCGCCGCGTTATCACGACGGCGGTTCCGGCGATACTGTTAAAGC
GCTGGCCGTCGGCGCCGTTATCGGCGCCGTCATCGGCAGCCTCGCCGCTAATTCAAAATAGACCTTCTTT
TTATCTCTTGCGTAAAAGCCGGATTACCTCATCCTGCCGGGCATTATTTTCTGCCGCGGCCGGCTGTTGG
TTTATCTCAGAGATGTGAGGAGGTGTGAAAATGAAATGTCTAAGCAGACCTGCGGCGGCGCTTACGCTGC
TGCTGTTTGCCGCTGGCGGGGCCTTTGCCGCCCCTCAGGGAGCGCCGCCCGGACACAGGCCCCCAATGGG
AGCGGGCCCCGTGCGGATCAATAACTCCATGCCGGCCGTGCGTCATAATGGCGGTCCTAAGCCTGGCGGT
CCCGGACCTCAGATGCGTCCGCTGCCTCCGGGGCAGAACCGTCCCCCAGGTCCCGGGCAGGTGAGGCCTG
GCGGTCCGCAGATGGGCCCCCGGCCCGTAAGGCCGCTGCCGCCGCGCCCCAATATGGCTCCCGGAGTTAT
GAGGCCGCCGCTTGTCCCCGTACCGCGGCCGAATTACCGTGCTCCCGTATGGCATCCGCGCCCGCAGCCT
TATTACGGCCCAGGTTATTACCGTGAGAGGGATAACGACGATACAGGCAAGATCGTGCTCGGCGTCATCG
GCGGTCTGATCATTGGCGGAATGCTGAGCGGCGCGATGAACAGCTCGAATTAAGCGTCGTTTCGCCGCTT
ATGCGGTGCGAAACGCAAAAGCGGAAAGGGAGGTCATTATCCCTTTCCGCTTCCCTCTTTTTTGAAGTCT
CCCGCGCCGCGGGAGGGGCAGACGCTATCAGCTGCCCAGCTTTATCCTCTCATAACGCGGCTTGAGGTCT
TTGTCGGCGGTGATGGAGAATATCTCAAGGATCGGCAGCCTGCGCCAGACTATCTCCCGGCCGTCGCTCA
TCGTCAGCTTGATGTCGCTGAGCCCGAGTATCGAGTCCCTGCCGATGTCGCAGGAGACTGACGCTCCCGC
GGCCAGCGGTTCCGTCAGCCTGTTTGCCGACCACCTCTCCATTCCCGTCTGCGAAATAGAGAGTCCCGTT
ATACTACCGCCGCTTTTGTTGACGATCTCCAGCGGCGCCCCGCCGCCCGCGCATTCCGCGGCGCGAAGCG
CTCCCGCCGGAAGCGTAAGCATCAGCGCCACGGCAAATAAGATAAAGAATTTACGAAACATCAGGATCAT
CCCCCCTGCGGCAAATCATTGAAATCAACGCCAGCGTTCGCGCACCAGCGGCTCTTCGTTCCAGCTCAGC
TCCGTGAGGAATGAGCGCTGCGCCATCTCCGCAAGCGGCGCCTCCAGCTCCGCCCGCATCGACAGCGGTA
CTTCAAGTTTCATCACGACGTCCGCGCCGTATTCGATATTGACGCGCTCCTCCGAAAAACCCCACTTGCG
CAGCGTGGAGGAGAGCGTCTTCGAGTAGTCGTAGCCGCAGCGGAGCCGGAGCGCGTTGTGGAATTCCATC
TCGACGGCCCCCGCCTGCTCGACGGCGAGCTCCGCCGCCGCCTTGTAGGCGTCGATCAGGCCGCGCACGC
CGAGCTTTATCCCGCCAAAATAACGCGTGACGACGATCAGGGTATTGGTAAGCTCGTGGCGCTTGATCGT
CCCGAGGATCGGCCGTCCCGCGGTGCCGGCGGGCTCTCCCGCGTCGGAGCAGTGCTCGAGGGGCGCGCCG
CCGCCGATGCGGTAGCCCCAGCAGTGGTGGTTGGCCTTCGGGTACAGCTCGGGAAATCTTTTGATCGTCT
CCGCCGCCTCGTCCGCGTCGAGCACTATGCGCACGGAGCCGATAAAGCGGGAGCGCTTTTCGGTAAATTC
CGCGTCGCAGTCCCGGCGCGGCGCGCGGAAGACGTTCAGCTGACCTGCGGCCATATTGCCTTCAGCCTGG
AATATGTCGAGGCAAGCGACTCCGATACGACCCGTACCTCGCCGATGACGGGCATGAAGTTCGTGTCTCC
GTTCCAGCGCGGTACGATGTGCATATGCAGATGCTGGTCGATGCCCGCTCCCGCAACCTTACCGAGGTTC
ATTCCGATGTTGAAGCCGTGCGGCTGCATCAGCTCCGTGAGCGCCTTGACCGATTTCTGGACGAGCGCCG
TCATCTCGCCGAATTCCTCCGCCGACAGCGAGGTGACGTCCGCGGTGTGGCGGTAGGGGACGACCATAAG
GTGCCCTGGGTTATAGGGATAGGCGTTCATTATCACGAAACAATATTTCCCGCGTTCGATGATGAGGCGT
TTTTCATCCTCGTCAAGCTTGGGGAAGTTACAGAAGATACAGCCCTTTTCCTGCGGGTCGCCGTTGTCCG
AGTTTGAAAGTATATACTGCATGCGCCAGGGCGCGAAGATTTTATCCATAAATGATCATCCTTTCCTCTG
TGATCCATGATGCAGAGAGCAATATTTCGTTCGGCTGGCCCCGCCGGACGGAGCCGCCTAGCCTATGCGA
ATAGATATATCCTATCCTATCTGTCCGCATTTACACCTTCATTAATTACATATATATAATTATATTGCTT
TTAATGGTTTTGATGGAGTCTATATTATAAAATAATAATATAATAAAAATAGAGACACCACAAAAGGAGG
AAAAGGGATGAAAGTTAGCAGAAAAATCACCATTTTTGCGCTGATCGCGCTTCTCGTCGCCGGCGCGGCG
CAGGCCGCCTTCGCGGAGACGGCGCATATGAGGCGCATCCGGCTCTCGACGGATCTTATCAACAAGATGG
CCAAAGAGCAGGATGCCGACGCGCTGGCCGACGTTATAAAATCAGGCAAGGGCGTCGCCATCTTCCCAGC
GGTGACGAAGGCCGGATTGGGCATCGGCGGGCAGACGGGCGAGGGAGTCGTATTCCTCCGCCAGTCCAAC
GGCAGATGGACGGGGCCGGCTTTTATGGGGATATCGGGAGCCTCGATCGGTTTCCAGATCGGAGTACAGT
CCGTGGGGCTGGTGCTCGTCATCACCAATGAGCAGGGGCTGCGGGCCTTTACGGGCGGCAACAGCTTTAA
GCTCGGAGCCGATGTGGCGATCGCCGCCGGTCCGGTTGGACGCGACACCTCCGCCGCGACGGACGGACGC
GCTAAGGCCTCCATATACAGCTATTCGATGTCCAAGGGACTCTTTGCCGGCATCTCTATCGACGGCTCGG
TCATAAACCAGAACCGCGACGCGAACAAGGCCTACTGGGGACGCGATATCTCGGCGGCAAACGCGCTTAA
GAAGCCCGCGACGGACAAACGGGTGGCGCCGCTCATCAAGGCGCTCAACAATCTCATCAAAAAGGCTCCT
AAATAATATTTCTGAACGGTAAGAGTCCGCCCCCATCGCCGCAGGGGGCGGACTCTTTTTTGCCGTCTAT
ACGGAAAATAGGCTGATACGGTAATTTTACCGCCACGTCCGAAGGCAAATTACCATCCCCGCAGCCCTCT
CTCCGGAGTAAAACTATAACCAGCAAACGGGAAAGGGGAAATATAAAATGAAAAAACTTATCGGACTTTT
CTGCCTCATGATAATGGCGGTATTCACCGTTATATTTGTCAATGAGGCCTATGCGGCGGAGACCCCGCTT
TACATGAAGCGTATTGAGATGGCGACAGACCTTGTCAACAAGATGGCACTGCAGGCGGATGCCGCGGGAA
TGGCGGACACGATCCGCTCTTCTAAGGGCGTGGCGATCTTTCCCGACGTCGCCAAAGCGGGCTTCATAAT
CGGCGCGGAGGAGGGACAGGGGCTCGTGCTGCTGCGCACGGAAAACGGCGGCTGGAGCGGCCCCGCCTTT
ATGGGGATCTCGGGAGCCTCAGTCGGCTTTCAGGCGGGCGCCGAATCGATCGGGCTCGTGCTGGTGATAA
ACAACGATAACGGCCTGCACGCCTTTACCGGCGGCAACAGCTTCAAGCTCGGCGCCGACGTGGCGGTCGC
GGCGGGACCGGTGGGACGCGAGTTTGGCGCCTCGACCAACGCGCCGCTCAAGGCCTCGCTCTACAGCTAC
TCGATGACCGAGGGGCTCTTCGCTGGTATCTCCCTCAGCGGCCTGGTAATCAATCAGAACAGAGACCTCA
ACCTAGCCTACTGGGGAAAGAAGATGACCGCTCAGCAGGCACTCGCCGATCCGGCTACCAACTCGCGTAT
CTTGCCGCTGGTGCGCGCGCTTGACGGACTGATGGAAAAGGGAAAATAGGAAAACACAGCGCCCCGCAAT
AAAAACGGCGCTTTAAACATAGAGCGGCAAGGTAAGAACAGGCGTCGCCCTCCGTTGAAGTGGAGGGCGC
TGCCTGTTTTTTATTCTGGCCGTCTCTAAAGCAGCTCCTCGAGAAAAACCTCCGCCGCCTCTCCGCGCGG
GAGAGCCTCACGCTCAAACTCGTTGATTATGCGTCCCTCGCTCAGGATCTTGAAGTGCGCTCCGAGCTTT
CTCGCCTGCGCGAGGCTGTGCGAGACCATGATCAGCGGTATCCGCGCCTCTAGCTTCTTTAGATGTTCCT
CAATGAGCTCGGCGGATTTTTTATCGAGCGAAGCCGTCGGTTCGTCAAGCAGGAGGATGTCCGGTTCGAG
CGCGAGCGTCCGCGCGAGACACATCCTCTGCTGCTGGCCGCCGGAAAAACTTGCGGCGTGCCGGTTTAAG
CGGTCCTTTACCTCGTCCCAGAGGCCGACGTCACGGAGGCTCTTTTCCATCCGCCCTTCGGCCTCGTCCC
TTTTAAGGCCCAGCGTCAGCTCAAGGGGCAGGATCATGTTCTTCCTGAGGGAGAGCGGCAGCGGATTAGG
GCTCTGAAAGACCATGCCGACGCTGCGCCGTATCCGCGTCAAATCCGGTGCCTCGCTGCCGTAAACCGGT
TTCATGCCGCCCCCTATCGCAAGCCGCACCGTTCCCGTTCCCATGTAGCCGGCGAAGCTCTCGTTCAGCC
GGTTCAGAGCGCGCAGCAGCGTCGTCTTGCCGGAGCCGGAACGTCCTAACAGCACTGTGATGCCATGCCG
CGGAATATCGGTGGTAATGCCGTGCAGCACCTCTTCACCATTGAAGGAGACGCACAGCCCCCTTATCTCA
GCGCAATTTTCCATAACGTCAATATATCCCCTTCCAGCGGCGTTCCATGCCCCTTTGACAGAGCCAGGCA
ACCCCCATCAAAAAGGCCGAGAGCAGCAATAAAACCAACGAGGCACCGAATCCGCGCAATAATTCGCTTT
CGTCGGCATACTGCGCCGCGGTGTAATAGACCAAAAACGGCAGGGCTTCAAACTTTGCGGCAAGACCGGC
GGGCAGCCCTGAATTCACGACGACGCCCGTCAGCATTATCACGGCGGTATCCTCCGCCGCGCGCCCCATT
GAGAGGATTATCCCTCCTAAGATACCGCGCGCGGCGGCGGGAAGCAGCAGGCGGCGCAGCAGCTGATTCT
CAGAAAAACCCAGCGAGGCACCGGTTAATTCAAGCATTGGCGGCAGGCTCTCCATCGAAGAGCGCGTTGT
TACGACAAGCGACGGCATCACAAGCAGCGCCAGGCAAAAGGCGGCGAGAGAGATGCTCGTCGTCGCGCCG
GGCGCGAAGGTGTGCCGCAGCGCGAGGATCAGCACAAAGCCGAAAAGCCCCATCACGATCGAGGGAACGC
TCGCGAGCAGGTCGATGGCGAGCGAGAGGCGCTCCTTCGTATGGCCCCTGGCGAAACGTGCGAGGTAGAT
GCCGCAGCCGATGCCCGGGACCGCCGCCATCAGCATCGTCAGGAGGACGAGACAGAAGGTTCCCGCGAAG
GCCGGCCAGATACCCTCCCAGACAGGACGCAGCCCCATGATCGCCTCATAGGGCGGCGTATCGCCGAAGA
AAAGCTGCCGCCCGATAAGGGGGAATCCCTTTTCCGTGAGGAAAAAAATCAGTGCCCCGCAGGCTCCGGC
CACATAGGCCGCCCCCGCGCAGGAGATAAGGCCGCAGATCAAAAGCCGTTTTTTCATCCTCTTTCACTCC
CTCTTCGGATCGCTCTGAAGAGAATATTCGCCCCCGTGCTCAGCGCAAGCAGGATGCCGCCGGCGACGAA
GAGAGAATAATAGGCCGTGCCGCCGACATCGGAGGAGAGTACGAGCCCGATATGCGCCGTCAGCGTACGG
ATGGCCTCAAAGGGCGAGACCGGGTACTGCACGGCGTTGCCGGCCAGCATTGTGGGGATCATCGTATCGC
CCGCCGCGCGTCCGAAGCCCAGCAGCGCCGCTCCCCAGAGCCATTCCTTGCAGGCCGGCAGCACGACATA
GACGAGATGTTCGGCTCGGGAGAGGCCGAGAGATTCGGCGGCGAGGCGGCTCTCCCGCGCCGTCTGGGCG
ACGGCGCTCTCCATCGTCAGCACCATCGTCGGCGTGATAAGCAGCGAGAGTACGAGGGTGGCCGTAAACC
AGGAGAAGCCAGAGCCTCCCATGCCGTCGCGTATCAGCGGCACGAGGAGGAATACAGAGGCAAAGCCGTA
GACGACCGTAGGTATCGCCGTCATCAGGCGCAGGAGCGATGAAAGCAGCGAGGCGCTGTATTTTTCGCCA
AAGCCGTGTATATGGCAGATACATCCGAAGGAGATGAGCCAGCCCAGGGCCAGCGACGAGAGGGAGAGCG
CCGCGGTGGCCGCGATCATCGGCAGAATGCCGAAGTCCTGCGTCTCCGGATGCCATACGGAGGTAAAGAG
CGTCGGGCCGCTCATAAAGAGCCCCTCCGCGGCGCAGAAGGTTATAAAGACGAAGACGGTCGCCAGCAGC
GCCGTCACGTAAACCGCCGAGGCCCGCAGCCAGAGCGGGGTATTTGGGGAATCTATCATCATAAGCCGCC
TTTTATAAAGACGGGGCGCCAAGGTTGATTTTTCCGGCGCCCCGCAGGATTTACTTCTTTCGTGGAAGCG
GGATGTAGCCGCTGTCTTTGATGATCTGCGCGCCCTCGGGCGAGTAGATATAGTCGATGAAGAGCGCCGT
AAGCCCTTCCGGCTTGCCCTTGGTGTTCATGAAAAGGTCGCGCACGACGGAGTATTTGCCGTTCGCGGCG
TTCTCCTGCGTCGCGGTCATCCCCGCGAGCTTGGGGGCCTTGACCGAGCTGTCGATGTGCCCGATCCCCA
CGTAGCCGATCGCGCGGGCGTCCTTCGCCACGGCGGTCTTCATCGCGCCGTTGGAATTTACGACGTTGGC
CTTCGCGGCGACGCTGCCCTTTTTGATTGCCTTGTCGGTGAATACCTCGCGGGTGCCGCTGCCGTCCTCG
CGCACATAGAGATTGATCTCCGCGTCGCTGCCGCCGACCTCTTTCCAGTTGGTGATCTTGCCGGCGTAGA
TGTCGATAAGCTGTTCAAAGGAGAGCTCGCCCACCTTGTTGGCGGGATTCACGACGACCGCCACCCCGTC
GATCGCGAAGGGGAAACTCTCAAGACCGTACTTCTCGATCTCGTCTTTTTTCAGCGGGCGGCCGGTGTTG
CCGATCTCCACGAGCCCCTCGCCGGCCTGCTTGACGCCGACGCCCGAGCCGCCGCCGGCCACAGTGATGC
GGATATCGGGATTCGCGCCCATGATGCGCTTGGCCGCCTCTTTCATGACCGGAATATGCGCGGTGCCGCC
CGCGATATCGATCTTGCCCTTCTGCCCCTTGAAAACGTCCAGCGGTGAGGCCGCAAAGGCCGTGGCCGCG
AAAAGACAGATTACTGCCGCGATAAGAAATTTCTTCATAACAGAAACACTCCTTAATATTTTTATTGTCC
GATATAAAAGGCCGAGTCACAGGCCAAAGACCGGCAGCAGCCGCGGGGCCGCCGCCATATCAAAACGCCA
CATCAATGCAGGGGGAAATTTATTATAGGGAGCCGGAACCGTTATCCGGCCGGAAAAGAAGATCCGGCGG
AAAAAGAGGACCAGGCAACCGCGCAATGCATCCCGTGCATTTTATCAGCGCTAGATCACGTCATCTTTTT
CCACCGTCCTTAAAATCGTTACATTATATTTACCAGTGTAATATCACACTGAACCGGCTAAATGTCAATG
AGAGAATTTGCGTTAAAGTTAAAATTTAGGCAAAAAAACAAAAGGGGAAAACCTTTGGACTAAAGGTTTC
CCCTGTTGTCGGGCCGAAGACGGCGGCCGGCGCTTACAGCTCGGAGGTGCAGTGCGGGCAGCGGGTCGCC
TTTTCATTGATCTCCGAGAAGCAGTAGGGGCAGAGGCGCGGCGGCTGTTCCGGCTCCGCGGGCTTCTCCG
TTCTAAGCCTGTTGGCGAATTTGACGACCACGAAGATGGCCCAGGCCTGGATGAGAAAATTTATGACGGT
GTTGATGAAGGAGCCGTAGGCGATGACGGGGATATTCTGCGCCTGCGCCTCGGCGAGCGTCGCCGCGTGG
ATGCCCGAGAGGTTGATGAAAAGATTTGAAAAATCCATTCCTCCGGCCAGCAGCCCGATCGGCGGCATGA
GCACGTCGTTGACCAGCGAGGTGACTATCTTGCCGAAAGCCGCGCCGATAATGACGCCGACCGCCATATC
CACCACATTGCCGCGCATCGCGAATTCCTTAAAGTCCTTGAGCCAGCCTTTCATAACATGACCTCCTATA
AATAATTACGGTGCTATAAGGGTAATATAACACCGAATTGCTGCTATCTATGTGCTGTTAGCATTTTATA
TCAAAAATATATGCGTACAAGGGATAATTTACTGATAAGAGAGGAGGGCGGAACGTGGTTCTTCGATACA
CAATCTGCCGGCGCCATAAAAAGGCGAAGGGAAAGATTCCTTCGCCGCGATCCGTGGCCGTCGTTGTTTA
CCGCCGCTCAGGCCTGAGCGGGTTCTTAGAAACGGTGATTATTCCTGGCCGGCGAGCTTGTCGCCCTTTG
GCTTTACCCGCTCCCAGATCTTAGCCACCTTTTCGTCGTCCCAGACAAAGCTGTCATAGGTTCTCAGCTT
ATTGTAGCCCCAGAAAACCCTGATAGTTTTATCGCCGTTGTTGTAAATCGAATGTTTGGCGTTGACCGGC
ATATATATAGCCGTGCCGGGGCCGCACTGCTGCTCCTGGTCATCTACCCGCACAAGTGCGGTTCCCTCGA
TAAAATAGTACCATTCCGCCGCGTCTTTATGGTGATGCAGGACATGCTTTTCTCCCGGATCTAATTCATA
GATGCCGAAGAACAGGTCGGGGCTGTCGGGGTCGGACAGGACTTTGAAGCGCCCCTTGTCCTCCGCAAAA
ATTTCCGGTATTCCCGTATAATCTCTCCAAGAATCAACTTCGTCTTCATGATAGAAATACTTCATTTTCA
AAAACCCTCCTGTTGTGTTTTATTGTGTTTCAAATCATTAAACCTATTTTGTAATCTCAATATAGATGCC
GCCGCAAGGGCTTATTAATTGGCGGCGACCCTTTTGAAGGCGCTGTCGAGCATCTTTATGCACAGGAACA
TTAGGATAGTGCCGATTATTATGTATATCCAATTTACCCATGTCCCGATACCTATTGAGAGGATCAGAGA
GCCGGAGGCGCCGAGGAAACATGCTTTGAAAATGTCGGAATCGATCTTTTGCCCGCTTTCGTTAAAGCCG
GGAAGCAGCGGTTTTATCGATTTTTCACCGGCGGTCAGCCAGGAGATGACGATCGTTGAAATGGCTGAGA
AAGAGACTCCCCAGACTATCGGCAGCGGCAGTTTCATGCTGACGGTAACTACCGCTGTAACTGCGCCGAC
CACGATGCCGGTGATAAGTCCCTTCGCCGTGGCTTTTTTCCAGAACATGCAGCTCATCAGGGGGAAGAAT
ATCGCCGAAGAGTAGACATTAAATCCGATGCCTATTATTGCGATTATCCCCTTTACTTTAAGTACGAAGA
ATATGGAGAGTACCGCAATAACTACGGTTATCAGGCGGCAATACAGAAGTTTCTGTTTTTCCGTCGTATT
TTTAGGGAGTGAGGGCTCAACGATATCTATCATCGTGCATAATACGGCGGTCTGCAGGTTAGAGTCGATC
GTGGAAATTGTCGCCGCGAGAATTGCCGCGAGCATGAGTCCGACGAATCCCGGCGACAGTGCCCGTGAGA
TCAGAGCGAATATAGCGCCGTCTTTATTGTCTCCCAATACCGACGGTTCGATCAGCATGGCGGCCGAGAG
GCCGAAGAAAACTACAAAACCCGCAAGCAGCACGCAAAAAGTAAAACCAAACATGCTTCCGGTGACGGCG
GTTTTCTCGTCCTTCGCTGTGATAAACCTCGTCAGATGCGAGACGTCGCAGCAGGCGGCGAGTATGCCTC
CCAGCAGAAAACCGAACCACCATAAATTTGGCTGCAATGAAAAATACTTCGCGGCGTTTAAGGTACTGTG
CAGCGCCTCCGGGGTAACGCCGCACTTTGTGACCAGCGCGTAGGGGAAGAGGAAGAAGATCAGGGGCATC
ATTATGCACCATTGAAGGACGTCGTTGTAGACGACGGATACGAGCCCGCCGATCGCGGTATAGGCGACCG
CGACGCAGACGCCCAATATGAGGGAATATTCATATGTCAGTCCATATTTCCCGAACATGAGGTGCACAAG
AAGGCCGATGGCCGCCATATTGCTGCTCAAGATTGACAGGGACATCCAGGTGCCGCCGAGTCCCACCAGT
TTTTTTAGCGTTTCCGACCCGAACCGTCTTAAGAAAATATCTCCGGCGCTGCGAATTTCGATGGTATTGG
AGCACTTTTTGATCTTTCTCGCAATGCCGGACATGACCGCGATCCAGGCTCCCAGACTGTAGCACTGGCT
GGAGATCAGCACGGACGCGCCGTTGACGTACGCTCCCGCGCTGTATCCTACCAGAGCGGAGGAGCCCTTC
ATGGTCGCTCCCTGAGTGCATAATGTCGAGAAGATCCCGAAGGACTTTCCGCCAAGAAGGAAATCGTCGC
CCCCCTTTGTCTTTCTCACACTCTGATATATACCGTTAGCTATGATTACGAAGAAATAAAAAACAATCAC
CCATAGGTCTAAAGAGGTTACTCTTAGGTAAGACATAGATATCATCTCCTTTAATATTGGTGTTTTATTG
CCTCTTGTTTATACAAGCGGCAAAAGCAAAGTACGCAGCAGACATTTCCCGCGATTTTTCAGAGTTGATT
TCCTAAGTCCCGCGGCAGACATTCCCGTAGCGGTTGGGGTTGACTCCGGTTATCTTCAGGAAGGTCTTTG
AAAAATGGCTCTGGTCGGTGAAGCCGAGCTCGTAGGTTATCTGAAGCAGCGGAAGCCCCTCCGCCATCAT
CTCCTTCGCCCTGTTCACGCGCAGCTGGTTTATATAGGCATGAGGAGAGAGGCCGATCTCCTCCTTGAAG
AGCCTCATGAGGTAAAAGGGGCTGATGTGGGCGATCTCCGCCAGCTCTTCGATGTTCGGCACGGAGGCGA
AATTATCCTTCAGATATTCCTTCACGGCGAGGATGTGCGACGATTTTACGACCATCCTTGAGATGGTATT
GCCGGCCATCTTTGAGAGAAGCAGCTCCGAGCTTTTGATGATGTCGCTGATATCGGACTCGGAGCCCGCT
TCGACGCCGCGCTGGATATTCAGGTAGCTCTCCCAGAGCGCGGGGTCGGAGAAGCATGACACCGTGGCCT
TTTCGTTCTCAACGGCCCTCTTTGCTTCGCCCGACAGTCCCTCTTCTTTGACGAAGACGGTCCTGTACGA
GCACTCTCCCATCTGTGAGGAGAGGTTGAAGCTGTGCGGCACCTCCGGCCCCAGGATGAGGAAGTCTCCC
GGTTTCAGGTCCAGCCGGAAATCACGGAAGTTCATCGGCAGAATGCCGCTCTCCACGATGCTGATGGTGT
AGCCGTGGTGCAGGTGCGAGGAGTCGCGCGAGGGCGGCAGATTTTTCGCCGTCAAAAAATCCAGACACTG
AAGCGTCTTTCTGCTCCAAAGTTTTCTGATGGCTCTATTCTTTTCCTTCATCTGCACGCCCCCCTTTTTT
GAACAAAGGCCGCCCGCCGGCATCGCTCCGGCAGGCGGTAGTTATTTAGTTACCTTCTCCAGCGCCTCAA
GAATGAGGGCCCGGCGCTCGTTATATTCGGCGCCGCCGTCTTCGCTGGGATTGGCCAGCGGGTGTGGTAT
CGCCACTCCGTGGACGACGCGGTTGCTTCCGAATGTATGGGCGATCGGGTCTATCGCCGTGATATGGGCG
CAGGGTATCCCCTTGCGCTCCACCTCCTTGGTTATCGCTGCGCCGCAGCGGGTGCATGAGCCTCAGGTGG
AGACCATGATCGCGGCGTCGACGCCTGCTTTGCTCAGCGTCTCCGCGATGCCGCGGCCGAAGGCCTCGCC
GTTGAGCAGCGACGCTCCGGTGCCGGCGGTGGTGTAGTAATACTCATGCAGCTTGCCGATGACGCCCTCT
TTTTCCAGGCCGCGCATGACGTCCACGGGCACGATGCGGTTGGGATCGGCGTTGGCGAAGCTGGTGTCGT
ACCCGCCGTGTATTGAGATGACGGCGCCCGGCTCAAGGCGCTCCGCGCCGTCAAGCGGGTAGACGCCGTA
TTTGGTGGCGGAGGAGCTCTCTATCTTGTCGGGATTTCCCGCCGGTACGATGCCGCCGGTATTGAGCAGC
GCGACCGTCGCCTTGCTCAGGTCGCCGACGGCTTTGGCGACGGCCACCTTCTCGGGAATGGCCTGAAGGT
ATTCCGAGGTGAAGGGCTCGCCCTTCATCTTTTTAAGAAGCATCTCCACGGCCCGCTTGCCGCCGTTTTC
TTCGCGGAAAAAGTTGTTCCTGATGTGACGGTGGAAGTAGTTCTCCTCCGCCGCGGAGCCTAGCTCCCTC
TTCTCCAGCAGCTTTTCCGCGAGCTTTGCCATATCTTCGAGCGCCGGTTTGATGGCGCGCGCCGAATTGC
CCGTCTTGACGATATACATCTCGTCGCGGAACATCTCCACGGCAGGGCTCTCGAAATTCATTCCGGCGAC
TCCGGGAATCCCCAGCGTTTCATGCGCCAGCCTGATCACATGGCCGCAGGCGAAGCCGTATCTTCCGGCG
TAGAACGACGGTCCGGCGATGATAATGTCCGGCCGGTATTCATCGAGCGCCTTTTTGAAATCGGCAAGCA
CCGCGTCGGTATGTTCCGCGAAATAATTGTCGCCGCAGACGTAGGTGGCGCAGATTCGGGCTTTGCCGTC
AAGGAGCTTGTCCAGCTGCGCGCCGGGGCCGACGGCTCCCGCCACCAGCTTCGGTTCAAAGTCGGCCTTG
TCCTCGCCGCCGATGCCCGCGAAGAACTGGTTTATATAGTGAAGGATCTTATATGTCATCCGAAAGCCCC
CTTATATCCAATCCGCGGAGAGGCGGCTAATGCCCGCCTGCGCGCAGGAACATGGTATATGGATGAGCTC
GGTGTAAAAATGCTCCGGCTCCTCCGGCCCGCAGCTGATCGCCGCCCTCACAAGCTCAAGCGAGGCGGGG
TTTCCGATCAGCGTCTCAAGCCTCTCCGGTACGGCGAGCAGCTGGTGCGTGTTGCCTACGCTGACCATCG
CGTCGCACTCCGGCACCCAGTCGGCGAGGCCGGGGCTCTTTCCGTCGCGGCCCCCGAGCTCGTCGGAGAT
GATGACGGTCTTCACGCCCGCCGCCTCAAGATTCTTAACGTTGAGCATAATATCCTCGTCGGGATTGCCG
TGTCCCTCAGTGACGAGGACCGCGCCCTCCGCCCCGAAAAGCTTTGCGAGCTTGGCGGTAAAGAGGCTCG
CGCGCTGCTTGCCCTCCAGCGTTATCACCTCGTTGTGCAGGATCACGCCGAGGAAACGGAGGCGCTTTCC
GTGCTGCTCGAAAAATTCCTCGATCACTGGGCTGTTCTGCACCTCGTACATATACTGCTTGTCCGAACAT
ACGGTGCAGTGGGCGCCGAGGAAGGTTGTCACCGCTCCGTCGAGAATCTCGTTGGGGTGTAGCATCGTCG
GGATCATCGTCGTTCCCGCGAGCTGCCCGTAGACGTGGAAGTCGATTATCTCGGGATTCTGTCCCAGCAT
CTGCATCACATAAACGACGCCTGGCAGCTTTTCGTCCGCCGGCGCCAGTTCATAACACTTCACCTCGTCG
GCCTTGATATCCGCGCAGCGTTCCGCGAGATAGGCGGCGAGTCGGAAAGAGGCGAAGCGGCAGGCCTCGT
CCGTTGAAAGAGTCTCATCCTTGAGCCTCTCCGGCCTCACATGGGCCTCCAGCACCAGATTGAAGGTCTT
TGAAAATGGCGTATATTCGGCGGCGGGACCGCTCATATCCACGAGCCCGCCCGTGCGGCACTTTAAGCCT
TCGTCGCCGCTTTCAGTCACGAGCACCGCGCAGTTTTTCAGCGCCAGCGTCGCGCCGATACCGGCCTGTT
TCATCCCGCCGACAATGCCGGGAAAGACCGCGCCCTCCGAAGAGAGCTTGCACCTTGGCTCGATGGCGGC
CTTGACCGGGATGATCCTGACATTCTCTCCGGGGCGTGCGATATGCAGAGAGAAGCCCGCAACCACGGGA
AAGTCACCGCATGACGCTATGGCCTCGTCCCTATTGACATAAAGGACGCCGTCTTTGACGGTGGTCTTTT
CTCCCCACTCAAGGCCCCTGATGTTTATCTTATGAAGATCCAGTTTCAAAACGACCCTCCCCTTTTCTAT
GCTCCCGCCATGCCGGCGTATGACGAAAGACACCGTTATAAGAACTCCGCTACTATATTAAAGTACGGGG
ACGGCCGAGGTCTTGTAAAAAAATGCAATAAAAATAATAGATGAAACAATTTTTTATAGATGGGCAAAAA
ATTTTTAATAAATCTATCTTATTGCAGGCAGAATGCTATCGTGATGGTCTAACGAGGGCTTTTATACGGG
GTAATTAATAAAATAAAAGATATTATCTTAATATTAAATGAAGTATAGATAAAAGAAGAGAGATCTCTCT
TCTTTTATCTATCCGTTACACCCGGTACAGCCGCCGCAGGCATCGGTGCGGAGGCCGGAACAGCCCTCCG
GTTTTGCCCCGGGACGCGGTTCGTGATGGCAGCCTCCGCCCTCCGTCATCATCTCGTATACCGGCAGGTA
AATAGAAATGATGGCTTCGACATTCTCACGGCAGCCGCGCCCTGAGGGGTTGCGCGACGCGCATTCGTTG
TCCTCGCAGAGCGGCACGGCCTTGGCCATCGCCTCGTAGCTGTGAGCGCCCTCCATCATCGCGTTAAGAA
TCATATTTTTCGTGGTTCCCGTGACGGTGCAGACGGGCGTGTCGGCCCGCGCATCGCGCCAGAGACTCTC
CAAATCTATCATAAAACTCATTCCCTTCCTGTGTTTTTTCTATTATAGCCTATCGGCGGTATGGGTTGAC
CCGCAGCTCCATAACCTTTATAAATATGAGACCGGTAACCGCCATAAAAGGAGGCGAACTCAGTGATCGA
GACAGAACGGCTCATAATGCGCAAAATAACCGCGGAGGATTTTGAGGCCGCGTCGCGGATACTTGGCGAC
GCGCAGGTGATGTACGCCTGGGAACACGGCTTCTCCGAGGATGAGGTCCGCTCGTGGCTCGGCGAAAACG
CGGCGAGATATGAGCGCGACGGATTCAGCTTCCTCGCGGCGGTCGAGAGATCCAGCGGCGAAATAATCGG
CTTCATCGGCCCCCTTGTCGAGACCATAGAGGGATGCCGCCATTTTGGCATCGCCTACATATTAGATAAA
GAGCGCTGGGGCTTGGGCTACGCCACGGAGGGGGCGCGGGCCTCCCTCGCCTATGCCTTTGAGCGTCTGG
GGGCGGAACGGGTGATCGCCGAGATCCGGCCGGAAAACGAGGCCTCGCGCCATGTCGCCGAGCGCCTCGG
CATGAAAACGGCGGGCAGCTTTATAAAATATTACCGGGGAAAAAATATGCCGCACCTCATCTATGCCGTC
TCAAGAGAAGAATGGGCGGCCTCCAATCAGACGCCGCCCGCTCCGGAATCCGCTTAAATATCATCTGTCA
GCGAGCAGATGGGAATCTTGTCTATCACCTTAAAGCCATAGTTGATGTAAAAGGGCAGCCCCGCCTCCGT
CGCGAGAAGCACGAGCGGCTTGCCCTTATGCGCGAGCGCCGCCGTGAGACCGTCCATCAGGCGCGCGGCG
AAGCCGTGGCGGCGGTGTTCCGGCAGAGTGGCGAAATAATAGAGACCTACGGTGCCGGCCGTCTCATGGA
TGAGCGCCGTTGAAAGATACCCCTCTTCGCCCTCAATCGCGAAGGCCGCGTTGGCCTTGTGCGTGGCGAG
ATAGGCTCCGTATCTCTTGTAAGAATCTACACCGGCCGAGGCCTCCCCGCCAAAGGCGAACCAGGCGGCC
TCGCCCCATCTCAGCGCATCCCTCTCCGTTATCCGCGAAACACCCTCCGGCATCTCACCGGCGCGCATGC
TTTCCGCGGGCAGATACATCGAAGTGTATATCCGTCGGCGCAGCAGCCCGCGCTCCTCAAATATCTGCGC
AAGGCTGTAAGGCGTCTGCGGCAGCCAGGGAGCGACGAACTCCGCGCGGCGATTGCTGAAAAAGGAGAGC
GCCGCCGAGACGTCCTCACTTTCCGCGCCCGCGCCGAAGATCGCGTAATTCTCACCAGCGTAAGGCTGAC
CGCTCGCCGCCGCGAGCGACGGGGCCTTAAAGGGCAGGGCCGCGCCTCCCGGCGCGCCGCTTAACATCTC
CGCGAAGGAGAAGAAATTTTCATCGAAAGCCTGCAATCTATCCATAAGTAATACCTCTCATATCCATATT
TCACTCTATTATAATTAAATAGCCTAAACTTAAAAACAACAAGGGTGAATTACAGATTTAACGCTGAAAT
ATTAGCAAGAGAGAGGTTCGGCCAATGTCCCTTATGGTCTTCGCTACCTTGCGCGGCGCTCTTATCCTAT
AATTCTAACTGCCGGCAATCTTTGCCATGTTCAGGGAAGGAGAAAATCGAATTGAGAGAGAAAAAAAATA
AAAAACTTACCGAAGGCGAAGGCTTTTCCCTCTCGCAGCAGGGGCCGCTGGGGATATCGCTCGGAGCTCT
GCTGGGCGCGGAAGAGGCGAGGCCCGCGGACTCCGCCGCCGCAGGGAAAGAAACGGAAAAAATACCACCG
AAACCGTCGCCGGAGAAATCCGCTGCCGAGGCGAAGATCTCAAAGGCCGCGCTGCGGCGCGAACGCGCGG
GGCGCGGCGGCAGGACGGTGACGATCGTGACACTGCCGCAGGACTACCGCGGCGACCTCGCGGCGCTCGC
GAAGGAGCTGCGCAAAGCTCTCGGCTGCGGCTCCACAATAGAGGAGGGAAAAATTGTCCTTCAGGGCGAC
ATCATGGAGCGCGTGGAGGCCTTTTTCAACAAAAAGGGCGTGGCAAAGGTGACGAAAAGCGGATAAAAAG
AGTTTATTTAATTTGATTTATACTGACTAATAATTAAACGGCGGGAGTTATAAAAAACCAGCCGTCCGTT
CGTCTTTTTATAAAGGCCGGATGGGCGTCCTCTATATCAGTGGCGCCCGTCCGGCCTTTAGTAGTTCTGT
TTCAACTGCCTGGATAATGCTGTCTTATTTGGAACGTTTTCTCCTAGCGATAAACAACGTAGACGCCGAT
ACGTGTATCAGCAGACAGGCGAAGTCCGTTCCGGCGTTGTTCGTGTAAAACTTGGATTTCGTGCCTGTTC
CAGTTCGATCCGACCCAAGACATCGAATTATCCTGAATACGCAGACTGAAATAACCATTTACATCGCTCA
ATCCGAAAAATTAAAAGTCAATAATGAATATTATAAGTCTGTAAGCCATATTTCAAAATAAATCAAGCCT
TATGGCCTTTTGAATATGACGTAAAGTCCTTCCATAATCACATTATAGTTTTTTGATATTCTGTTGAGGG
GCGACAAAAGATGATAGGAGATGTCGTGAGAAAATACCGGAAGCTAAGAGGGCTCACCCAGCCGCAGCTC
TGTGAGATCCTGAATATCCATCAGACCCACATAAGCAAGATCGAACAGAACAAACGCTGCCCATCCGTAG
AGCTGCTTGCGGAGATACGCAAAGTTCTCGATATACCGCTTATGGAACTTTGGCGTGATGAAAATACGGA
AAAAGTTTTCTCAGATGGCTTGCGGGTTGGAAGCCCTTCGACGTCGGGGGAGTTTTGGGATGCGGAGACA
TTGGAGGATGCCGTCGCCGGCGTGATGGCGCAGCTTGACGACATCCAGAAGGAAAAGGTGCTGGATTACG
CCCGCGGACAGCTGGAGGTAAAAAGGGCTAAGGAGCTAATAAAAATTTACCGGAACAGTTGATACGCGCG
CTGCGTGTTTAGCGAACGCGACGGCAGCGCGGAGACGATTTTCTTTTATGTGTCTATCCTTGTAAATTCT
CTGATTGTTTTATTTCTGTATATCAGATCCTCCCTCACGGAAAAGCCGCGGTTTTCCCAGAAGGCGTTTC
CCGTCTTGTTGCGCGCGAAAACGACAAGCGCGGCGGCGGTATGGTAGATATATCCCCTTCTGCCATCATG
ACCGCTGATGATTACATAGAAGAGCAGAGGCGGCGGGCCATTTTAAAGCTTCGGCAAAAATATTGCCGTC
CAAACGGGCTTATGCGGGAGCCGTTCCCGCCGGGTATGAAAAGGCCCCCGCCGCCTCTGTTGCTGTTTTG
GCGGCGAAGGGTCTGATTGTACGTTCTATGGACATTGGGTCTATGCGAGGATATCTTTTTCGGTATCGTC
CCTATGCCTCCGCTCCCGCTTCGGCCTCCACCCTCACTCTCTTCGCGCAGAGGGCGAAGATCGCCACCGA
GGCGAGGATTCCGGGGATTATCGGGTGAATCGCGCCGAGGATTCCCGGGGCGGCGAGGCCGGTCAGCCCC
TTCGAGGTTGAGGCGTAGGCGGCGGCGTACCAGGCGATGGAGCCGAGGAAACCGCCGAGCGAGCTGAAGA
GGGCCGCGCGGGGGCCCGCCTTGGGGCCGAAGGCCAGCAGGCCGAGGTAGGGGACCATGATCGCGCAGGC
CAGCAGCGTCCAGCTGGTGGCGCAGATCACGGCGATGATGGAGCCGCTTTTGAGCGCGAAGATGCCGCTG
CCGAGTGTGCAGAGTACGACGGCGATGCGCCATGACCAACCCTTGAGTTCCTTTTTGAGCACGTCGCGCC
CAAGGCTGCCGCTTGCGATGTGGAGCAGAGCGGAGGCGGTGGAGAGCGAGGCCGAGACGATTGCCAGCGC
GAATAGCTGCTGTCCTATCGCAGGCAGGAGGTTATGCACAAGGGTCGGGAGCACGGTGTCGGGGTTCGTG
ATGCCGCCGCCGAGCATGACGCGGGAGAGCGCGCTTGCGAAGTAGGCCCCGCCCACCACCACGGAGAGTG
CGAGCATCGCGAGGGGGGCCGCCTTTTTCGTCTCCTCCATACTGCGCAGCGCGAAGTGGCGCTGGATCAG
CTGCGGCTGCGCCCAGATGCCGACGGAGGTCACTATCGTGAGAAAGATGACGTTGAGGCCGCCGGCGCCG
CTGGAGAGGGCGAGAAATCCGTTATCGGCCCCTTTGGCCGGCGGCAGCGCGGCGAGCTGCTGCAGTCCCG
CGACGGGGCCGCCTACCGCTCGGAGGAGCGCGATCAGCAGCGCGCCGACGCCGATTATCATCACAAGCCC
CTGGATGGCTTCGGTGTACAGCACTCCGCGCAGGCCGCCCCAGATGACCGAGAGGCCGACGATCGCCACC
AGCGCCACCAGCGCCGCGTTCACGGAGATCGGGAGCACTCCCGCCACCATCACAGCCGCGCCCTTAAAGA
CCGCGGAGCCGTAGACGACGAGAAGAACGACGGAGATGGCGCCGAGAAAGGTCTGCAGGACCGGTATCTG
GTAGGCTTTGGCCAGCAGCTCCGCCGGTGTGCGCGCGTCGAGCTTTCTCTGCCAGAGGCGCGTCGGCCAG
GCGAGGAACCTGTAAACGAACCAGGTGCCGAGCCAGACGTTGCCGGCGGCTACGAGCAGCATTTGCAGCC
CGAAGAGGTAGCAGAGGCCGCCGAAGCCCACCAGAGCCACGGCGGAGATGTAGGTGGCGACATAGGCGAG
CGCCTGCACGACGACGCCGACCTTACCGGGCAGCAGTGCGTCGTGGCTGCGCGAGTATTTGGCGATGAGG
ACGAGAACGAGGGCGTAGCCTATCCAGAGCGGCGCGAAGGTGAACATTTTACCTCGCCCTCCTTGCGATC
ATCACGATAGACCAGGCCGTACTCCAAATAAGCGAAGCTCCCGCGCATACTACCCAAAGATCCGTTCCAA
ACATTTTCATTACTTCCTTTCATCGTTAAAATTTTATTTATAAATTTTTAATTGCCCGCAATATCAAAAA
AGGACCGCTGCCCCTGAGGGCGGCGGTCCTTGAAGTATCTTTCAGAGTTATTACCTTATGCTGTCTGAAT
CACTTCGTGGAAAACACCGAAAACCCCGAGGCATCGTCTGTGCGGGGATAAGCATAAAAGTAATAATAAT
AGCGGCTGTTATTAAATATTGCCTTTTCCATCGCGCGTGCCTCCTTTGGTTTCGAAAATCTTTACCACTT
TTCGTTGGTGAAGTGAATGATACGCCGATATTATCTCCCTGTCAAGACAGGATTTCAATTTTTCGGGGCT
TTTGTTAATTGCAAAAGTAAAAGCGTCCCCAAAGAGAAATGAGCATCGCGTTAACCTCTGCGGATGAGGA
CGCGGCGGCCCGCCTGCGCAGGGCGCGCGCCGAGGGCGGCGAACTGTTGCTGGAAGAGCCGGAAGAGAGC
TTCGTCGCGGAGGAGGAGAGATACGCGGAGGCCGAACTGTGGGCGACGCTCGGCGGCGTCCTCACCGCGA
AGGAGCTTAAGTTCACGCGGGCGCTGTCGGAGGGTCGGAGCCAGCGTGAGGCGGCGGAACGGCTCGGCGT
AAGCCGGCAGGCCGTGGCGGAACGGCTCAAAAAAATCCGCGTGAAGGTGAGGGAGGCGCTGACGATAGAA
TAAGAGGAGACGGATAATCGGGGAAAAAATAAAAAGGCTTCACAAACGCCAAAAACTGCGGTAGGATAAT
GCGTGAACCAACAAAATATCCACAGTAAAAATACTTAATAAGGAGACAAAAAAGATGAAAAAACATCATA
ATGACCATAAGCTAAACCGGAATACCCCCCCCCAAGAACTAAAATCAAGTTTACTTTGTCGCTCACCCTC
TCTCTTAATCTTTCTCTTACTGTCACTTACACTAGTATTGGGCGCGGCGCGGAACGCCGCGGCGCTGACG
AGCGCGGACGTCGTCTATTACGGGGCATACCCGCAGTCCGGCACATCGGATGACTTCAAGGTGGAGCCCG
TTCTCTGGCGCGTGCTCGAAGTGAGCGGCGATAAGACGGCGCTCATGCTTTCGGAAAAGATACTGGACGG
CGGCGTGTCATTCAATCCCGATTACAGCGATACCGATCCATACTATTCCTGGTGGAGCGAATCGCAGATC
CGCAAATTCCTCAATGGCAAAGAATATGTCGAGTCGGTCTCAGCGGATGTGACCAAGATAACGGTGAGGA
ACCCGAAGCCCTATTCCTTCTACGGGAAGGCCTTCTCCGCGGGCGAAGGCGGCGGGATAATAAAGGCGGA
TGTGGACAACTCGAGCACACGGGGTGCTACCCCCGGTCCCAAGACAACCGATAAAATATTCCTCCTTTCC
TACGCCGATGCGAAAAATACTGCCTATGGTTTTGCCAATGATGATAATAGCAGTAGTTCCCGTAAAGCGG
AGCTTACCGGCTATGGCGCGTCGCAGGGAGTCATGAGTAATACGGAAGGTAACAAGAAGTATGGTTATTG
GTGGCTTCGTTCCCCCGGCGGCGGCGTCTACTGAGCGTCAGACGTCGATAGCGTCGGCGGCCTCGACGAT
GGCGGCGTTTATCTTGGGGCTGTCGGCCTTCGTCCGGCTTTTCATTTAAATCTTGAAAACATCATCTTCA
CATCTCCCGCCGCAGGCGGGAAACAGGATGACCTGACCGCCTCGCTCTATAAGCAGAGCTACGCCTCCGA
CGATAAGGGAAGAGATGAACACAAACTGACCCTCGCGACAAATACCTACAAACTCGTCTCTGCCGACGTT
ACCTCAGGGAAGATAACCGCCGCCGCCAGCGTTGACGTGGCCTACTCCGGGGCCTCCACGGGCGCGGGCT
ACCACCTCGCCGCCGTTATCACGAGCGGCGACCGCTCCCTCTATTACGGACGGATAAAGAGCCTTGAAAC
GGCGGCCGACGCGTCGGGCGCCGCCACCTTCGTCATCCCCGAATACCGCGAGGGCGAAGAGGTCTATATT
TTCGTCGAGGGCCGTAATGACAATGACGACTATAAGACGGATTTTGCGGGCGTGCCGATCTGTATCGCGG
GAAGCGGCAGAACGATAGAGCCGCTCTCCGAAGATGTGGAAGAGCCGCGCCCGGAGACAAAATTTGTGAC
CGTAAATCCCTCGGAGCTGACCCTCGTAAAGGGTTATGACAAAAAACTCACGGTATCCTTTGCGCCCGAG
GGGGCGCTGGAGGAGGTAACCTGGAGCAGCGACAGCCCGGATGTCGCCGCCGTCGACCCCGTGACGGGAG
TCGTCAGCGCGCTGAAGGCGGGGAGCGCGAAGGTCACGGTGAAGGCGAAAACGAGCGGTAAAGAGGCTTT
CTGTACCGTCACGGTGACGGAAAAGCCTCAGGCTTCCGGCCTGATACTCACACCCGCGGCGATGACGGTC
AGCAAAGGCGTGACGGAAAAGATAACCGCCTCCTTCCGGGGTATCGCCGAACAGCCGCTGACCTGGAGCA
GCAGCAAAGAGTCGGTCGCCACGGTGGACAAAGAGGGTAAGGTTACCGCCAAAAGCGAAGGAACCTGCGT
GATAACGGCGGTCACAAAAGACGGCAATTACAGCGCCTCCTGCGAGGTGAAGGTGACGGCGGCGACGGTG
GTCCACGGCGGTGGCTCAGGCGGCTGCAACGGAATCGGCGCCGGCGCGCTCGCGCTGCTGGCCATGCTTC
CCTGCCTGCTGATAAGGGGCAAAAGGGAGAGATAGGCGGGTACCGCCTATATGTGGCCGCCTCAGCAGAA
CCGCGGCGGCCAGAGGAAGTGAATTTTTAACGGGAGCAAAGGAGGCGCGCGGCACCGACCGCGCGCCTCC
TTTGCCATTATGCTCCCCTACGCGAAAAATTCTTCCGCGTATTCCACCGCCGCCTTGGGCGCGGGGAGCC
CTTCGCGCAGAGGCAGGGCCATGAAGTTTGCCTCCGGAACGTCGAAGGGCGCTTTGATGGCAAACTCCGA
GGCCGGGCGGTATCCGGCGCGCGGATAGTAGTTCTCGCTTCCCAGAACGACGGAAAATTCGTAGCCGAGC
TCTTTGGCTATCCGGTGCCCCTCGGCCATGAGCCGCGAGCCGACGCCGCGCCGCTGGAACTCCGGCAGGA
CCGAGAGCGGCGCCAGCGCCAGCGCGGGGGCCTCTCCGAGCCCGATCCTGGTAAACATGATGTGGCCGAC
GATCCGTCCCTCTTCTTCCGCGACAAGCGAAAGTTCGGGTACGAAAGCGCCGCTTTTTCTGAGCCGCGCT
ACAAGCTCATGTTCAGTGCCGTCGCGGTGCTCGGCGTTTTCAAAGGCCCTCTCCACTACACGGCAGACCT
CGGCGTGGTCTCTTTCCTCTTCTCTTCTGTATATCATTCTGTCGTTTCCTCCATTATCAATCATATGCCG
CTGGCGTCACTCTGCGGCGGACAGCGTCTCGGTTTTTTTACGGTTTTATCGGGCGGGGAGGGGTAGATTT
ACGGGAGACTTTGCCCATACGAAACAAAGGGTGCGGTTGAAACCGTGACCATCGAAAGGCCATTTATTGG
TACGCCCGTCACCGCCCTGTATGAAGCAAAACCACATACCAACATAATACGGTATAAAACACCGTTTACG
CAGTCCCCTTATGCGGTTTGGTCTCCCTTACAATGCGGTCAAACAGGCACCCCTTGTGTAATTCATTTTT
TCAACGATAGCATCAGGTGCGCAGGCTGTCAACAATAGGGCGGGCGCCGCTATTTTTTATTTACCAGCCA
GATGCCGCTCATGATCATCGCCGCGCCGAGCAGGAGCCAGAGGGTGTAGCGTTCGCCGATGAGGAAGTAG
GAGATGACCATGCCCGCGACGGGCTGGAGGAACTGGAAGACGATGAGTTTCGCGACGGGCATTACGGCGA
GGGCTTGATACCAGAGCAGGTAGGCGAAGGCCGAGGAGAGCGCGCCGAGGAAGATTATCGAGAGCCAGGT
CTGTACGGTGAAGGTGGGTATTTGGGAGAAATCGGTGCCCACGATGAAGCTGGCGACGAGCGCGTAGAGG
AAGGCAAAGACTATCTCCCAGAAGATGGAGAAGGCGGGAGACATTTTGGCTTTGAGGAATTTACGCGAAG
CGACAAGGAAGACGGCCCAGTTGAGTACGGATAGCAAGATGATGTAGTCGCCCACGGTGCCGAAGGAGCC
GGTTTCGGCGGTCTCTTTCACCGTTCCCCAGGCGAGCACCATCATGACGCCGGCGGCGGAGAGGATGAGG
CCGAGCACGCCGGCGCGCGAGATTTTTTCCCCGAGGAAGACGCGTCCGAGCACCGCGACGATCGCGGGAG
AGGCGACCATCATCCAGTTCGCGTTGCCCGCGCCGGCGGTCTTCATCGCCACGGCCTGTATCCCCTGGTG
GAAGAAGATGCCCTGGAAGCCGATGAGGAGCAGTATAACCGCCTCCTCTTTCGTCGGCAGCCGCAGGCTT
TTTTCAAAGAGGCAGCCGGCGGCGAGCACCGGGATGCCGAAGAGGAAGCGCAGCAGCAGGATCAGCGAGG
GCTCCGCCTGCGCGAGCGCGTATTTTGTCGAGGCGAAGCTGCCGCCCCAGATCGTGACGGTGACGAGGAT
GATTATATAGTCATAAAGGCGCGGTCCCGCCGGACGCGCGTTGTCTAGTTCTCCCGATGGCATAGGAACG
GAGACACCTCCTTGATAAAAATCTGCTGAACCAGGAGAAATTATACCCTTATTTCGCCGTTATGAGCGCG
CCAACATGGACAAAGGATGCGGCGATCTTGGAGTTCATAAATGAAATTCGCCGGTTTTTTGAGGGAGGTT
GTCCGCGCGAGAAGCTATTTGTTAGCCCGCGCACGAATTTTTCACTCGCAGGATCAGAGATTCAAAGAGG
CCAGCGTCTGCGAGAAAGGCTCAAAGATCAATTTATCATACATAAAAAATTCCCTCGGCAGCAGGTTCTT
CGTTTGAAGCATATAGAGGCCGTTGAAAACCGACGTTATGACGACGGCTATTTTTTCTGCCTCAATGTCT
ACGCGGATCGCTCCCGCCTCTTGGGCTTTCTTTATGTGAGCTGTAACGATCCCGCGTTCCTTAAGGCCCG
CGTCGTGGAGCATGTCGAAAACACGGTTCCTGAGGTCTTCCGGCCAGCTGTGATTCTGGCTCAGCAGATT
GTAAACGCGAATAAACCGTTCGTCAGAGGTGAAACAGTTCAAGCTCTTTTTGTAAAAGGAGTATAAAGTT
TGCTCCGGCATAGGGTCGCTCAGCGCGTTCACCGCCTCTTGTATCTTGGCTTCGCAATGGCGTTTGACGA
TATGGAGAAGGATGTCCTCTTTATTTTTAAAGTGCCAGTATACGACGCCCTTTGTGATGCCGAGGCTGTG
AGCGATCTCCGTAAGCGACGTATTGGAGAACCCCTTTTCTATAAAAAGATCCAGCGCGCCCTCCATTATC
CGCTTTCGCGTATTTTCCGCCGCTTCTTTCGTCCTGCGCAAAAGGTTTTCCTCCTTACACCGCTTTGAAA
TCGGTACCCGCTTCTATGCCGGTTTTTCTGGGGTCAATGATAGCACATATTTTTACGGGCGGCTTCGGTT
ACTATGCATTTGGCCGCGTTATACTGTTGAATGGACGTAATCAAGAATGTAATTATGGTTATTTTCAATA
AAAATATCTGCTTTGGTTTTTACCTGGGACGGCTGTCGTAAGCGCGGCGTTGTTTTTCTTATGCTGTGAG
GCGAATGCCCGTCAGTGTTTTTTGCCGCCCTTTAGGGAGCGCGGAATTCCGTCTGTTTATCGTTTTGACA
TGTCATTGATCCGCCATTAGCTTATGAAATTAAAGTCGTTCTAATCTTTTTGCACATTTAAAACGAGGGC
TGTTCATATTGACTTACATACTCCGCGGTAAATATAATCCTCGCACTTTATTTATATTCACTGGGGGTGA
ATGAATGAAAAGAACAAAGAAAGAGGCTCTTGAGACTCGCGCCAACATACTCGAATCGGCGCTTGACATA
CTCAGCGTAAAAAATTTCGCGAATACCTCCGTTACGGAGATATCGAAGCGCGCAGGCCTAACCAAGGGGG
CGTTTTACTGGCATTTCCGGAATAAGAGCGACCTCCTGCTCCAGCTCGTCGAATCCATTTGCCAGGATAA
CGAGGAGAGTTTTAGAAATATCCTGAGCACGCCGCATTTAAGCGGAGAGCTGTGGGGCTATTACAAAAAA
GAGTTGGCAAAATTAGAGGAGGACGCCAGGTACGCGAAGATCCACATGATGATGGCCCGCCGGCAGTACG
AGTGGCCCGTCGAGGTCCAGGAAAGAGCGCGGCAGATAATCGTCGACTACTTTGAACGCGACAGGCTGGC
CGTAGAGCGGTTCGTCGTCCTGGGACAAAAAGAGGGCCGTTTCAAAAAGGACATTCCGACAGGAGATATC
GCCGTACTGATCAGCTCCATATTCCACGGCCTGTATATGATGCAGCTCGCGGGAAACCTTCCGAAAAGTT
TTTCCGAGCATACGGATATCCTCTTTGACACTTTCAACAAGATATTGACTGCGGATGAGAACGCGGTGCT
GCTGCGAAACTGATAGGGCGAACCATTGCGGTATTTAAAAAGGTATCTGCAAAAGGTACGAAATTCAAAA
GAGAAGGTATATTAAATATGAGAAATCATGAACCGTACAGCGACATAGAAGTCAAAAGCAAACCGAAATC
AAAAAAATGGATAAAAGCTGCGGCGGCCGCGGCGCTGATCACCGCGGCCGTTTGCTGCTGGTACGCGGCG
CCAAGGATGGGCGGCGGCGCTAAAGGCGGGAACGCTGTCGCCGAAGCGCCGAGCGTGACCGTGGCCGTCG
TGAAGAGCGCGGATATCTCAGCGCGGCCGTCGGAGTATGTGGGGCGCGCCGAGGCTATTCAGAGCGTGCA
GGTCAAACCGCAGATATCCGGCGAGATCGCCCGCGTCTATTTTCAAGAGGGTTCCATGGTCAGGGAAGGA
CAGCCGCTTTTCCAGATAGACCCAGCACGCTATCAGGCGACGGTGGAGCTCCGCCGCGCGGAGCTTGAAA
AGGCCGGGGCCTCGCTCGCCGAGGCCGACAAATATTACCGAAGGGTGACCTCCGCGGACAGCCGCGCCGT
CTCTGCCGCGGAGCGGGACAGCGCCGAGGCGAACCTTCTTCAGTGCCGCGCCGCTCTCTCGCAGGCTAAG
GCCAGCCTGCGTCTCGCCGAGATCGACCTCGGCTACTGCCGTATCACCTCTCCGATCACGGGCAAGATCG
GCGCGGCAATTTTCACGAAGGGCAACTATGTGACCCCCGCCTCGGGACCGCTTGCCTCCATCGTCCAGAT
GGACCCTATCCGCGTCTCCTATACGCTGCCGGACCGTGATTACCTGGACCAGCTTGAATATTTTAAAAGT
CAGGGCGCGGTTTATAAAACGAAGCTCGTCCTCAGCAACGGCACGACATTCGGCGCGGCTGGCTCCCGCG
ATTTTGAAGACAATATTGTGGACCGTCAGACGGGAACGGTGCTTATGCATTTACGCTATAAGAACGGGGA
CGGCCGGCTCATTCCCGGCGAAATGGTGCGCGTATTCACGCAGTCTGTAAAGAGCCGCATGGTCCCGGTC
ATTCCGCAGGCGGCGGTCATGGCCGACGCTAAAGGCGACTTCGTATACGTGGTTGAGGCTGACGATACGG
TTCGCGACATACGCGTGAAACTTGGCCGAGAATTCGGTATGCAGCGTGAAGTCGACGCCGGATTGTCGGA
AGGGCAGCGTGTCGTCGTCGCGGGGCTGCAGAATATCCGGCCCGGCGTGAAGGTCAAGGTAAACGCTCCG
GCTCCGTCCGGCAAGGCGTCAGATTTGGCCGGTGACAGCCGGAAAAAAGAGGACTAAGAGGATGTTCTCT
AAATTTTTCATCGACCGCCCGCGTTTTGCGATCGTCATCTGCGTGCTGATGGCGTTCTCGGGCATGATCG
CCGCTTTCTCTCTGCCGATCGAACAGTATCCCAACGTCACTCCGCCGCAGATCCAGGTGACCACCACCTA
TCGCGGCGCGGACGCGGTGACGCTGGCCAACACGGTCGGCGCGCCGCTGGAAGAGATGGTCAACGGCGTC
GAGGATATGATCTATATGAACTCGAGTTCGAGCAACAACGGCGAGTATAAGCTGACCGTTACCTTTGCGA
CGGGCACCGATCCCGATATGGCGCTCGTGCGCGTGCAGAACCGCGTATCGCAGGTAACGCCGCAGCTGCC
TGCCGAAGTCGTCGCGGAGGGCGTCACTGTGGAGACGGCCTTTTCGGACATACTGGCCTTTCTCGCGATC
ATTTCACCCAACGGGACTCACAGCGAGCTTGATCTGTCAAACTACGCCCACGCGAATATCAAAAACGTCC
TGAAACGCGTTCCCGGGATGGGCGACGTCCAGGTCTACGGTTCAAAATACAGCATCCGCATCTGGCTCGA
CCCCGTGCGGATCACATCGCTGGGGCTCTCTATCGGCGACGTGGCGGTGGCCATCGAGAGCCAGAACAAA
CAGGCCTCCATCGGCTCCGTCGGCGCGATGCCCAGCGCGACGGACAGCCCCATCGTCTACACCTTGATGA
CCAAGGGGCGGCTCACGGATATCAAAGATTTTGAAGAGATCGTCGTCTCCGTAAACAAAAACGGCGGCGT
CGTCAAGCTGCGCGATATATCGAAAATCGAAATAGGCAAGGAGACTTACTCTATCAAGGCTATCGTGAAC
GGCGCGCCCTCTACGATGATATCGCTTTCTCAGGCCGCCGGCTCAAACGCCCTCAACGTTATGAACGGCG
CGAAAAAAACGATGGCGGAGATAAAAAGCACGCTGCCGGACGACATGGAATTCGTCATTCTGCGCGATTC
TACCGACTATGTAAAGGCAACGATCCACGAGATACTGCTGACGCTCATTCTCACCTTCATGCTTGTCGTC
ATCGTCTGCTACCTCTTCCTTCAGGACTGGCGCGTAACGCTCGTCCCCGTGGCGGCCATACCTATCTCTC
TGCTGGCTACCTTCGCGGGGCTCGCGGCTATGGGGTACAGTATCAACATCCTGTCGCTGTTCGGCCTGGT
ACTTGTGATCGGGACCGTCGTCGACAACGCGATCGTCGTCGTCGAGCGCGTGCTCTTCGTTATGGACAGG
GATGGCTGTTCGCCGGAGGAGGCGACGCTTCAGGCGATGGGCGACGTTACCGGCCCGATGTGTGCGACGA
CGCTCGTATTTCTTGCGATATTCGTGCCGGTGGGATTCATGAGCGGGATCACCGGGCAGATATACAAGCA
GTTCGCCGTGACGATATCCTTTGCCGTATGCTTCTCGCTCGTGGTGGCGCTCACGCTGTCGCCGGCGATG
TGCGCCCATATACTGCGCAGCGTGAGACCGGCGGAGAGAGGGCCGCTTAAATGGTTCAACATCACGCTCG
CGAAATCCACACGCGGCTATGTCGCGGGCTCCGTCTGGCTTGCGCGGCGCACGCTCGTCACCTTCGGCAT
TTTCGCGCTGATGATCGCCGGCTGCGGGGTCCTGGGTAAAACTATGCCCTCATCGTTCATCCCAGACGAG
GACCAGGGCGTCGTCTTTTCTACCATACAGCTGCCGGAGGGCTCTCCCCTTACGAGTACGGAAAGGGTGA
CCAGCTCCATGGGGGCCGAGGTCTCAAAGCTCGCGGGGGTAGAGAGCGTTTCCAGCATCAACGGAGTCAA
CATCATGGGAGGTTACGGCGAAAACGTCGCCTCGCTGCTCGTTCCGCTGAAACATTGGGACGAACGGAAG
ACAAAAGAGACGCAGCTTTTGACGATAGCCGACGAGATCAAAAAGATAGCCGCGAAGTATCCCGAAGCCG
CGGCGAACATCTTCACGCCGCCGGCGATAATGGGGCTCGGCATGGCCTCCGGCCTTGACTTGAGGCTGCA
GTCGCGCGAGGAAAACGACCCAGAAAAGCTCGCGTCGGTGATGCAGGGGCTTCTCGCCGCGCTGAACCAG
GCGCCGGAGTTTCTCTACGCCTTCAGCACCTACTCCGCCGACACACCGCACCTATTCCTCAACATCGACC
GCCAGAAGGCCGAGATGATGGGCGTTCCGGTAAGCTCCATCTTCTCAACGCTGCAGACCTATTTCGGCGT
CGCGTATATCAACGATATCAACATCGGCACGCAGGTCAATAAGGTCATGCTCCAGTCCGAGTGGAGCTAT
AGAAACAGCGCGGACAGCATCGGCGGCATCTTCGTGCGCAACAGCGACGGCGGGCAGACTCCGATGCAGA
GCCTGGCCGCGGCGCGCAAAACGCTGGCCCCGCGCACGCTCGACCGCTACAACCTCTTCCCCAGCGCCGG
CATAACGGTCGTTATGAACCCCGGCTATTCGACGGGACAGGGAATAGCGCGCGTGGCGGAAATAGCGAAA
GCGGCGCTGCCCCGCGGCTACGGCTACGAATGGTCCGGCATGACCTATCAGGAACAGGAATCCGGCAGCA
GCGTGGTGGTCGTTCTCGTGATCGCGCTCATCTTCGCCTACCTCTTCCTCGTCGCACAGTATGAAAGCTG
GTCGGTGCCGGTACCGGTAGTTCTCTCGCTGCCGGTGGCCATGTTTGGCGCACTCGCCGGGCTTTGGGTG
ATGGGGCTTTCGCTTTCCATTTACGCCCAGCTGGGGATACTGCTGCTGGTGGGTCTCGCCGCGAAGAACG
CGATACTTATCGTCGAGTTCGCCAAAGAGCAGCGCGAGGAACACGGCCTGCCGCTGATTCAGGCGGCCGC
GCGCGCCGCAAGCGAACGTTTCCGCGCCGTCCTCATGACGGCCTTCACCTGCGTCCTCGGCGTGCTTCCC
ATGCTCTTCGCCTCCGGCGCGGGAGCCGCGAGCCGCAAGGCGGTCGGCACGACGATGTTCTTTGGAATGA
ACGCAGCCACGATCTTCGGCATCTTCTTCATTCCGGCGCTCTACGTATTCTTCCAGAGGATACGCGAAAA
GGTGAAGCGGCGTATCAAAGCTATGGATAGGAAAGCGAGGGCGGCACAATGAGAATGATAAATATTCTTC
GCGGATGCACGGCGGCCGTCACAATAACGGCGTTTGCGGCCTCAGCGATAAATGCCGCCCCGAAGGCCGG
GGCCGTTTTGCCCGCCGCCGACAGGCAACTCGCAGAGAACGCGTGGACGGAGCTCGCGCGGGCATACCCC
GTGGCGGCGGCATCCTCCGATACGTCCGAGGCGCTCACGCCGGAGAGGCTCGCAAGCTGGTGGGATGCCT
TCGGCGACCCTATAATGACCTCGCTGATAAAAAAGTCGCTTGAGAAAAACAGAGATCTCGCCGCCGCGAG
AGCCGGAGTGACGGAAGCGCGTGCCGCGCTCGGCGTAAGCCAGGCGGCGCTCCTGCCGTGGCTCGACACG
ACAAATTTCTGGAACAGCAGCCGCACGCCCGTCGACGCCGGAGGCACGGGCGGCGGCGGCAACCTCTATC
GCCTCGGTGTCGACGCTTCGTGGGAGATAGACGTCTTCGGCGGCCGGCGCGAGAAGGTCAAAGCACAGCG
GGCGACGCTTGAGGCGCAGTACGCGGCGCTATACTCGACGTGGACCTCGCTTGCCTCGGAGGTCGCGATA
AACTACATCTCGCTGCGCACGCTGCAGGAGCGCCTGGATATCGCGAATTACAACCTCGGGCTGCAAAACG
ACACCGTTGAGATACAGCTGTCGAAAACAAACTCCGGCCTTACCGATTCCCTCACTCTGAAACAGGCGCA
GTACACGATGGAACAGACAAAAGCCATGATCCCGAACATCGAAGCCGCGCTCGAACAGGCCAAAAACGCG
CTCGCCATCCTCACGGGCGAACTTCCGGGGACGCTGGAAGCGGAACTTTCTGTGAAAGGCCCTATCCCCG
TTCTTGAAAACAGGGAATATATCGGCATCCCGGCAAACGCCATCCGCCAGCGCCCTGACATCCGCCGAGC
GGAACGGCTCCTTGCCGCGCAGCTCGCGCGCAAAAAGTCCGCGCAGGCCGACCTGTGGCCCAAATTTTAT
TTGACGGGCTCGATCGGCACCGAAGCCGGCGGCTGGGGAAGCCTATTTGAAGGCCCCGCCAAACTTTACG
GCTTCATGCCGCAGATAAGCTGGCCCATCTTCCACGCCGGCGCGATCAGGAACAACATAAAGGTGCAGGG
CGCCGTCGCTGAGCAACTACTCAACAGCTATGAACAGACCGTACTCACGGCAGTTGGCGAAGTGAGGAAC
GCTCTCTCCGCCAACGTGCGGGAATATGAGAGAAACGGTTCGCTTAAACGTGGCATGGAAGCGGCCCAGA
CGGCGCTTGATGTGGCAAACGACAAATACGCGAACGGCCTCGTTGATTTCACAAACGTGATTAACGCGCA
GCGTTCACTGACAGAGCTCTCCGAAGAATACACGATAAGCAGAGGCCAAATATCCACAAACGCCGTCCAG
CTATTCAAAGCGCTCGGAGGCGGCTGGCAGCCGCTGGACGAGGCGGAAAAAGAGATGGCCGCGGCAGGCT
CAAAGAAGAACTAAAGGCTGTATATAAACTGTTCCCGTCCTGTCTAAGCGGTGCGGGTGAATAAAAATGG
AAAGGTTGGAATGATATGGAAAAAAAGTCTCGCATTTTTCTTATCGGTGCCGGCGACCACGCGAAGGTCG
TTCTTTCAGCGCTAGTGACGTGCGGTTTCGAATGCAGAGGGATTTACGACGATAACCCGGAACTGTGGGG
GCAAACGCTCTGGTGTCTGCCAATTTACGGGCCCGTCTCCAAAATGCCCGATACCGCCGAGACAATGGCG
GTTATCGCGATCGGAGATAACAGTGTGCGCCGTGTTATTTGTGAGAAGTTTAAAAATGTCTGCTGGCCTG
TCATCGTTCACCCGAAAAGTGTTGTTGACAGCTCCGTGCGTATCGGTGAGGGTACGATCGTCATGGCTGG
CTGCATAATAGAATCTGACGCGGCAATAGGCCGCCACAGCATCGTCAATTCGGGCTGCTACATCGGCCAC
GATACGAAGGTTGGCGATTACTGCCACGCGGCTCCAAGAAGTGCCGCCGGCGATAACGTGACGCTTGCGG
ACGGCGTTTTTCTCGGCATTGGTTCTCTCGTCCGCCCTTACGCGGCGATCGCCGAAAATGCTACCGTCGG
CGCAGGCAGCACCGTCATAAAAGATATTGGCCCAGGAGGTACCTGGGTAGGCAGTCCCGCCCGAAGGATA
CCGTCCCCTGCGCGGATGCGCTATGCCGGACGTGCGAGTATCACCGGAACGGAGTTGACGGGCGGCTGTG
ATGACGGTCAGGCGTCTTCAGAATAGGCCGCCAATATTTCGCCGTTATGAGCGCATAATCATCGACAGAT
CGCCGGGGGTGTTGAGATTTGTAAAGGATTTTTTGTAGCCGGGAGAGAGGCGCGAGAGCGCCTCTTCGTT
CAGGATGGTGAGACGCGATTCGCGGTAGAAGGCCTTTATCCGTCCGCCCTGCGCGAGCGCCGCTTCGGCG
CGGGGCAGGCAGCGGCGGCTGTAGAAGGCGTGCAGCGGCTCAAGCCAGCCGCCGATCTCCGCCGTCACCA
CGTCGGTCTCTTCCGCGCGGAGGGCCGCCATGCCGCGCAGCACCGCTTCGTCCGCGAAGGGCATGTCGCA
GCCGAGCAGGAGGCCCCACTCGCCGTTCATCGCCGCAAGCCCCCGGCAGAGTCCCTCAAGGGGGCCGCGC
CCTTCGGCGCGGTCCTCCGTTATGCGGACGTTCCACCTGTCAAGCAGCGGTCCCAATCTCTCCCGCGCCT
CCCGCGCGCCGCCCTTTGCCGCGAGCAGCAGCGTTTCGTCAAAGAGCGGCGAGAGGCGCGTCAGGATCTG
CCCGAGCAGCGGCGCGCCGCCGAGTTCGAGATATAGTTTATTTTTTCCCCACATGCGGCTGCCAAGCCCT
CCGGCGAGCAGCAGGAGCGAGCCTCCAATGGCGCGGGTCACGGCGCTATCCCTTGGAGAGCCTCACGGCG
CTCACCTTGAAGCCGGGCGTCTCGGAGGTCGGGTCCCAGACCGCCGCCGTCAGCAGGTTGGCCGGGGCCT
CGGCGAAGTGGAACGGCAGAAAGACCATTCCCGGAGCCACCTTTTCCGTGATCCGCGCGCGCCCCGAGAC
GGAGCCGCGCCTGGAGGTCACGGTGAGCGTCTCCCCCTCGGCCAGCGCGAGGTTTTTCGCGTCCGCGGGG
TTGATTTCTATGTAGAGCTCTTTAAGATGCCGTCCGGGCGCGCCGCGTCTCGTCATGCTTCCGGAATGGT
AGTGGAACAGGCTGCGCCCCGTCGTGGCGATAAAGGGGTATTCGCCGTCGGGCCATTCGTGCGGCGCGCT
CCATTCGCAGGGCGAGAAGATGGCTTTGCCGCCGGCGCGCGCGAATTTTTCTTTATGCAGGACCGGCGTT
CCCGGATGGTTTTCATCAGGGCAGGGCCACTGCAGATATCCCCTCTCAAGCCGTTCGTAGTTCATGCCCG
CGTAGGCGGGGTTGGCCTTCCGTATCTCTTCAAAGATGTCTTTGGCGCTGTCGAAGCGCCACTGGTGTCC
GAAGCGCTTTGCGAGTTCAACGAAGGTGCGCCAGTCGTCGCGCGCCCCGCCTGGCGGATCGCAGGCTTTG
CGCAGCAGCTGCACGGCGCGCGTCGTGTTGGTGCAGGTCCCCTCTTTTTCAGGCCAGCAGGCGGCCGGCA
GCACAACGTCCGCGAGCCGCGCCGTCTCGGTGAGGAAGATGTCCTGCACGGCGAGGAAGTCTAAGTTTCC
TAGGGTGTGAACGGCGTGGCCGGTGTCGGCGTCGGTGACGGCGGGGTTTTCACCCATGATGAAGAGCGCC
CCGATATCGCCCTTCGCCGCCGCCTCCATCATTGCCGCGACGGTGAGTCCGGCCTTTTCCGGCGGGGCGC
ATCCCCAAAGGGCGCGTGTCTTTTCCGCGGCGGCCCCGGTGTTCACCTTGAGGTATCCAGGCAGCGTAGC
GGGAAGGCATCCCATGTCGCAGGCTCCCTGCACGTTGTTTTGGCCGCGCAGCGGGTTTACCCCGGTGCCG
GGCCGTCCGAGGTTGCCGCAGAGCAGCGCGAGGCTGCAGAGGCTGCGCACGTTGTTCGTCCCCGTGACAT
GCTGCGTGATGCCCATCGTGTAGAAGATTGCGGCGTTTTTCGCGCCGCCGTAGAGGCGCGCCGCCCTGAC
TATCGTCTCCGCCGGCACGCCGGTTATCTCTTCGGCGTATTCGGGGGTGTATCTCTGAACGAGGGCCTTG
AGCGCCTCGAAGCCCTCGACGCGCTCTCTGACGAAGGCTTCGTCGTGAAGCCCTTCCTTTAATATAACGT
GCATCATCGCGTTGACCAGCGCGACGTCGGAGCCGCTCCTCTGGCGCACCGACGCGTCGGCGTACCGGTG
CAGCTCGATGAGGCGCGGGTCGCAGACGATAAGCTTGGCCCCCGCGCGCACGCGTTCTTTGATCATCGCG
CCGATGACCGGGTGGGCCTCCGTCGTGTTGGAGCCGATCACCATGATTGTATCGGCATGTTTGATCGATT
CATAGTCGTTTGTCATCGCGCCGCTTCCGAGGGTCTCGCCGAGACCCGCCACCGTAGCGGAGTGTCAGAG
GTGGGCGCAGTGGTCGACGTTGTTGGTGGACATCACCTCGCGCGCGAAGCGCTGCATGAGATAGTTTTCC
TCGTTCGTACAGCGGGCTGAGGTGAAGAAGCCGGCGCGTCCCATGTTGCGGCGAAGTCCCGCCGCCACCG
TGTCGAGCGCCTCATCCCAGGAGGCGGCGCGAAATTCTCCGTTTTCTTTTATCAGCGGCGTCGTCAGGCG
GTCGGGGCTGTTCACGAACTCCCATCCGAAGCGTCCCTTGACGCAGCTTCTGCCCTGGTTGAGAGAGTCC
GTGTCGGTGTGGTCGGTGGTGACGTTTGTCACCCTGCCCTGCCGGTTTACCTCGACGACGACGGAGCAGC
CGACGCCGCAGTAGGGGCAGACCGTCTTTACGCGTTTTATATCGGCGGCGAGGCCGCCGCCGAGCGCCGG
CCTCTCGGCGAGGGCTCCGACGGGGCAGACGGCGACGCACTGGCCGCAGAATTTACAGTCGGAGGACTCG
ATGCCGAAATCCGCGGGGCGCTGTATCACCGTCTTGATGCCGCGGTTCAGAAAGTCGATAGCGCTGTATT
GCGCGTGGCTCTCGCAGACGCGCACGCAGCGGCCGCAGAGCACACATTTGTCGGTATCGCGGATGAAGAA
TTGATTTGATTCGTCGACGGGATGCGGCGTCGGCGAACGGTCCGCGCGCCCGGGGAAGGAATCTCTTTTG
ATCCCGAGATTATAGACGAGCCTCTGCAGCTCACAGCGGCCGTTCGCGTGGCAGTAAAGGCATTCGAACG
GATGGCGCAGCAGCATCAATTCCACGATGGCGCGGCGCGTATCGCGGATAAGAGGGCTCTCCGTGGTGAT
TTCCATGCCCTCCGAAATGGGGGTCGTGCAGGCCGGAAGGAGTTTGGAAAAGCCCTTCGCCTCTACCAGG
CAGATACGGCAGCCGCCGAATGTCTCAAGCGCCGGATGGTAACAGAGCGTCGGGATCGTTATCCCGGCGC
GCGCCGCCGCCTCTAATATTGTCATTTCCGGCTCAAAGGAGACCCTTTTGCCGTTTATTACCGCCTCCGG
CATTTATAAATTCCTCCTACGGCGTCATTTTTTATATTTGGTGGCCATTATACGTTTTTATTGATTTTTA
ATAAAGAGAAAGAATACTCTCACCGTATGGATCATATATTTGAATTTGGCGCAGATTTGTTAAACGAAGC
GAAAAAAACCTAAAAATTCTGTGTTTGACGGTAAGAAAAAACGGAATTTTCGGAAATACAAGGTGTTTTT
ATGACATAAATCGTGAACAAAAATGGACAAAAAAGCATAAATATAATTTTATTTGTCTGAAAAAAGAGAT
TTTCGGTTGCAGTTATTCTCATAGAGGGGCTATAATAAACATGCTTTGTGTACTTTTTCGCAAGTGCTGT
CTCGCACAGTACGTCTGCCAATATAGAGTGTCTCATTACGAGCGTTTTTGAGGCGTGCGGATTACCTGTA
ACTTTTCTATTGGGGTTACATCTTCATCTTTTCAGGCGGGAGGGCCTGAGAAGGAGACAACTTAAGGAGG
GTGCGTTTTATGGTGGAGAAAGCGTCGGAAAAGCAGTGGGAGCAGCTTGCTGAGCTCCTCGGCAAATACC
GCGGCACTAAGGGAAGCGTCATTCCCGTGCTTCAACAGGCACAGGAAATCTTCGGCTATCTGCCGAAAGA
GGTCCTGATCGAAATCAGTAATCAGCTTGATGTCCCCGTCAGCCAGATATTCGGCGTGGTGACATTCTAT
GCTCAGTTCCATCTTGAGCCGCGCGGAAAGAACATCGTCAGATCATGTCAGGGTACGGCCTGCCATGTTC
GCGGAGCGAAGGGCGTTCTCAACGCCATCCGCGAAAAGCTCGGCCTCAAAGAGGGCCAGGTCACAACCCC
CGACCTCAAGTTCACGCTTGAGACGGTGGCCTGCATCGGCGCATGCGGCCTCGCCCCGGTGTTCATGGTC
AACGACGAGACGCACGGCAGACTTACGCCCGAGTCGGTCGGTCCGATACTGGACAAGTACGCTTAGGAAT
AAGGGAGGAACTTTAAATGGCAATCAAGAGTCTTGAAGATCTTCGTAAGATAAAGGCTGAATCCAAAAAA
CAGACTGAAACTAGAAAGCTCAACGACAGACAGATCATCATCGGCATGGGCACCTGCGGCATCGCCGCCG
GCGCGCGCGCGGTAATGACGGCGGTCCTCGAGGAGCTTGCCAAGCGCAACATACACGACGTGGCGGTTCT
CCAGACCGGATGCATCGGTATGTGCCAGAAAGAACCCCTTCTCGACATAGTGCGCCCCGGCGAAGACAGA
GTCACCTACGGCCCTGTCAGCCCGACGGATGTCCCGCGCATCATCGCGGATCATCTCATCAACGGCGTCG
TCGTCGAGGATCTTGTGGTAGCCAAGATCCCCAACAAAGAAGCATAGGTCGAAGGGAGGAATTTTAAATG
GCTCTCGTAAGAGCTCACGTACTGGTCTGCACCGGAACGGGCTGCGTCTCCTCCGGTTCAAAAAAGGTAA
TCGCAAAGCTTGAAGAGGAACTCAAGGCCAACAGCCTTGATAAAGAGGTAAAGATAGTCGAAACCGGCTG
TCAGGGATTCTGCGAACAGGGTCCCCTCGTCATCATCTATCCCGAAGGAACCTTCTACACGCACGTTCAG
GAATCTGACGTTCCCGAGATAGTCTCGGAGCATCTCATCAAGGGACGCATCGTCGGCCGCCTCCTCTTCA
AGGAGCCGCTCACGGCGCAGAGCGTTCCCGACTATGCCGACATTGATTTCTACAAGAAGCAGCACCGTCT
CGTGCTTAAGAACTGCGGCCACATCAACCCCGATTCGCTCGAGGAATACATCGGCGCCGACGGTTACGAA
GGACTGGCGAAGGTCCTTCTCACGATGACGCCGGAGCAGGTCGTCGAAGAGATGAAGAAGACCGGCCTCC
GCGGCCGCGGCGGCGGCGGGTTCCCCACCGGCATGAAGTGGGGCTTCTGCCAGAAGTCGCCCGGACCCAA
GAAGTACATCATCTGTAACGCGGACGAGGGCGACCCCGGCGCGTTCATGGACCGCTCGCTGCTTGAGGGC
GACCCGCACGCGATACTCGAAGGCATGATCATCGGCGCCTACGCGATCGGAGCCGACGAAGGCTATATCT
ACTGCCGCGCCGAATATCCGCTCGCGATCAAGCGTCTGAAGCAGGCTATCGCCCAGGCCGAAGAGGCGGG
ACTGCTCGGCGAGAATATCCTCGGTACGGATTTTAACTGCACCATCCATATCAAAGAGGGCGCCGGAGCG
TTCGTCTGCGGCGAAGAGACGGCCCTGATGGCCTCCATCGAAGGCAAGCGCGGCATGCCGCGTCCCCGCC
CGCCGTTCCCCGCGGTGAAGGGGCTCTGGGAAAAGCCTTCGAACATAAACAACGTTGAAACATTTGCCAA
CGTCCCCTACATCTTCCGCGTCGGAGCGGAGGAATACGCGAAGCTGGGAACCGAGAAGTCCAAGGGAACC
AAGGTATTCGCGCTGACCGGTAAGATCAACAACACCGGACTCGCGGAGGTCCCGATGGGTATCACGATGC
GCGAGATCATCTTTGACATCGGCGGCGGCATCATCGGCGGCAAGAAGTTCAAGGCCGTCCAGATCGGCGG
TCCCTCCGGCGGATGTATCCCCGAGCAGCTTCTCGACACCCCGGTCGACTATGATTCGCTCATCGCCGCG
GGCGCGATGATGGGCTCCGGCGGACTCGTCGTCATGGACGAAGAGACCTGCATGGTCGACGTCGCTAAGT
TCTTCCTCAACTTCACACAGTCGGAATCCTGCGGTAAGTGCACGCCCTGCCGCGAGGGTACCAAACGCAT
GCTTGAAATGCTCGAAAAGATCACGGACGGCAAAGGCGAAGACGGAGATATCGAGAAGCTGGAAAAGCTT
GCCTCCTCCATCAAGGCCGGTGCGCTCTGCGCCCTCGGCCAGACGGCCCCGAACCCCATCCTCTCCACGC
TGCGCTACTTCAGAGACGAATATGAGGCGCACATCAAGGAGAAGAGATGCCCGGCCGGCGCCTGCCACCA
TCTGCTGACCTACAAGATCACCGACGCATGCAAAGGCTGCAGCCTCTGCGCGAAGAACTGCCCGGTCAAT
GCGATCAGCGGCGAACCGAAACAGAAGTATGTCATCGATGCGGCCAAGTGCATCAAGTGCGGCGCATGCC
TGACGAAGTGCCCGTTCAAAGCGATCGTGCGCGGCTAATTTCGGCTAATGGAAGGGGAGTAAAAAGAATA
TGGAACTTGTTAAGGTTACTATAGACGGCATAACAGTAGAGGTGCCATCCGATTTTACAGTGATCGAAGC
CGCTGCCAAAGCCGGAATCCGCATTCCTCAGCTCTGCTATCACCCGGAGCTTTCCAAAGAGGGCGCCTGC
CGCGTCTGTGTAGTTGAGATAGTCGGCGGCCGCGGACTCGGCGCAGCCTGTGTCTATCCCGTAGCGGACG
GTATGGTAGTATATACGAACACTCCGAAGGTACGCGAGACCCGCAAAGCGGTCGTCGAGCTCCTTCTTGC
GAACCATCCGCAGGACTGCCTCTTCTGCCAGAAGAACCAGGACTGCGAACTTCAGCAGACGGCCGCCGAC
CTCGGCATCCGCGAAGTGCCCTATACCGGCGCTACGCGCTCCGCTGAAAAAGATGAGAGCAACCCGAGCC
TTGTGCGCGACCCCAATAAGTGCATCCTCTGCGGCCGCTGCATCAGAGCCTGCCACGAGCGTCAGGGCCT
TGACGTCTACGCCTTCGTGAACCGTGGCTTCAAGACCATCGTCGAACCGGCCTTTGGGCTCGGACTCGAC
CAGGTCGCCTGTACCTACTGCGGACAGTGCGCCGCGGTCTGCCCGACGGCCGCCATCTGTGAGCGCGACG
ACACCGAAAAGGTATTCGCCGCCCTCGCCGATCCCAAGAAATATACGATCGTCCAGACTGCTCCCGCGAC
GCGCGTCGCCCTCGGCGAAGCGCTGGGGCTGCCGGCCGGCGAAGTCGTCACCGGCAAAATGGTCGCCGCG
CTGCGCAGGCTGGGATTCGACAAGGTATTTGACACCGACTTCTCCGCCGACCTTACGATCATGGAAGAGG
GACACGAGTTCCTCGACCGCGTCGTCAACGGCGGCGTGCTGCCGATGATCACCTCCTGCTCGCCCGGCTG
GATAAACTTCATCGAGATCAAATATCCCGACCTTCTGCCGCACCTCTCGACGGCGAAATCGCCGCAGGGA
ATGTTCGGCGCTCTGGCCAAGACCTACTGGCCCGAGACGCAGGGTATCGCTGTTGAAGACATCTACAGCG
TCTCGATCATGCCCTGCACCGCGAAGAAGGCCGAGTGCGTGCGCCCGCAGCTCCAGAGTAATCCCGGAAT
CCCCGATGTCGACACAGTTCTTACGACCCGCGAACTCGCGCGTATGATCAAGAACGCCGGCATCGACTTC
AAGAACCTCCCCGAAGAGGAATATGACAGCCCGCTCGGCTCTTCGACCGGCGCCGCCGCCATCTTCGGCG
TCACTGGAGGCGTTATGGAGGCGGCTCTGCGTACCGTCTATTCGGTGCTCAACAGCGGCGCGGATATCCC
CGGGATCATCTTCCAGCCCGTGCGCGGCATGGAGGGCATCAAAGAGGCGACGATCGAAGTGCCGGTCAAC
GGTGAAAAGGTCAACGTCAAACTCGCGGTCGCCCATACGCTGAAGAACGCGAAGATCCTCATGGACAAGG
TCCGCGCCGGCAAGGCCGACTACCACTTCATCGAAGTCATGGCCTGCCCCGGCGGCTGCATCGGCGGCGG
CGGACAGCCCCAGCCGGTCAACGCGGAGATCCGCGCCGCGCGTACGGCGGCTCTTTACAGCGTCGACGAA
GCCAAAACGCTGCGCCAGTCGCACAAGAACCCCGACATCGCCGCCCTTTACGAGAAGTGGCTCGGCAAAC
CGCTCGGAGAGAAGGCGCACCACCTTCTCCACACGCACTACAACGCGCAGCCGAGAGAGCTTTAACTTCT
CTCAAAGAAGCTATAATCAAGGAGAGGCTTCGGCCTCTCCTTTTTGTATCACCAGCTGTCTTAAAGCAGA
AATTACAGTATAATGTCGCCAGAAGACCAGATTCGGACAAAGACGGGAATGTTTTTATCATCTCACGGGA
CGGAGCGCGGATAAGGCAATGAAGGCAAATGACATAATGTCGTGCTATCTCAAAGAATTTTTGAGGAATA
CCCCGGACTTTATCTGCGTTAAAGATAAAGACTCCGTATACGCCGGCGCCTCGCAGACCTTTGCGGAGCT
GGTCGGCTGCTCCTCCCCCGCGGAGCTGGTCGGCAGGAGCGACCGGGACCTCTTCGGTCCTGAGCTGGCG
GAACATTACATCGCCGACGACAAAAAGCTGCTCGCCTCGGGCGTCCCCGTTCTCGACTATATCGAACCGC
TGCCGGGGAGCGGGGGCCGCAAGAGATATTCTTCGACCTCAAAATACCCGATCAGGGACGCCGCCGGAGA
GGTGATCGGCATCTGCGCAGTAGGCCGCGACATCACGGCGCAGATCGAGCTTGAGAACGAGGCGGGGAGC
GCTCAGCGGGCAAAGAGCGATTTTCTTGCGCGTATGAGCCACGACATGCGCACGCCGATGAACGGCATTG
TCGGCTTTACAAAGCTCTCCCTTGATTCGGATGATATCGGACAGATAAAGGAGTATCTGCATAAGATAGA
CGACTCCTGCAAATATCTGCTGAGCCTTATAAACGACACCCTCGATATGAGCAAGATCGAGAGCGACAAG
ATAACCCTGAAGCCGGAGGTAGTTAACTCCAAAGAGCTCTTCGACTCGCTCGTGGAACTTATGGAGCCTA
CGCTGAGCGAAAAAAATATCACGCTGGCGGCGGACTTCGAGGGCGTTGAATTTGGCGCCATCATGATTGA
CCGGGTCCGCGTGCAGCAGGTACTCGTCAACCTCCTCTCAAACGCCGCGAAATTCACGCCCTACGGCGGG
CGGATAGAGTTTATCGTCAGACGTCTCTTCACCTCGGATAAGATTTCCCGGGACCGGATCACGATCCGTG
ACAACGGCATCGGCATGAGCGAGGAGTTTCTCGCGAGGATATTTGAACCATTTGCGCAGGAATACAACGA
CGTTAACGCCGCGACCGTCGGCACAGGGCTGGGAATGGCCATCGTTAAACGGATACTTGACCTGATGGGA
GCTACCATAGAGGTGAAGAGCCGCCGCGGCGAGGGTACGGAGATAACGATAGAGATAGACTTTGAGCATG
CCGGCGGGGACGGCGCCTCTGGCTGCGCGCCGTCAAATATTGACCTCAGCGGCAGAAGGGTGCTGCTCTG
CGAGGACCATCCGCTCAACGTCCAGATAACGAAGATCCTCCTTGAAAAAAAGGGGGTGGCGGTAGACGTC
GCCCTGAACGGCAGAGAGGGAGTGGAAAAATTCTCCGCCTCGCAAGAGGGCGGATACGACGCCGTCCTGA
TGGACGTGAGGATGCCGGTGCTCGACGGCCTCGCGGCGGCGGAAGAGATACGGCGTCTCACCCGCGCGGA
CGCGCGGAATGTGCCGATAATCGCGATAACGGCCAACGCCTTCAGCGATGACGTGGAGAAATCCAAGGCC
GCGGGGATGGACGACCATCTTACAAAACCGCTTGAGCCGAGACAGCTCTATGAGGCGCTGTACAGACATA
TACAAAAGGTGAAAGAGTGAGGGGAGAAATGGCGAGCAGCGGAGAGCTCAAAAAAAGTATAACCTGGCTT
CATGGGACGGCGATGACCATCGGCGCCGTCATCGGCGCGGGAATACTCGTCCTTCCGGCGATTGCCGCGG
ATATAGCGGGTCCCGCCTCGCTCGCGAGCTGGCTGCTGATGGGGCTCATCTCCCTGCCGATGCTTGCCGC
GATCGCTCAGATGTCTTCGCGCTACCCCAACTCGGGCGGGATCGCCGCCTATGCGCAGCAGGCCTTCGGT
CCCGGCATGGGAAGGCTGGCGGGCTTTCTCATCTTCTCCGCGATGCCGATAGGGCTGCCGCCGACGGCGC
TCATCGGGGCAAACTACCTCTGCAGCCTCTTTGGCTGGGGCACTGGCGCGGCCCATATCGCGGCCGGCGC
GCTGATCCTGACGGCGGTCGCTCTGAACCTGCGCGGGATAGAGCTCTCAGGCAAGAGCCAGCTCTTCATC
GTCAGCGCGATACTCTTGATACTTATATTTGTCGTCCTCTCTTCGCTCGCGGAGATCCGTCCGGCGAACT
TTACGCCTTTTTTGCCGCACGGGCTTGACGCCGTCGGCCACACGATGTCCCTGCTCTTCTTCGCCTTCCT
CGGCTGGGAGATGATCGGCCACCTTGCGGAGGAATTTAAAGACCCGCGCCGCGACATCCCGCTCAGTCTG
GGAGCGGCCTATGTGATCGTCAATATCGTCTATCTCGCGATCGCGCTCGTGGTGGTCGGCAGCGGCGTCT
ACAAAAGCGGCAACCCCAATATCGCGATGGTCTCTCTGATAAAACTGCGCTGGGGAGAGCCCGCCGCGGT
GCTTGTCGGACTGCTCGGCTTCGTCGTCTGCTACTGCCCCGTCCATACCTATATCGCGGGCTTTTCGCGC
CTCTTTTACGCACAGGCGCGAGAGGGGTATTTTCCGAAATGCTTCGGGGAGCTTCACCCTCTGTATGGAA
CGCCCTTTCGTGCGCTGCAGCTCTTCGTTCCCCTCAACCTCTCGCTGCTCTTCCTGAGCTGGGCGCTCTC
CTGGGACCTCAAGCCGCTGCTAGGCATCCCCAGCGCCACCTTTCTGCTCGTCTACACGATTGGGATGTTC
TCCGCGGCGAAGGTATTGCCGGTAAGGAGCGGCCGTATCTGCGGCCTGCTCTCGGGAACGCTATCGCTTG
CCGTCTTTGCCTTCTCCGGCTGGTATATGCTCTTCCCGCTCGCGGTGGCGCTGTACTTTGTTGTGAGATA
TAAAAAGGAATTTTTCTGACGGCATCTTTCCGCCCCCGCGGCGGGGGGCGTATCGTTGACAGCGGCAAGG
GAGCGCCCCCTTCTTATGCGGTGTGGAATAGAGATGGAGGCTGGACTTCCGGCGGGCTTTCCGCTAGACT
TTTGATATCGTAGCGTTTGTGAATGATGGAAACAGTATCGGCTGTCTGTTGACTTTTTAAGTGGCTTTGA
TAGACTATGTTTGTTTTCCTTTAATGAAAAATTTTCATAAATGGAAAATGGGGGAATTGCAGATGAGGCT
TGGCGATACGATAAAATTTCATCGTAAGAAAAAAGGCTGGACTTTGACAGAGCTCTCCGCTCAGTGCCAG
CTGTCTGTGGCACAGCTGTCGAAGCTGGAGAACGGCAAATCAAATCCAAGTATCGACAGTCTGAGAAAGT
TGGCGGGGGCCTTTGAGATACCAGTCTCTACCCTGACGCTTACGGAGGAGATCCCCTCGATAAGTCCGGT
GCTTGACGGAGAGGGCTTCGTCGTAAGGTGGTGCGCAAGAGGGGATGATTACGTCACCGTGCGCTATTTG
ACCTTAAACAGACTGGCAAAGATGCAGCCGATAGTGCTGACCGTGCCGGCGGGCATGAGCACGGGAAATT
CAAAATCCCATCCCGGTGATGAGTTTTTCTATGTCCTTGAGGGCTGCGTGCGTTTCTTCTACGGGGACGA
CGAGGTCTTCGACATGAGGGACGGGGACTTCTTATACTACGACGGGACGGTCGCCCACCACTGGGAGAAT
ATGAGCGCGAAAGAGGCACGTCTTTTGACCTGCAATACTCCTCCGGTAATGTGATCGGATTATTGAGAAC
GGCTCTTGAATCATCTGCTGAGCCGCGGAGCGGACAAGGACCGGTCCCCGGAGAGGGAGCCGGCCTTTTT
CATCCGGTCGGCGTCCCTTACGCGGCTGTGATAAGATAAGATTTAGCCTTAACTAGTATAGTTTGGTGCG
GATATATTATATAAACAGCCCTTTGGCGGAGGGAAATGTCCGCCGCCGCAGGGCGTTATGCGGAAGAGCT
GGTAACGCAGAATGGCAAAAAAAGAGATAAATATGACCGAGGGGAATCCCCTTCGCCGGATGCTGGTCTT
CGGCGCGCCGGTAATGGCGGGCGGCATCCTCCAGCAGATGTATAACATGGCCGACGCGGTGATCGCCGGA
CGTTTTATCGGCAGCGAGGCGCTTGCCTCGGTCTCGAACTGTTTTTATGTGGTTTTTCTTGTAACGATCA
TGTTTCTCGGTATCGGTCAGGGCGCTTCGATCGTCATATCCCAGCTCTATGGCTCCGGGGAGACGAAGCG
GGTCAGGAGCGCCGTTGATACGGTCACCGTCCTCCTCGCGGGCGGCGGGCTGATATGCACGCTGCTCGGC
GCCGCCTTTTCTGAGCCGATCCTCCGGCTGATGTCGACGCCGCCCGCGCTCATGGCGGACTCCGCCGCCT
ACCTGCGCATAATATTTATGGGCTCCATACCGTCGCTCGGGTATACGATACTGGCCGCGCTGCTGAACGC
CGTCGGCAACTCGCGGACGCCGCTCGTCCTGCTCGGCGTCTCCTCGCTCATCAACATCTTGCTCGACCTG
CTCTTCGTTCCCCTCTTCGGCATGGGCATAGAGGGGCTGGCGCTGGCCACGGTGATCGCCCAGAGCGTCT
CGCTGGCGGGCTGCGTCGTCTATCTGAGCCGCTGTGGCAGCCTGATATCGCTGCGGCTGCGCGGGCTTCG
TTTCAGCGGAAAGATGTTTATGCTCATAATCAAGCTCGGCGTACCCACGGGGCTTCAGAACTCGCTGATG
ATAATATCGATGATGGTGCTGCAGAGGCAGATCAATGAATTCGGCGTCGCGGTCATGGCCGGGCGCGGTA
TAGAATCTAAGATAGAGAGCTTCATGCTCATCCCGCTGAGCAGCATCGCCACCGCGGTCACGACCTTTGT
CGGGCAGAATACGGGGGCCCGCAAAGATGAGCGCGTGCTGCAGGGACTTAAAAGCGGCCTCTTGATGGCC
GCCGCCGTCTCTTTCATCTTCTGGTTCGTGCTCTTCTTTTTCTCCGGCCCCATTCTGGGCATCTTCTCCT
CCAACGAGGAGGCTCTCTTTGAGGCGCGGCGGTGCATGGATATAATCGCCCCGACCTTTATCTTTTACAG
CCTTGCCACCGCCTGGCAGAGCTTTTTCCGCGGCGTCGGCGATACGGTCTTTCCCCTTGTCGTCTCAATC
TTCACGCAGTTCGCCTACCGCATAGCGGCGATCGGCCTATTTCTCGATATCTGGCCAACGCCCTCCGGCA
TCTGGTATCTCTATGTCTCAAGCTGGATGCTGATGTTCCTGCTGAACTGTATCTATTACAAGACCGGTTA
CTGGAAAAAATACGCCGCGGCAATCAGGGCGGCGGTATGAGCCGGAGGCTCCGCAATAGACGGCGGAACA
AAAAACGCCCTCCCTGTGCAGGGAGGGCGTAAAGTTTTAACTTTTATTCTTTATGCAACGCAGACGTTGA
CGGCGCGCATTCTCTTGCTGTTTTTGGGGTCGGCCTCCACCTCGAAGGTGACCTTCTGTCCCTCGTTAAG
GGACTTGAAGCCCTCAGCCGTGATGGCTGAGAAGTGCACAAAAACGTCCTCGCCGCCGTTGTCGTTCGAG
ATAAATCCAAAGCCTTTTTCCGGGTTAAACCATTTCACAGTACCGCTATTCATAATCAGTACCTCCATCA
AATATATTGTTCGGGATAAAAAAATTTCACATGCTTTTTGTAACTCATTTAGCGGGCAAATGACTTACAA
AAAACATGTGAAATCAAATGTTCATCCTGACTGAAGCATACTATATGCGAAAAGAGAGTGTTTGTCAAGT
ACTTTGGCAGATACGAAAGGGGAAGTTGTTTGACCTCCCCCTTTTCGCCGTATTTTTGTTTACCCTTCCA
TCTTCATATCAGCCATATGCCTGTAGAAGCGCCACCTGTCTTTAATGGACTTTTCCTCTTCTTTGAGGAG
TATGGCGGCCTCTTCCGGATTGGCTGCTTTGAGGCTCTTGTATCTCACTTCGTTGTAGATGTAGTCTTCA
AGCGGCAGCGTCGGGTCTTTGCTGTCTATTATGAGCGGGTTTTTGCCCTCTTTCGCAAGGTCGGGGTTGT
AGCGCATTAGCATCCAGTGGCCCGACTCAACGGCCTTTTTCTGCTGGTCCAGTCCCTTGACCATGTCTAT
GCCGTGCGCTATGCAGTGGCAGTAGGCGATGATTATGGACGGACCTTCGTAGGCCTCAGCCTCTTCAAAT
ACTTTGACGGTGTGCGCGTCGTTGGCTCCCAGCGCCACTTTGCCGACGTAGACGTTGCCGTAGCTCATGG
CCATCATGGCAAGGTCTTTTTTGCCCATGCGTTTGCCGGCCGCCGCGAATTTGGCCACCGCACCGCGAGG
CGTGGATTTGGAGGCCTGTCCTCCGGTGTTGGAGTAGACTTCGGTGTCAAGCACAAGGATGTTGACGTTT
TTGCCGGAGGCGATGACGTGGTCGAGTCCGCCGTAGCCGATGTCGTAGGCCCAGCCGTCTCCTCCCACGC
ACCAGACTGATTTTTTGGCCAGGTTGTCTATTACGGACTCTAGTTCTTCTGCCTCTTCGGTCCCCATGTA
GTGGAGCTGTTCTTTGAGGGTCTCTATTTTGTCCATGACGGCTTTGATTTCTGTGCCGTTGGTCTGGGGC
GCCTCAAGTATTTGTTTGACTGTCTCTTCTCCGATGACGGGGGTCATTTTCCGGAGGAGTTCTTCGGCGT
ATTGTTTGTGTTTGTCTATGGTGAGGCGGAAGCCGAGGCCGAATTCTGCCGCGTCTTCAAAGAGGGAGTT
GCTCCACGCAGGGCCTCTGCCGTCGTCGTTGACGCACCACGGGGTGGTGGGCAGGTTGCCTCCGTAGATG
GAGGAGCAGCCGGTGGCGTTGGCTATCAGAGCGCGGTCTCCGAAGAGCTGGGAGAGGAGTTTGAGGTAGG
GGGTTTCTCCGCAGCCCGCGCAGGCTCCCGAGAATTCAAAGAGCGGACGCAGGAGCTGGACGTCTTTGAC
TGTCGCGGTGTTGAGTTTGGTTTTGTCCGCCTCGGGCAGTTCGAGGAAGTAGTTCCAGTTTTTGCGCTCT
TGTTCGCGCAGGGGCATCTGGGGCTGCATGATGAGCGGACGGTGCGGATCTTCTGGCTTGGTTTTGTTTA
TGGGGCAGTTGTGCGCGCAGAGCCCGCAGCCGGTGCAGTCTTCGGGGGCTATCTGGACGGTGAAGTCACA
GCCTTTGAAGTTGGGGAATTTGGCTTCCGCGTGTTTGAATGCCGCGGGGGCCTCTTTGAGGCATTCTTTG
TCGTAGACTTTGGAGCGTATGGCCGCATGGGGGCAGACGAGGACGCATTTGCCGCACTGGATGCAGAGTG
AGGGGTCCCATACGGGGATGTCTATGGCGATGTTTCTTTTTTCGTATTGTGTGGTGGCGCTGGGGAAGGT
GCCGTCTTCGGGCAGGGCGGAGACGGGAAGGCTGTCTCCCTCCATGACCATCATGGGGCCGAGGACCTGT
TTGACGAATTCGGGGGCGTCGTCGGCGACGGGCGGCAGGATGTCGAAGGCCGCGGTGGCTTTTTCGGGCA
CTTTGACTTCGTAGAGGTTGGCGAGGGTCTCGTCGACGGCTTTGATGTTTTTGTCTACTATGGCCTGTCC
TTTTTTGGTGTAGCTTTTGACGATGGAGTTTTTGATGGCCTCTATCGCTTTGTCCTGGGGCAGGATGCCG
CTGATGGCGAAGAAGCAGGTCTGCATGATGGTGTTGGTGCGCGAGCCCATGCCGGTCTGTTTCGCTATTT
TTACGGCGTCTATGACGTAGAATTTGAGTTTTTTGTCGATTATCTGACGCTGGTAGGTGTAGGGCAGCTT
GTCCCAGATCTCTTCGGGGCCGAAGGGGCTGTTGAGGAGGAAGGTGCCGCCGTCTGCCGCGTTTTTGAGG
ATGTCGAGTTTTTCGAGGAAGCTGTATACGTGGCAGGCGAGGAAGTTGGCTTTGTTTATGAGGTAGCTCG
CGTATATGGGGTCGGGACCGAAGCGCAGGTGGCTTACGGTTATGCCGCCGGATTTTTTGGAGTCGTAGCT
GTAGTAGCCCTGGGCGTAGAGGTCGGTCTCCTGGCCGATGATTTTGATGGAGTTTTTGTTGGCGCCCACG
GTGCCGTCGGAGCCGAGGCCGTAGAAGAGGCAGCGGACTGTTTTGGGGTTTTCGGTGTCGAAGGCGGGGT
CGTAGGCGAGGCTGGTGAAGGTGACGTCGTCTTCTATGCCGATGGTGAAGCTGTCTTTGGGGGCGAGTTT
TTTGAGTTCGTCGTAGACTCCTTTGACCATGGCCGGGGTGAAGTCTTTGGAGGAGAGTCCGTAGCGGCCT
CCGACGACGGTGATGTCTCTGCCTTTTAGGGCCTCTCTTACGTCGGCGCAGAGCGGCTCGCAGATGGCCG
CCGGGTCTTTGCAGCGGTCAAGGACGGCTATTCTCTTCACGGTGCCGGGAAGCGCTCCCAGGAAGCGTTT
GACGTCGAAGGGACGGAAGAGGCGCACGATGAGCAGGCCGACTTTTTCTCCCTGTTTGACGAGGTGTTCG
ACGGTCTCACGCGCCACGGCGGCGCCGGAGCCCATGATGACGATGACGCGCTCGGCCTCTTCGGCTCCGT
AGTAGTCGAAGAGGTGGTACTGGCGGCCCGTCTCTCTGGCGAATTTGTCCATCGCGCTCTGGAAGATGTC
GGGCATGTCGGCGTAGTAGCGGTTGGCTCCCTCTCTGGACTGGAAGAAGACGTCGGGGTTCTGCGCCGTG
CCGCGCACGAATGGCGCGTCGGGCGAGAGGCGGCTGTATCTGTGCTCGCGCACAAGCTCGTCGTCTATGC
AGGCGCGCATGGTGTCGTAGGAGACCTCTTCTATCTTCATCTCCTCATGGCTGGTGCGGAAGCCGTCGAA
GAAGTGAAGTACGGGGACTTTGCCCTCGAGGGTCGCCATCTGCGCGATGAGGGCGTTGTCCATAGACTCC
TGGACGGTCGCCGAGCAGAGCATCGCCCAGCCGGTGTTGCGCACCGCCATAACGTCGGAGTGGTCTCCGA
AGATGGAGAGCGCGTGGGTCGCCACGCTTCTGGCCGTCACGTGCATTACCGTGCTCGTCAGTTCGCCCGC
GATCTTGTACATGTTGGGGATCATGAGAAGCAGCCCCTGCGAGGCGGTGAAGGTGGTGCCAAGGGCTCCC
GCCTGCAGCGCTCCGTGGTAGGCTCCCGAGGCTCCCGCCTCGCTCTGCATCTCCTCCACCAGCGGCACCG
TGCCCCAGATGTTCGGACGCTCCTCCGCGGACCACTGATCCGACCATTCGCCCATAGGCGACGACGGCGT
GATTGGATAGATGGAGATTACTTCGTTAAGGGCGTGCGCGCAGTGTGCCGCTCCCTCGTTACCATCCAGC
GTTACCATCTTTTTCTCTGACATGATCTCTTTCCTCCCATATTTTACAAACATTCAGACGATTCGTGTTG
AGGCTATTATACAGCTATTATAAAAATTTTACATGTCGCCTTAATTTTTTTTAGATATAAAGATCCGGCG
GCCGCAGTGATACTGATGGGCCGCCGGATTTTAGTGATGCTCTATCTCCTGTGTGGGTAGGAGGCGGTAA
GCCTTATTTGTACCAGTCCAGAAGTTTTTTAAGCTCGACTTTGAGCGAATCGACGATCTGCGGCTGTGGC
TTTACGAGCGGCAGGAGGGGGTCTCCGCAGTCGATGCCGATCATCTTCATCGCCTCTTTGAGGGGGCCTG
GGTTCGACTCGGCGAAGATAAGGCGCAGCACCGGCGTCGCTTTGATGACGATCTCGGAGGCCTTTTTGAG
CTCTCCCGCCTCAATGAGGTCGAAGAGGTCGGCCCAGAGCTTCGGCAGCAGGTTTGAGGTGGCGAGGATG
CCGCCCTGTGCGCCGCAGGATATTTCCTGATAGAAGAGGAACTCTTCGCCGGTGAGGACGGAGGTGCGCT
CGCGGACCTTGGAGAGCAGTTCAAGGACCTGTCCCATGTTCGGGCAGCATTCTTTCATGGCGACGATCTG
ATGTCTCTCGTCGCTGTCAAGCAGACGCTCCACCGTTTCGGGGAGCATGTTCACGCCCGTGCGGTAGGGG
ATGTTGTAGAGCACGAGGGGCAGGTCGACGTTTTTCATCACCTGGCGGTAGTAGTCGTAGATTCCCTGCT
GGTTGGCGACGACATAGTAGGGGGTGACGACCATGATCGCGTCGGCGCCGAGCTCCTTGCATTTGTTGCC
CATTTCGATCGCTTCGGGAAGGCCGGGGCCGATGATGCCGGCGACGACGGGTACACGTCCTTTGTTGGCC
GCGATCGTCATTTTGACGGCGTCGATACGCTGTTCGTTGGTGAGGGCGCAGTATTCGCCGGTACCGCCGA
GGGCGACGAGTCCCGCGGTCCTGTTTTCGATGACGAAGTTTACAAGTTTGTCCATCGCCGCCTCATTGAC
CTTGCCGTCCATGACGGGGGTGCAGAGCGCTGTGTAGATACCTCTTACCTTTTCCATTTCAAGACACACT
CCTTATGTGTAAGATTTGATTTTTCCCGACTTTCTGTCCGTTACAGCCGGTTCGGGGCCGGTGGTTTCTG
CTTTGTGTACGGGCAAAGTGCCAACAGTAATCCTTCCGGAGAACGGAGACTTTTGCGCCGTCTCCGAAAG
GATTTTGTTTCGTTATTTTTTAAGTTTTTGCCGCGCGCCGCTCCCTCTGTCTCAGCGGAGGTTAAATATT
TTTACAGGGGGCGGCTGCTGCAGATATGTCTGCCCTCCCTATCTGCCGAGCAGGGCGAGGGAGAACCAGG
GGATATAGGTGAACAGCTGGAGGCAGACGATCATCGCGAGGATGAAGGGTACCAGTCTCTTGGCGATCGC
CCCGACGCTCTGTTTGGATATGGTCGCCGAAATGAAGAGGTTGCAGCCGTATGGCGGCGTCGAGAAACCG
ATCGCGAGCGCGATGGAGATCATCATGCCGAACTGGATCGGGTCCATGCCAAGCTGTTTCACGATCGGCA
GGAAGATCGGCGTGAGGATGATCGTCGAAGAGATGTTGTCGACGAAGCAGCCGATGATGAGGAAGATGAT
GTTCATGAAGAGCAGCACGAGGAATTTACTGTGCGCGTATCCTAAGATGAATCCGCCGATTCTGATCGGT
ATCCTCTCCATCGCCAGATAGGAGGCGAAAGAGGTTGCGAGGCCGACCATGAAGAGCGTTGCGCCAATGA
CGAGGACGGCGTCTTTAAAGGCGGTCATCGTCACCTCGTAGTTGAGCTCTTTATAGATAAACTTGCCGAC
GAAGAGCGCGTAGACCGTCGCGACGACGGCCGATTCCGTCGGTGTGAAGATGCCGCCGTAGATGCCGCCG
AGGATTATTATCGGGACAAAGAGCGCCCAGATGGAGCCGGCGAAGGTTTTTACGACATGCTTGAATGTCG
GCAGGCCGGACATGCGCGGGTAGCCCTCTTTTTTGCTGATGACATATGCGACGGCCATCAGCGCGAGCCC
GATCGTCACGCCGGGGATGACGCCGGCGATAAAGAGGTCGCTGACGGAGGTGCCGGTGAGGACGCCGTAG
ACGACGAAGGGGATGCTCGGCGGGATGATGCAGCCGATCGTGCCGGAGGAGGAGATGACCGCCGCCGCGA
AGTCAGGCTTGTATTTTTTTTCGACCATCATTGGCACCATGAAGGAGCCGATGGCCGAGACGGTCGCCGC
CGCGGAGCCCGATATCGCGCCGAAGAACATACAGGCGACGATCGTGACCATCGCGAGGCCGCCCGTGATG
AAGCCGACGAAGCACTCCGCCATGTCGACGATGCGGCGCGAGATGCCGCCGTAGGTCATCAGCGAGCCCG
CAAGCATGAAGAAGGGTATCGCGAGCATCGGGAAGGAGTCCATGCCGGTAAAGGCGTTCTGCGCGATCAA
TACAAGCGGCAGGTGGCTGCAGGTTAGAATGGTCACGGCGGTCGCTATTCCCAGAGATATCCCGATGGGG
ACGGAGAGCGCCAGCAGGACGAACAGCAGTCCGAAAAGAATCGCTATATCCATGGTTACATCGTCACTCC
TTTCTTAGCTTCTTCGATCATCTCTTCCTCTTCGCTGAGCACCGGTTTTTCTATCTCGCCGGTGCGGAAA
ATGTTGATGATGTCAAAAACGAGACGTATGGCCATAAATATCCCTGAGAGGGGGATACATAGATAGGCCC
AGCCCATACTGATCTGCATCGCCGTTGAAAGCTGCTGCTGTTCGACGACTACGCGTACGAGCTTGACTCC
CTGGTAGCCGAGAAAGATACAGAAGCCGCACCATATCGTCATTACAAAGAGCTCCAGGCCGAGACGGGCC
CTTCCGTGGAGCTTTGCCGAGATGATGTCTATGCGCAGGTGTTTTCTGTTCGCCAGCGTATAATCGGCTC
CGATCCAGATGAGCCAGATGAACATATAGCGCGCCGCCTCGTCTACCCATGAGAGCGAGGCGCTGAACAC
ATATCTGAGCACTACGTTCATGAAGACTATAAGGGTGGAGATGAGCAGATTTAAAACGAGGAATTTTTCT
TCGATGTTGTTTAGAAATTTCAGCATCGTACAGCTCCTTTCAGGCCTTCGGTAAAACCGGAGAAGGGAGG
GGGAAAAGCCCCCCTTCTCCCATTATTTGGCGTTACAAAATTATTTCTTGTTCGCCTCGCGGGCCATGTC
GATCAGCTCTTTGCCAAGAACCGGTTCCATCGTCTTGTAGACGGACTGAGCCGCATCGCGGAACTGCTTC
ATCTCAGCGTCTGTCGGAGAGTAGACTTTGAGGCCGTTTTTCTCCACCATTTCCTTAAGCAGACGATCGC
CCTCCTTCTGCTGGTTAGCGCGGGAGGCGTCGCGGAATTTCTTCGCGCCGTCCATGACGATCTTCTGGAG
GTCGGCGGGGAGCCTCTTATAGAAGGCTTCGCTCATGAAAACCGCCGATGGGGCGTAGACGTGATTGCTC
ATGGTGAGGTATTTCTGCACCTCGTAGAGCTTTGAGCTGTAGATGAGGGTTATGGAGTTTTCCTGCGCGT
CGACGGTCTTCTGAAGCAGGGCGGTGTAGAGTTCGCCGAAGTCGACGGGGGTCGGATTGGCGCCGAAGGC
CTTGAAGAGCTCCAGGTGGGCGGGAATCGGCTGGACGCGGACCTTGACTCCCTTAAGATCGGCGGGGCTC
TTTATGGGAGCCTTATTGTTTGTGATCTGGCGGAAACCGTTCTCAGGGAAGCAGAGGAGACGGACGCCCT
TCGGCAGTATCTGATCGTTGAGGGTCTGTCCAAGTTTGCCGTCCAGCGCCTTATAGGCGGCGGCCCTGTC
GTTGAAGAGATAGGGCAGGTCGATGACCTGGAACTTAGGCGCGATATTCGCGGCGATACCGGGCGAGAGC
ATCGCCATTTCGATCGTGCCGAGGGTCATTCCTTCAAGCATCTGGCGTTCGCCGCCAAGCTGGGCGTTTG
CGTAAACGTCGACGGCGATACGTCCGCCGGAAGCCTCTTCCACATACTTTTCGAAGGTATTGTAGAAGGT
GATGATGTTAGCCTCTTTGTCCGAGGCGCTGTAACCGAACTTTATACGGTACTCTTCCTTTGCGAAGGCC
GTGCCGAATGCGAATGTTACGAGAATAACGGAAATGAGAATTGCGCTGATACTCTTTTTCATATTACCAA
CCTCCAAGTTTTATTTACAGTCTTTTGTTGTGCCCCACACAAATAAAAAACTTTGCCGCGGTCCTCCTTT
CATTAAAAGCAAGTGTTTTTAATTTATTAACCCTTAAAAACTTTTAGATGTTAATCATGTTTTAAGATAG
ATTCAAGCTCCGCCTCTTTTTTCGTTATTCCGGCTACTTCTCTCAAAATATCGATAATTTCGGGGCTCAG
TTCGATGCCGTCCCTCATCGCCTTGGCGCGGGCCGCGCGGGACTTGTCGCCGGGCATGATCACAGGCATA
TTCGGATCAAGCGCCGCCGTCTTTCTGTATTCATTGATGATGTATTTGATATGTTCGCGGACCTCTTTCG
GGTCGCCGAAGAGCGCCGGGTCAATTGCCATGAAGAAGAAGCAGATGCCCTCGTGCGCGAGCGGGATGAA
TTTACTGGGCGTGCCGCCCGCAAGGCCGCCCGTGAGAAGCTCGACGAGCATCGCGAGGCCGTAACCCTTA
TGTCCGCTCAAGATCTCCGTGACCCCTCCCAGGGGAACGAGACCGCCGGTGTTTGGCTTCGGCGCGTCGC
TTCTGTCGTCTCCGTGATGGAGGATTTCAAGGGCCTCTTTAAAGTCCGTTACCACTTCACCCTTGCCGTC
GATAATCACCTCGCGGGGAAGCACGCCGCTTTCCGCAAATACCTGGCTGCGGACGAGTTTGCCGTGCGCC
ATGACGCAGGTCGCCATATCGAGGTTGAACATCGGTTCGTCCCCGGCGGTTGGGAAGGCGAACGTCATCG
GGTTTGTGCCGAGATTGCGCTCCGCGCTTCTTGTCGGGCAGACGCAGCGGACGGTGTTTGTCGCGGAGAT
GCCGATGAGCCCCTCCTGGGCCATCATCTCCGTCCAGTGGGCCGCGAAGCCGTAGTGGTTCGCCTGGCGG
ACCGTCGTGATGCAGACGCCGCTCTTTTTGGCCTTTTCAATCGTCTTTTTGACGGCAAAGTCGGCTATGC
AGTAGCCCACGCCCGAATGTCCGTCAAGGACGAGAGAGAGCGGAGTTTCAAAGACCGTCGTCGGTTCCGG
AGCGTCCAGGTGGAGGTTCCCCGCCTTAAGATGGCTGACATAGGTCATCATCGCGGCGACGCCGTGCGAA
TGTTTGTGGCGCAGGTCCGCCTCCACCAGACAGTTGGTGACGGTCGAAGCCTGGAGATCGGAATATCCGA
GCCCCATGAACATTTCCTTTGTGACCCTGCAAAGATCCTCATACTTCACTACATAATCCCTCATAATAGC
ATCCTCCCTTGATTTATGGAACAAATTATCTATTTTGCCTTTAACGGCACGTTTCTTGTCACGATTACCT
CTGTCTTCGTTCCCGCGGGGTCGGTGAGGATCACATCGCCGATAGAGAGCGGGGCCCGGAGCCTTATCTT
CTTTATCTCCTCCATCACCGCGAATACTTTGGCGAGCGGCACGGGCTTTGTGAGGCGGACGCTGGCCTCA
AGGAAATCCCCGTCCTCGACGAGGACGCTTGACGAGAAGGTGCGCATCGGGTTCTCTATCTCCTGCTGCG
CCCAGCTCCTGCCGCGCGGGCAGCGCGCGCCCTCTGCGGCGGTCAGCTTAGGCGGGTTGCCCTCTTCGTA
GCGGACCTTTATCGAACAGCCGTTAGGGCAGACGACACAGATAAATTCCTTTTCGATCATCTCACGCGCA
CCTCCAGAGAGTTGATATCCTCAAGATCCATCTTTCCCATCTCGACCCACACCATCTCCGCCGGGTGCAG
GCGCGTCTCCTCTTTTGTCTTCAGCACGCGCTCTCCGTCGCGGACCTCGATCACCCTTCCGCTTGAGGGG
GTTGTGACGCGGAAGGCGAGCGAGACGTCTTCACCGCGGCTGATACGCTGCGGGACGACGTAACGGACGC
CCTCGCCGGCCTTTACCGCGACCTCTTTATTTTGTCCGGCAAGCCTGCCTGCGGCGTAAAGCGCCGCGTT
CCGCCCAGCACGCGCGGCCTCCATTGAGACGAAGTCGACGAGGTCGTGGACATGGAGCACGTTGCCGCAG
GCGAAGATACCCGGTATCTTTGTCATGCAGCTGTCGTCAACGTCTGCGCCCTGAGTTACGCTGTCGATCA
GTACCTCGGCCTCGCGGGTCAGCTCGTTTTCCGGGATGAGGCCGACGGAGAGAAGCAGAGTATCGCAGGG
GACGAAACGCTCCGTCCCTTTAACGGGGCGGCGCCGTTCGTCGACCTCCGCCACCGTCACTCCCTCAAGA
CGCCCGTTCGGACCGTAGATATCTATCACTGTCGTCGCGAGGTAGAGGGGAATGCCGTAATCGTCGAGAC
ACTGGCGGATATTCCTCTGAAGTCCGCTGGAATAGGGAAGCACCTCAAAGACAGCCTCCACCTTTGCCCC
CTCAAGCGTCATACGGCGCGCCATGATGAGGCCGATGTCTCCCGAGCCGAGGATGACGACATGCTTTCCA
GGCATGATGTTTTCCAGATTGACGAGATTTTGTACCGTACCCGCCGTGTAGACGCCGGCGGGCCGGTGTC
CGGGGATTGAAAGTGCGCCGCGCGTGCGTTCGCGGCATCCCATCGCCAGCACGACTGCCTTGGCCTCGAT
CTCCTTGATCTCGCCCTCGCGGCTCACGCGCAGCACCTTGTCCTTTGACAGGTCAAGGACGATAGTCTTC
TCCATCACGGGGATGTCGAGCTCGCGTACCCTCTTTATGAAACGGTCGGCATATTCCGGTCCCGAGAGGG
CCTCTTTGAAGGCGTGGAGCCCGAAGCCGTCGTGGATGCACTGATTCAGGATCCCGCCGAGCACGCGGTC
CCTTTCTATCAGCAGCAGATCGCCGCATCCGGCCTCTTTGGCCGCCGCCGCCGCCGCAAGCCCCGCGGGG
CCGCCGCCGATAATCACCAGGTCATGTCTTTCACGCACCATTATCTGTCCTCTCCTTCCCGTACATTGCC
GGTAAAGAGATTGGAGCCGGCCTCTCTGAAAAGGTAATCTTCGGGGGTAAAGCCGTACTCGTCGCGCAGC
ATACGGACGATCCTCGGCGTGCAGAAGCCGCCCTGACAGCGCCCCATGCCGTTCCTCGCGCGGTACTTGA
TGCTTACAAGGGTCCTTGCTCCGAGCGTGTTCTCGATCGCGTCGCGGACCTCTTTCTTCGTTATCTTTTC
GCAGCGGCAGATGATCTCGCCGTACTCCGGGTTTTCCTTAACGAGACGCTCCTGCTCCTCGTTGGGAAGA
TCGCAGAAATGCCCGGCGAATCCTGGACGCTCCGCGATAAAAAGTTCCTTTTCCTTAAGGGCCATATGAT
TGGCGACGATATCACGCACCATTTCGGCGATCGCCGGCGCGCTGGTGAGCCCCGGGCTTTCGATGCCGAC
GATGTTTATAAAGCCGCCGAGGCCGTTAGCCTCTTCGATGATAAAGTCTCCGTTTCCCCCCTCGGCGGGC
GAGGTGCGCTTGGGTCGGTTGCCGGCGAAATTACGGATAAAGTCGCTCATCTTAATATCTGACAGGAGTT
TCTGCCCCTCTCTCCTGAGATCTTCGAGAACGGGAGCGGTGACGCAGTAATCCTCAGGGATCTCTTCTGG
GATGTAGTCGGCGCTCGGCCCGATCAGGATGTTGCCGTCAACCGTCGGCGTGAGGTGAATGCCGAGCCCC
GCGTCCTTCGCGCCGGGGACGGGATATATGAGGGTCTTGAGCGTACCGTCAAGACGTTTGTCCAGCACGT
AATACTCGCCGCGGCAGGGCCAGATCCTGAGGCTTTCGCCGTTATTGCCCGCCGCAACGCCGGCCAGCGC
GCTGATCCTGCCGCTGGAGAGTCCGGCCGCGTTGATCACGATATCCGCGGTAAAAGTCTCCCCGCAGGCT
GTTTTAACGGTGAATTTCCCGTCGTTTTCCTTTGCGATGGAGGTAACCTCGCGTCCAAGGAAAAATTCAA
CGCCGTTCGCGTGCGCGTTTTCCGCAAGCGCTATCGTGAGGCCGTAAGGTGATATTATCGCGCTTGTAGG
GCTCCATACCGCCGCGATGCCTTCTACGCCGGGCTGGATCTTCCGCATCTCCGCGTTCTCAAGAACCTTA
AGCCCCGGCACGCCGTTAGCCGTACCCTGGTCCATAAGCCGCTTGATCCCCGGCAGCTCGTCTTCGTCAA
GGGCGGTCGTGAGCTTGCCGATTCTTTTTATCTTTACCTTCAGGTCGCCGCAGAGCCTGTCCATCATTGA
GTTTCCGCGAACGGCGAGCTTAGCGCGCAGCGTCCCTGGTTTGTAGTTTATGCCTGAGTGCAGAACGCCG
CTGTTACGGCAGCTTGTCTCCATCCCGACGTCAGGTTCTTTTTCTAAGAGCGCCGCCGTCAACTGAAAAC
GAGAGAGTTCCCTGGCTATTGCGTTGCCGACTACCCCGCCTCCGATGATAATGACGCTGAACGAATGTTC
CAAAAATAAAACCTCCCTGAAAAATCCTTGTTGGTCTACCATGGCATACTAGATTTTTTTGCTTAGAGGC
ATTATAATGCCATTGTTACAGAAATGCAAGGTACGCCTTGGTAGATCAATATAAATGAAATCACAAAGGA
GATAATAATAAAATCCGGATATAATCAAAATATTAAAGATTTTCACAAATTAGTGGAATTAATAATGAAA
AAAATATTTATTAAAAAGAATGCTGAATTTACAGCGCAAACGAAGCAAAACTTGCCGCTGAAAACGTATA
AAAGGAGGTAATTAAAATCTAGCATATAAAATAAAAAAGTTCTCATGTTCAGTTTTTTGCGAGTAATAGT
TATAATATAGTAAGATTTTTCACAAAAGCAAGAATCTTATGTTAGTGTATATTCAAGGTATATATGGCAA
AAACTGACGATTATGGAGAACAATGCGAAATAACAGTGGGAGGATTTATCATGAACGAAAAAAGAAGGCT
TGTTATAGAAAAACTGCTGGAAAAGATCCACAGCGGTGAGATTGTTGTCGGCGATAAACTCCTCCCGGAG
AGACAGCTGGCCGAAGCTGTTGGCGAGACGCGTCCGGTAATGCGCGAGGGGCTCATTGCCTTGGACGCGA
TGGGTGTGATCGATATTCGTGACAGGCAGGGAATATTCCTCTCCTCAAACGAAGAAAACGAAGCCAGAAT
GATGCTCCACCGGGTACGGGGCTGGCCGGCCGATATCCTCTCAAGGGTGATGGAGGTCCGCCAGATCATT
GAACCGCTGGCTACGGGACTTGCGGCCGCCAGACGCGGTGAGAAGGATCTTATAAAGATTCAGGAATGTC
TGAAACATATGGAAGAGCTTGCCGGGCAGGCCGGAGAAGAGGCGGCCAAAGAGGGCGCTTACTGGAATAC
CTCGTTTCATACGGTGATCGTGGAATCGGCGGACAACGCTTATCTGTCTCGCATCTACGAGGGGGTCTAC
TCTATCATTGAGCAGGGCATGTCGATGATGAGGATCAATACCTCTCCCGGGGCACATGGCGGCCGGTTGG
TCGCCTATCAGGACCATGTCCGGCTCTACGAGCTGATCGAGGCAAAAGATTCCGCCGGGGCCGAGCTCTT
TGCGGAGGAGCATCTGCGGCGCACTATAGTCGCCATGGTCCGGCTTGGACAGATCGTACCGACGTCGGAC
CTCTTTGAACAGGGATTTGTGGGAAAAGCACGTCTGCGCTGATCTTATCGGCGCGGCGTCAGGAAAGGAC
TTTGATAGCCGTGTTTTTTGATAAAGAGATCAACTATAAATTGATAAAGACCAATTTTACAGGCTTTTCC
AAAATGTTAAGGATCAAACAGAAGTTTTCGGATGAGCATGTCATGGATATTGACGGCGCCGTGCATGAAG
AGATATCTAAGCTGCCGCTGCCAGATTTAAAGGGAAAGCGCGTCGCCGTCACGGCCGGCAGCCGGGGTAT
TCCTAATTTTATGGAGTGCTGCCGTGCGATCGGCCGTGAACTCCGTGCCAGGGGCGCCGAGCCCTTCGTC
GTTCCGGCGATGGGCAGCCACGGCGGCGGTACCGCGGAGGGGCAGATAGAGGTGCTGGCCTCGCTCGGTA
TGACGGATGAGAGCCTTGAGATGCCCATCGCCGCCGCGATGGATACCGTCGTACTCGGGAGGTCTCCCGA
GGGCGTGGAGGTGAATTGCGACGTGAACGCCTACGGCGCCGATTATATCGTCGTCTGCGGCCGAGTGAAG
CCGCACACCGATTTCCGCGGCCCCGTTGAAAGCGGCCTCTGCAAGATGATGGTCGTGGGACTCGGCAAGC
ACCGCGGCGCCGTATCCTTCCATAAAACCGGGGGGATTTTCGGCATGAGCGAAAGGCTCCAGAGTTCGGC
GAAGATTTTTCTCGAAAAGACGCGGGTCCTCTTCGCGATGGCGCTGATAGACAACGCCTATCATCAGACT
AAACGTCTTGAGGCCGTCATGCCGGAGGATGTGCTCGCACGCGAGCCGGAGCTGCTTAAAGAGGCGGCTG
CGGCGATGCCTAAGATCGCCTTTGAGGATATCGACACGCTCGTCGTCGACCAGTACGGCAAGGAGATAAG
CGGCGCGGGCATGGACCCGAATATTACCGGACGTTTTCTGTTCGCGCCGGAAAAACATATGGAAGGATAT
CCGCATACGAAAAAAATCGCCATTCTGCGTATGACGGAGATGAGCCACGGCAACGCCGCGGGACTTGGAA
TAGCGGACTTCGTCTGCCGTAAATTCGCGCAGGAGCTCGACCTTGGCGCGACCTATACAAACAGCCTCTC
CTCCCCTCTCTGCATGGCGAAGATCCCGATGGTGATGAACAACGATCTTGATACGATCTACGCCGCCGCC
TCGGCCTGCGGCAAGACGGAGATAAAAGACGTACGCATCGTGAGGATTCATAACACCCTCGAACTCGACC
ATATCTGGGTCTCCGAGAATTACCTGCCGGAGGTAGAAAAGAATCCGGCCCTTGAAATAGTAACCGGCCC
CGCCGAGATGGAATTTGGCGCGGACGGCAATCTTATAGATCTGGCCTGACCTTCCGCCGCTAAATATACG
ATTAATCCGCCGCCGTCTCCGAACAGGAGGCGGCGGTTTGTATGTCTCTGTAAGTAACTCCCAATTATAT
TTATAAGTTGCTTCCATATACAAAAATTAAAATAATATTTAATATCTCATAAATAATCGGCAGCCTTGTA
AGAATTGCCGCTTGGAGGCGACGTGGATAGATGGAATATTCCGCAAGGACTTTGATGATACTGCAAAATC
TGATACGCATCCGCTCTTGTTTGCCGGAGGGCGACGAATTGGATGTCGTTAAGTATATCGCTTCGATTTT
TGAGCCCTACGGGGTGCCGGTCAATATCGTCCGTCACGGGAATAACAGGGCTTCAATGGTTCTTTCGCTG
AGAGGCGGCGGAAGTGGCGTAAAGAGGGCTTTGATGGCTCATCTGGATACGGTGAATCCGCTTGAGCCGC
GGCGGTGGCTACATGCCCCGTTTGCAGCCGATTTTGACGGGGAGAAGGTTTACGGCTGCGGCGCCTCCAG
CTCTAAGGGCGGCGTGGCCGCGATTTGCGCCGCGGCGCTCTCTCTGCTGGAAGCGGGACGCCTGCCCTCC
GGGGAGACGCGGCTCTGTTTCACGGCGGGCGGCGATGACGACGGGATGGGGGCTAAGTCGCTTCTTGAGG
GCGGGTTCCTTGAAGGTATTTCAGAGGTTATCTTTGCCGATCCTACCGGGCTTGGCATCGCTACCGCGCA
GAAGGGCGCCGTGTGGATGAAGGCCGAGGTCCTCGGCCGGCGCGTGCATGTGCTGGAGGCGGAAAAGGGG
GTTGACGCGCTTTATTGGCTGCTGGAGTTTGTCCGCCGTATCAAAGGACTGCTGAAGGAGGCGCGGCCGC
ACTCTCTGCTGGGCGGCTCCACCGTGTATCTGACGGGGGTTTTTACAAGCGAAAGGGAGATATGTATCCT
GCCGGAATCAGCGTGCGGGAATATCGATATAAGGCTGATACCGAGCGTCGACCTTGCGGTCTTTATTCAG
AATATCGACCGTCTGATTGCCGCGATGACGAAAGAGGTCCCAGGCCTTTCGATAAATTACAGCATTTTGA
ACGCGCGTCCGCCGGTCGGTGTGAGCGCGGATTCGCCTCTCGTCAGGCGGATCGAATCTATCTGCCGGCG
TGAGCGGATCGAAAACGCCAGGTCCGGACTCGGCTATTTCTCCGACTCTTCGGTCGTCGTCAAGGAGCTC
GGCGTTCCATTTGTGATCCTCGGTCCCGGGGAACGGGTATTTGACGACAAAATGGACGAATATGTTTATA
TGAACAAGGTCTGTGCCGCTCAAAAGATATATGAAAAGTATATGTTGGAATAATTTTTAAATTTTTACGG
GCGAAGGAGGTGGAAAATGTATGAGCGGAAATGAAATTTTCTGGCAGTCGGGAACCTGGATGCTCTTTGC
CGGACAGGCGCTGGTGCTGGTGTTGGTCGTCGCGCTTTATTTTTACATGGGAAAAAAGGAAAAAGAGGCC
GAGAAGAGAGTCGGCTAGATGATTACAGAGTTTAGGGGGTAGTTTTATGAACTGGGCGCTTATTTCGTTT
TTTATTTATCTGCTGGTGATATGTCTCATTGGCGTCGTTACGATGAGGATCGGGAATACCTATGAGGATT
TTCTCATCGGCGGAAGAAGGATCGGTCCGTGGGTCTCGTCTTTTGCTCTGATAACCTCTTATATGAGCGG
ATATACGTACACGGCGGCCCCCGGCCTTGGGTATGCGGGCGGGTATTCCGTGCTTTGGTGGGCTACGGGG
GATGCTCCGGGCAACGCCCTGAGCTTCGGCATTCTCGGACGCCGCCTGCGGAAATATTCCGAATTGCTCG
GCGCGATAACCCTGCCGGAGTATTACGAGAAACGTTTTAATTCGCCGGCGCTGCGCGTCATCGCCGCGCT
TGTGATCCTGCTTACGGTCAGTATGCACCTGGTGGCGCAGTGGACTGCCTCCGGCAAGCTGCTGAGCGTG
GTATTCGGTACGGAGTATTTCACCGGCATGCTGATCGGCTGCGCCGTCGTCCTTCTTTATACGATAATGG
GCGGTTATCTGGCGGTGGTTTATACGGACTTTATTCAGGGGCTGCTGATGTTCGGCGGGACGCAGGTGCT
TTTCTGGGTGGCCCTTTTCAAGGTTGGGGGCTTTGCCGCGCTGAACGACAAGCTGGGCGCGGTAAATCCC
GCGCTCGTCACGCCTTGGGGGCCAGACATGGCCTATTATGGTCTGCTGGCGGCGGCCACGCCGATAATTC
TCATCATTATGGGCAGCTTCGGGATGCCGCATATAACGATCAAGCATTTCTCCATGCGCAACCCGAGTAC
GGCGCGCCAGGCGATGCTCATAACCGGGGTATTCGTCGTACTTTTCAGCTTTGTCTATTATATGACGGGC
AGTCTCGCGAGGGTGATCCTCGGCGAGGGACTCGCCGATGTGGAGCAGGCTGGCGTGAAGCTCTGGTTCT
CGGTGCTTCCGCCCTTCTGGGCCGGTCTTTTGAGCTCCGCCGCCGTCGCCTCGCTGATGTCGACCGCCGA
CTCTTTCCTACTGCTTCTCGTCTCAACGATCGCGCATGATCTGCTTAACCGTTTTTCAAAGCGCGAAATA
CCGGAAAAAAAGCGGCTTTTCATCTCACGGGTGCTTGTTCTTATCGTCGCCGTGCTCTCTTTTATTGTCG
CCATGAATCCGCCCGCGCTTGTATTTACGATCGTGATTTTTGTATTCGGCGGGATGGCGCTTGCCTTCGG
AGTGCCCAATCTTTTCTCGGTATTCTGGAAGCGCGCGACCGCCGCCGGGGTTATCGCCAGTATGGTATGT
TCCCTCTTTATCTATGTCGGAGCGACGCTGGGCAGCTGGAACCTGCTGGGGCTGCATCCCTTCATCGCGG
GACTGGTAGTCGCCGTGGCCGTGCTGGTCGTCGTTTCGCTGTTTACGGAGCCGCCGCATAAAAGAACGCT
TGCGCTCTTTGAGACTGCCGCCGAATATGGGGATATTCCCAAAGCGGTCGCCGCCGGCGCATCGGCAGCC
GTGAGCTGCGAGGCGCGCGCCGCCGCGGACGAACGGAGGGAGTTTTTTGATAAGGTGTTGGCGCCGGCGG
GTAACTGAGCTTCCCGCGGAGGTCGCGGATAATCTCTCCGAGGCCGGTCGGTGCGGACGCTATTTTTACC
CGTACTGGCTTCTCGATTTAGAGGTCTCGGTAAAGTTTCCCTTTATCGCTCCGCGCCGGGAGCGTCTGCT
TCTGGCGGTCGACGCGGTGAATTCGGGGGCGGGTTTCCCGCCTCCGGAGGGCGTCTATGAAACGGAGGCC
GCCGCTGAAGAGGTGGTAACTCCGAGGATATCCAAAGAGGAGCTCGACGGCGCGCGCATACCCCAGATGA
TAAGGTTCGGCATGAGGAAGAGGGCGCGCGCCTGGTCTGATATAGGTTACGCGGTCAGCGATATCGGACT
TGTGTATAAGGAGAATCTGCTTTGGCGGGTACGTTTTTTGAACGGCACTGAGAGCGGTGTTTCGCTTGAT
ACGCTTACCGGCGAGTATGGAATAATTCCCATTAGAGAGGGTATCAAAGAAAGGTGATTTTTTTGTGTGA
TCGTTTACGGCGTTGGACGGATATGACCTGGAAGGATATTGAGGCGGAGCGCGGAGAGATGGTCGCTCTG
ATCGTGAGCGGTTCGGTCGAACAACATGGTCCGCATCTTCCGACCGGCACCGATCTTTATATAGCGATGG
GAATAGCCGACCGCATCGCTTCGCTCCCGGAAGCCGGTGATATCGCGGCGCGGCTCGTGCTGCTGCCGCC
CTTTTTTCATACGTACGCGAAGGAAAGCGACGGCTGGCGCGGCACGCTTAATCTCGACGGGAATACCCTT
ACGCTTGTAGCTCGTGATATTATAAAGGGTCTCTTCCGGCAGGGTATCAAGAGGGCCGTTCTGTTGAACG
GACATCTGGAGAGCTATTCGTTCCTTCTTGAGGGAATAGAACTTGCGACGGAGGGATGCGGCGACGTTCA
GGTGATATCGGTCAACTGGTGGGATTTTATCGGCGACGGACTTATCGGCGAACTCTTTGCCGATCGGTGG
CCCGGCTGGGTCGCTGAGCATGCGGCGCTTACGGAGACCTCCATAATGCTCGCCCTCCATCCCGAACTGG
TGAGGGAAGAGCTGGCCGAGGCGGGCTTTATCCCGCAGCCGCTGCCCTATAAGATTTTTCCGCAGCCGCA
GGAGGTGCGCCCGCCGTCCGGTATGTACGCTCCGGCGGAGGGGGCGTCCGCGGAGATCGGTGAACGCTTG
ATCTCTGAGGTTTTGAGGAATCTTGTTCCTATAATAAGAGAACGGTTTCGTTAGATATAGTACAGGAGAG
TGAGGGGCCTTGCCGGAGAAAAATCGTGACCGCTTTTTGCAGGAGATAATGCGCACTGCGCTTGAGAGCG
GCGACGCCCAGCGTATCCTCTCGCTTTTTCGTGATTGGGGCGGCGTCGATTTTGCCTATATCGACGCGCG
CACCAAGGCTATCTGCTGTACGCGGGGCGAGCAGCAGTTCTGCGAAGAGCTTCAGCTATACCCGATTATG
GAGCTGCTGCGCATATATTCGGCCTGGGAGGTGACGAGGCAGTCATGCCGGCTCGGGTGGCTTGTCGCCG
CGTCGCCAAAGGGTGTGGAATGCGGCTTTTGGGCTGAGACACCCTTTGTGGTAGACGCGCTGGCGGTCTG
TCATCTTGGCGCGTTCGCGCGCGTACTGGCCGCAGCCGAGGAGGAGGACTCCTTTACGGCGAAGCTTTTT
GCCGCCAGGGAGGAAGACGAGGCGTATTGCCTCGGGATACTCAAAGAGGGCGGCGTGGAGCTTGCAAAGG
GTTTTTACGTGTTGTCTTTCTTTTCTGAACTTGGTGTTTTAGAGGAGAGCAAATTGCTGGAGCGTTTCCG
CGGACTGGCGGATGGCGCCGGCGTTAAATTTTTCGTCTCTGAAAACGAGGGGATAAAAAGTTTTATCCTC
TTCCATAATGGACGCGGGATGCGGCAGACGGTTGTTACAAACCTTATCACCGTATGGGAGCATTCCGCGC
GCGAGGGACAGATATCTTCCGAAGGCAGGCTGTGCTGGGGATGGAGCGGCGAGGGGCGGTCATACGCCGA
CATTCCACGCTGCCTGTCGCAGGCGCTTTTTGTGATGAAACATGGTCTCATACGTAAGGCGATTCCCCCC
ATTTTAATGTGGGAGGAGCTTGGCCTGTGGCGGATGTTTGCCGCACTTTCGGAGTCCGGCGAATTTCACG
ACTACGCCGCCGATTTCCTGAAAGAAATAATAAAGTATGACGAAACCCATCAGAGCCGTCTGATGATGAC
GCTGTATACTTTTGTGCGCCATAGCTGGAATCTTACCGCAGTGTCGAAAGAGCTTTGGCTGCACTATAAT
TCTATGAAATATCGCTATAACAAAATAGCGGCGCTGCTTGGGGAAAACCTTGACGATCCAGAGGTACGTT
TTAAGGTGACCGTCATTCTCTATCTTTACGCTTACTCGCTTACACCGGCGGAGTATCTGGATACCTCCCG
CAGTATGTAGAATAGAAGATATCGGCGGCGTCTCTTACGCCGCCGATATTTTGCCTTTGCCTGATTTTTT
CGCGGCGTACAGGGCGGAGTCGGCCGCTCTGTAGAGGTCGTTGAATGTTCTGCCGTCCTCCGGGCAGAGG
GAGATGCCGATCGAGCAGGAGGAGGGGGCTCTGCCGCCGATGTCTTTGATGAAAGAAGCTTTCAGCGCCT
CCGCTAGGGCCAGTACCTCCTGATATGATTTTATCCTGGGGAGAAACGCCGCGAACTCGTCGCCGCCCAT
GCGGCAGAGCAGGTTATCCGTGCCGAATACCTCGCGCATCTTTGCGGCGAAGAGGATCAGCACATGGTCT
CCGTAGAGATGGCCCAGGGTGTCGTTGATCATTTTGAAGTCGTCGAGGTCGATCATCAGGAACGCGGCTT
CGTGATTTTCCTCTGCTCCGAGCCGCGCGGAGACCTCCGATTCAAAATAGGATCTGTTATAGAGGCCGGT
CATGGTATCTCTCTGGGATGCCTGCTCTGCCCGCTGGACCTCAATGTTCTTGCGGCGGTTGTTTCTTATG
ATCACATAAATGGCCAGCACCGATACGATGACGGCGACAGATATTCCCGCCACGCTGAGGGAGATCATCG
GGTAGCGCATGATGATCTCGCCCGCGGACATCGTATGGCGGGTGACCATCGTATTTACCGCGATTATGGC
GCTGGTCTTGTTTTTACCGATGGCAGAGATGCCCTTGTCAAGCACCGACATCAGCAGCATTTCCTGCCGC
CCTCCATGCGGAAGGGACAGAGATAGCCCGTGCGAGTAGTTGATTACCGAGGCGTAGAGGTTTTTGTATT
TGTAGTTTTGGAGATATGTTCCCGCGACGTAGGAGTTGACGAAACAGATATCCGCTTCGCCGTTTCGGAC
GGCGTCGACACACTCCTCTTCGCTGTTGTACCAGGCTATCTCTTCTTCACGGTAATTTTTCTGGACATAG
TTCTGCGAGAATAGGTAGCCCTTTACGGCGGCAGCCTTGGGGTTGCCGCTGTTCTGTATGTAATCTATGC
GGGTGATCGCCGCATAGTCAAGATCAAGGTACGGGCGGGAGAGCAGCAGCCCGTTCTTTTCCGCCCAGCC
ATAGTCGTAATAGATATTGGAAAGTATGTCGGCGCTCCCCGTGCTGACCATCTTGACCGCCTCAAGCTGG
TTTAGGGCCTCGATATATTCAAAACGCACGCCCAGCTTGGCCTCAAGTTCTTTCAGGATATCGATGGCGA
TGCCCCGGTACTCGCCGTTCTCCTTATACATCATCGGTTTTCGGAAGGAGGGCAGGGTGACGCGAAGCGT
GGGTGTTTCCTTTAGAAAACGCGCCTCCTCTTCCGTGAACGCGAGGATTATGCCGTCGCTGTCTTCGAGA
TATTTTTTCTCCAGCTGGGCCTTAAAATCGGGTTTGAAGCGGCGGATCTGTTCCATGGCAAAGATAAGGG
CGTTTTTCATATCTCCGCCGCCGAGCCGTGTGACGAAATAGCGCTTACTGGGGGCGAACTGGGCGATTAT
TTTAGTGTTTGAGGGAATTATATCCGCCTCTCCCATAAGGATCGCGTCGACATCGCCGCCTTTCAGCGCC
CTCTCCAGCTCGTCGATGCTTTTGTAATCGGCGGTGGTAAACAGGATGCCTCTCTCCGCGGCGTAATCGT
GTAGTTTGTACAGGTGGTTTTTCCAGACGGGGATCACGCCTATCCGCATGCCGTCAAAGCCTTCCCAGCC
GTCCATCGTGTAGCGCCCGTCTTTGGCGTTCACCGCGAGGATCGTGTATGTCTCGTCAGTCTCGTACTTT
ACGAAATCGAAGCTGCGGGCTGCCGTCTCGGTGTAAAAGAGGCCGCCGACGACGTCGACCAGGCCCTCCT
GCAGCATTTTCAGGCACTCTTCACGGCTTCCGCTCACATATTCATAACGCCAGCCGCCATATCTGGCCAT
TTCCTGAAGGTATTCATATTCATAGCCGCGCCGGTAGCCGTTGGGATCCATCTCCTGAAAATTTTTATTT
TTATACCAGCCGACCCTTATCACCTTTGGCAGTGAAGTTTTCGACATCTCCTCAGCAAAAACTGCGCCGG
CCGCCGCCAGGAAGATTAGGACGCAAAAAATCATTATGACCATACGATCTGTCTTTTTAAGAGCCATATA
TGTACTACCTCCGTTATACACGCCAGAACGATGGTGCTTATATTTAACCCGCGGTCAACAAATCAGCGTT
AACCCAAGCCGGCAATATCTGTATTTTACAATAAATTTGTAAATATATGTGTGCAGATATCTGCTAAGCG
ATTTTATCATCGCCGCCAATAAAAGATACCGGGAAAAGCACGTATATGATGCCGTCCAAGATCAAAATAA
TTCTATTTAATAATATCGCGCATAGTGGATGGCTGTCGGGCTGCCGGTGGCGGCTGGTTTGCGAACATAC
GTATGTTCTCTCACTATCCCTCCTGCTTTGCCAGGTAGCCGCCGAGAGCCTTTAGCCCCTCCGTCAGCAG
CTGCCGGTCGCCGAAGCCGTAGCCGAGGCGGAAGGATTTTTCCTCTTCAAAGCAGCCGCCGTGGCATAGC
AGCACGCCCGTCTCTTTGTAGAGGCCGTCGCAGAGGGGCAGCGCCGCGATGTCGTAGTCGTAGTGCACGA
GCATTGTCGTCGTGAGGCTTTCACCGTATACGGAGAGTCGCGGCTGTTCCGCGAGCCACTCGTCGACGAT
TTTTTTATGCGGGCGGACGATGCCGCGCGCCCGGGCGAGCATTTTTTCGTTATTTTCCAGCGCGATGGCG
GCGATGAGTTCGTCAAAGACGCCGTTGCAGATCGTATCGTAGGAGCGGCGGTTTTCAAGGATGTCATAGG
CCTCCGGCTCTCTGACGATCGCCCAGCCGACTCTGGTGCCGGCCATCGAGTAGACCTTGGACATGCTGCC
GGTGGCGATCCCCTTTTCGTAGAGGTCTACGATCGAGGGCATGTATTCGTCGGCGAGGCCGCGGTATATT
TCGTCGCAGAGTATGTAGGCGCCGTTTTGCCGCGCGATCTCGACGACGGGCGCGAGTTCGTCCGCGTCCA
TGTAGGCTCCGGTGGGGTTGTTGGGGTTTGTCAGCGTGATGAGTTTGGTCTTTTTATCAACAAGCTTCGT
CAGCCGCCCCGGGTTGATTTTGTAGCCCTCCTCTTTTTTGAGGTGCAGCAGCCGCACTTCGCTGCCGAGC
GCTTCGGGGATGGCATAGTGCTGCTGGTAGTTGGGCGTGACGGCGACGACGTTGTCGCCGGTCTCAAGCA
TGCCGGTGATGACGGTGGAGTTCGCGCCGGTGCCGCCGTGCATGGTGAGCACCATCGCGGCGGAGGCCTC
CCTGCAGGTGGCGGCGATCGCCTCTTTCAGACGCGGCAGGCCGAAGAAGGCGCCGTAATGGAGGTGCGTT
TCAAAAAAGTGTCTGTTGAGCTCTTCTCTGTCTTCGCCGCTCAGTTCAAGGAGCTCGTCAAGGGATATCG
CCTTGACGCAGCTCGCGCCGAGGTTGTATTTGCAGTCCGCGTCGCGTGGGTTGAGCCATTTTTCAACTTT
GAAATCTTTGATCCTCATGCCGCTCTCCTCCTCTGTTTTGCCGTCATGATACCGGTTATTGTACAGGAAA
GGCGAGCGGCGCGGTATATGCGGCGGGTAAATAAATAACGGCCCCTGCCGCGCTCCTTTTTTCTGGGCTT
CGGCGGGGCCGTCACTGAAATTTTTTACCGCCAGCCGGCGCGTCAGTCTGTCTCTCCCATGTCCTTATCG
ATGATTACGCCGCGGTTGCTCTCGCCGTCCATGTAGGCGGCAAAGCTGCCGCGGTAGACGCGTATCGCGG
GGTTGTCACACCAGGGCTCCCATTTTTTGCTCTCGAACCAGTCGGCGTTGAAGATGTTGCGGTCCTCTCC
AGCGAAGACTGGCATGTAGAGGACGCCGTCGACTTCGAGGTCGGAGAAGAAGTGCGTGCCGTAGGAGAGT
TCCGGCATGAAGCCGAGGCGCGGGATGCCGAGCTCCACCATGCCGCGGCAGTTCGTCAGCTCGCTGTACT
GCACGGGAACGCCGAGCTCCGGATTGCTGGAGCCGATGCGTCCCGGGGCGACGAGGATGTAGGGCTCGCC
GTCGGAGGCTTTGTTGAGTTCGCCGATGAGCCGCGCTGTCCCGTAGAAGTCACGCTGCGCGTAGTAGCGG
TTAAAATCGACGTAGACGATCTTGGTTATCTGCGGGATCGCGCCGTGGGTCACCATGCGGTCGGCCTGCA
GCAGGATCTGGCGCTGCGAGAGTTCGGGAATACCTCCCTCAAGGTGGTTGTTCGACCAGAAGGGGCGCGA
CTGGATGAGGCAGAAGGAGTCCTCCGTCGGCTCGAAGGCGAATTCAATGTCGGCCGGGACGCCCATCTTG
TTCTCAAGCAGCTTCAGCGTCTTTTTGACGCGCTTGTAAAAGTCGGGGTAGATGCGGGGGAAGCTGTCGA
AGGTGAAGCAGACCTTTGTCCCCGGCGAGAGGGAGGCCATGTTCTTCATGATCTGGAAGAAACAGCCCTC
ACCGTCGTCGCAGCGGTAGATCTGCGCGTAGGCGGCGAAGTCGGGATGGTAGGTAAGCAGCTGTTTCCAC
TCTTTTTTGATGTCTAACGTAGTTATCTGGTTGGGGCGTTCCTCGTCGATGACGTGAAATGATTCCTGGG
CGATAGCCGAGATCTTCTCCGGCGAGAAACCCTCGGGACGCAGTATCGGATTGGTCAGCGAGACGGTGCG
CGCGTAACCGCGCTTGGTGCTCATGGTGCCCATGCCGAAGACCATGCGCACGAGGCCGTCGTCCTGCTTC
ACGCGCGTCGTCCAGCGGCGGAAGTTCTGCGAATATCCGACGCCGGCCATCGTCGGATAGTAGTAGCGCC
CTCGCCAGCGTCCCGCCATGCGGATGATGATGATCCCCATGTCGTCGCCTCCGAGGTGGTGGCGTTCCCG
ATAATCGGCCGCGGCCGGGAAGAAGGTGCGCGAATAGATGCGCCGTACCTCGTTTTCCACGGCGACGGAC
CGCTCCTCAAGGCCGCCGCAGTTGTTGCTGAGGAAGTTTGTCAGGTATTTTCCGGCGAAGGAGTGTTTTA
CGTCGTCCTCCAGCCGGCTGGAGCTGCGGATGACGACGGGGTCGCGCATATCCGCAAGGAAGGTGCGGAT
GTACATGCCGGCCGCCTGCGGCAGCGGCGTTTCAAGAAAGACCCGCTCGATCTCCTGTGGGTCGTTGTTT
GCGAGCAGCGTGTCGAGGTGAGGTACCCGCTCGAGAAACTGATGGAATATCTCGATGCTGAGGTAGATTG
ACCGCGGCACCTTCGTCCTGCTCATCTGTTCGTCGCCGCTGTCGCGCAGCTGCCGCAGCGCGAAGAGCAG
CGAACGTCCCTTTCCCCCTATAGTGCCGCGCCCGCAGATCAGCGGTGCGAACTCAGGATCGTCATGCGGC
TGCCATTCAAAGTAGAGTTCTCTTGCTCGGTCTGCAGAGGTCATATTATCACTTGCCTTCCGGGGTTTTG
TCGATAACGATTCCGGTCTCCGAGTCTCCGTCGAGCAGCACGTCGAAGCATCCCTCGTAGTGTCTTACGG
CGGGGTGGGATATCGTCTGCCACGGATGACTCTCGAACCATTCTCTGTTATATATGTTATTCTTTTCGCC
GTCAAATACCGGCAGATAGAGGATGTTGTCCCCGTCCAGGTCGAGGAAAAAGTGCGTCCCATAGGAGAGC
TCGGGAGCCATCCCCTTCTGCGGTATGCCCAGCTCCACGAGGCAGCCGGAGTTTGACAGCTCGTTGTAGC
GCACCGGCACGCCGAGCAGCGGGTTCGAGCTGCCCCAGCGTCCGGGGCCGACGAGGATGTAGCGCTCGCC
GTCGAGCCGGTCGTTTATCTCTCCCACGGCGCGCGCGACGTCGGCGAAGTCCGCCTGCTTGCCGTATATT
TCAGGGTCTACAAAGACGATGTGTCTGACGCCCTCCAGCCTGCCGTTGGCGACCATGCGGTCGCCGCGCA
GGATGGTCTTTTCACGCGGCGTATCGGGGATCTCCACGCGCCCTTTGTCGTCGTAGACGGAGAGCGGCCG
CAGCTGCACGAGGGTGAAGCGGTCGTCGCTGACCTCGTAGGCGAACTCCATGTCCACGGGGAGCTGAAGC
TCCTTTTCAAAGAGCGAAAGAAGCTTCTTGAGCCGCGTGAAGAGCTTCGGGCAGCGGCCCGGCAGCTCGG
AGAAGGTGAATACCGGACGCGGTACGTTCATATTGCTTGGGTCGGTGTGTATCCAGTGGAAGGCGTTGTC
GTCGAACCACTGCAGATAGGTGGGCGCCATCTTGTGTTTTTTCAGGATATCCTTGATGGTGACGGCGATA
TGCTGCGAGGTAAACTTGCGGTGCTCCGTATCAACGTAGTCGTAGTGCTCCTGTGAATGCGTCACAATTT
CGTGGGGTTTCGTCCCCTCTGGGCGGAGGTTGGGGTTTGTGAGGTAAAAGGTCCTCGCATAGGCCCTGTC
GACGGTACGGGTGCCAAGACCGAAGCAGATCCTCACGACGCCGTCCTCTTTCCTGATGCGCGGCGAGGGG
CGGCGGAAGACCTTCGAGAAGGCCGCGCCCGCAAGCTCCGGGTAAAACATGTTCCCGTACCGGCGGCCCT
CGATGGGCTGGATGAGCACGGCCATGCGCTCTCCGCCCCACTGTATGCCGTGTTTGCGCTTATATTCGCG
CGCCGCGGGGTTATAGGTGGAGGCGTAGACGGTCTTTATCGCGCTTTCGAGCTCCGCGCGGCGCTCCCCG
CGCGTTCCGGCATTGGAGGAAAAGCGCGTCGCGTACTTTCCCGCGAAGGAGAGGTTGACGTCGTCCTCAA
GCGTCGAGGAGGAGCGCACGGAGATGGGATCCTCTATAAGGTCAAGTATCTTTTCAAGAGGTTCGTCGAG
CGACGGCGGCAGGTGGGCCGCCGCGCAGATCTTGTACAGCTCGGGGGCATCCGAATGCGCGCGCAGATTC
ATCAGCCGCTCCCAGAGGTTGTTGTACTCCATGAATTCGTCGAAGACCGAAGTCGTGATGACGAAGGAAT
ATTTGGGCAGATGCACGTCCTCCAGCAGACCGTTCTTTTCAAGGATATGGTGCGCGAAGGAGAGTCCCTT
TGACTTCCCTCCGATACGTCCGTCGCCGATGAGCCATCCGCGCTCCTCATAAAAGGGGACAGGGTCGAAG
CTCCTATAAAAATCACCGTAATTCATAACGTCCCTCCTAACAGGTTCCATCCAATTCGATGACTAAAAAT
TCTATCATTATAACTAATTATTATAGACTATATTTTCGTCTCTTTAAAGCAGAAATTTAATATGATGAAT
TGTATTTTCTGCGCAAAATTGCGTAAGTTACAGAGGTGTAACGATATTTTAACGTTTTTTTTACTATGCA
CTTTGCGGCGGGGTTTAAGATAATAACGGTGATAAGATGTGTCAAGTAAGAGGCTCCAAACGGAGGATGA
TTTTACGATGATTATGAATAACCGGGAACTGAGCTGGCTGGTATTCAACGACCGCGTGCTGCAGGAGGCG
CAGGATAGGAGCGTGCCGCTGATGCAGCGGCTCAAGTTCCTCGGCATTTTTTCAAACAACCAGGATGAAT
TTTTAAAGGTGCGCGTCGCGAAGCTGATCCGCCTGAGCCGCATGAAGGGGCTCAAGGGGGCGCAGGCCGC
CAAGGCGCGTGCCGCGGCGGAGGTGCTGCCGCAGCTCTACGCGCGTATGTCCGAGTCGCAGGAAAAATTT
GACGAGATCTATTACGGCATCCTCTCCGAGATGGCGGCGATCGGGATAAACGTGGTGAACGAACGGCAGC
TTACGGAGGAACAGGAACGGTTCTGCGTCGACTATTACTCCTCCGTCGTCAGCGAGCGTATTGTGCCGCT
GCTGATCCGCAAAGCGACGAAGCTCCCCTTTATCAGCGACGGCGATATCTACCTCGGCGTCAAAATGACG
GGGGCCAAAGCCAAGAACGTGCGTTACGCCTTTATCCAGATCCCCGTCAGCAGCGCCTGCCCGCGTTTCG
TCGAACTGCCGTCGGCGGAGGGACGCCGGGACATAATCTTTCTCGACGATATTATCCGCCTCTGTCTGCG
GGAGATATTTTTCATGTTCAGCTGCGAGACGGTCAGCGCCCATACCTTCCGTATTGTGCGCGACGCGCAG
ATCGAGATGGACGGCGACATCTCCAAGAGCCTGATGGAGAAGATGGAGGAGGGCATTGAGAACCGGTACC
GCGGCAAACCTGTGCGGCTCATCTATGACAGGGAGATGCCGGAAGATTTGCTCTCGCTGATCGTCTCCAA
GCTCTCGCTGAAGGCGGGTCCCTCGCTCGACCCGGGCGGGCGCTACCACCTAAAGCGCGACCTGATGAAG
TTCCCGCGCGTCTGCCCGCAGCTGGAGGAGAAGCTGCCCGCGCCGATGCGCAACCTGGCGATCGCCCCCT
TCTCCAGTATTCTGAAGGTCGTGGCGAAGCGCGACGTGATGCTCCATTTTCCATACCATACATTCAACCA
TGTGATAGACTTCCTGCGCGAGGCGGCAATCGATCCCAAGGTGGAGAATATCTTTATCACCCTCTACCGG
ACGGCGGAACATTCAAAGGTGATCAACGCCCTCATAGGAGCGGCTAAAAACGGTAAGAGCGTCACCGTCA
TCATGGAGTTCCTCGCGCGTTTCGACGAGGGACAGAACATCGAATACGCCGACATTCTCCAGCGCGCCGG
CGTGCGCGTAATCGACGGCGTGGCGGGGCTGAAGGTACACTGCAAGCTGATCCTCGTCGAGCGCCGCGAA
CGTACCGGCCTCAAGGGTTATGCCTATATCGGCACCGGAAACTTCAACGAATCGACGGCGAAGATTTACT
CCGACTTCGGCCTGCTCACCTGCCGCCGCGAGATCGTCTGTGAGACGCGCTCCGTCTTCGATTCCGTCAC
CGCGCACCAGCCGCTCGCCTGCCGGCATCTTCTCGTTGCGCCATATAACATGCGCGCGCGCTTCGAGGCG
CTTGTGGAAGAGGAGATCAAACATGCCAAGAGAGGCAAGAAGGCCTATATCAAGGCGAAATTCAACAGCC
TTACCGACCCCGAGATGATAAATCTGCTGTACAAGGCGAGCCGCGCCGGCGTTAAGATAAGCCTCATCGT
GAGGGGCGCCTGCTGTCTCCAGCCGGGAGTCGAAGGGCTCAGTGAAAACATCCGGGTGATAAGCATCATC
GACATCTACCTCGAACACGCGCGGATGGCCATCTTCTGCGGCGGCGGCGAGGAAAAAATATTCATCCTCA
GCGCTGACTGGATGACGCGCAACCTTAACCGCCGCATCGAGGTCGGCACGCCGATTTATGATCCCGCCAT
CCGCAGGCAGCTGAAAAAGGTATTTGAAATGCAGTGGAACGATAACGTCAAGGCCCGGGATATGGCGGTA
TTCGGGGCCAATGAATACGTGGCCGGCGGCGAGGGAAAGCGGTGCCGTTCGCAGCTGGCGCTCCATGAAT
TCTACAAAAAGGCCGCTGAAAAGAGGAATGAAGAATAATGAGAGATATGAACACGATCGCGGCGCTGGAT
ATCGGCAGCAACGCCGTCCGTTTTCTGATCTGCAGCATAGAGGAATCCAGCGACACGAAAAAATGCCGTA
AAGTCGCCTTTCTCCGCGTGCCGGTGCGTCTCGGGGAGGACGTCTTCACCGAGGGCGAGATAAGCGCGCG
CCGGAGAATGCTGCTCTGCGAGGCGATGCAGGGCTTTTCCCATCTGATGAAGACCTTCGGCGTGAGCGAA
TACCGCGCCTGCGCCACCAGCTCGATGCGCGAGGCAAAAAACGGCGCCGAAGTTCTCGACGAGATCAGGG
AAAAGAGCGGCATCCAGGTCGAGGTAATATCGGGGCTGGAAGAGGCCGAGATAATATACGCGGCGGGCGT
CTCTTCCGCCGGCAGTGAAAATTGGAAAGACTCCCTCCACGTCGACGTCGGCGGCGGCAGCACGGAGGTC
GTTATCTACGCCGGCGGCCGCGTCGCCGAATCGCGCTCATTCCGGCTCGGGACGGTGCGCATCCTGAAAG
ACGCGGTCGAAAAGGGGGACAAAGAGCTCTTTAAAAAAGAGCTGAAAAAAATCGGGGAAAAATACCGCGG
CCTGCGCATCATCGGCTCTGGCGGCAACATAAATAAGGCGCAGAAGCTGCTCAACAAACGGGTTGGCGAG
CCGATAAGCGCCGTCGAGCTGAGGATGCTCTACGACACGCTGAAGAAGATGACCTTTGAAGAGAGGATCA
ACAACTTCAAGCTCAATCCCTACCGCGCCGACGTCATCATCCCCGCGCTGAAAATATTCCTCCTCGTCAG
CAAACTTTGCTGCGCGCCGACGATCATCGTGCCGCAGGTAGGGCTGGTGGACGGGATCATCGCCATGCTC
CACGCGAAAATGTCCTCATAGGACAGCCCGGACAGTGACCCAGAACAAGCGGCGTTGGCGTTTATCTGTA
AGCGGCTTCGGCTGAATTTGGGAAAGCTGTCTGCGGAAGAAACAAAATGGCTGAAAAAGATGGCAGAAAA
ATCGGACTTGTTGAAAAATCCAAACCCACAGTGGGGATGGAAGTAAGCAAAGAAGAAAACTAAGGAGCAA
CCAAAATGACATTTGAGAAAATTGATAGGGACACATGGGTACGAAAAGAATATTTTGAACATTATTTCTC
AAATATTCCCTGTACTTATAGCATGACTGTTAGGTTAGATATTACACAGATAGTGAAGCAACAGGTAAAA
TTATATCCAGCTATGCTTTACTATCTTACGACTGTTGTAAACCGTCATTCTGAGTTTAGAACTGCTTTCA
ATGAGAACAATGAATTGGGTATTTATAGTGAAATGATACCTTGCTATACAGTTTTTCATAAAGACACCGA
AGCATTTTCTAATATCTGGACGAACTACACGCCGAATTTTGAAGAATTTTGTAATGCTTATGAGAATGAT
ATATTACAGTACGTAAATGAAAAAGGAATGACAGCAAAGCCAAATGTTCCCAGCAATTACTTCAATGTTT
CAATGATACCGTGGGCAACATTTGAGGGCTTTAACTTGAACTTGCAGAAAGGATATGATTATTTGAAGCC
TATTTTTACAATAGGGAAATATTATCAAGAAACTGGACGAACTCTAATTCCTTTGGCAACTCAAGTTCAT
CATGCTGTATGTGATGGATTTCATGTTTGCCGTTTAATAGACGAATTGCAGGAATTGATAAATAATTAAA
TTGCATATATCGAAAAAATAGCAAAGCCAGCCGAACCAGTCAACGGTCAAGATGAACGGCGCATAAATGC
GCCGCCGTTGACAGTCCTGCCTGTCTTTGGTGATGGGTAATCAAGGCGAGAAAGCCCTAAAATCGCTTCC
CCCATTTCAATTTTTACTGGAGTGTGGCTACAAGTTTGGGACAATTTATCCCGAAGCCTGGCGTAGAACG
AGGGACGGGGTTCCATATACTCCCTGTCTGCTGATGAAACCAGTCCTGTGCTTACGACTCCACGCCATGC
AATTACAGTCCTGTTTTCCTGTCGCTTCAAATGCTCTTGCCCTCCCCCGGCGGCAACGGCATTTTTACGG
CAACGCCGACAGAGCGTATAACACACTACACTTTGCAAGAAAAGGCGATACGCCACACCTCCACGGGGCG
CATATCGCTTTTTCTTGTTATCCAGCCCTCCGGCTGTATTTGTCGAGCAAAAGCAAGCGGGGTTGTGGTG
TGGTATCTTTAATTTTGGGAAACTCCGACGCCACACCGGGAGGCGGCCGCTTCCCGGTATTTTTTTGCCT
TCTCTCACCTTCACCCTACATACGGCGGTTTCGGCGGGGCGCTATCGCGATAATGGCATAGCGCCATGTA
AAAGTGAATATTGACACAATCGGTACGAAAGATTTAAATATGACTTGTTGATATCGATAATATATAATCG
ATATGAGAAGAGGGACGAAGGGACGAGAGGCAGCGCCTCCTCTCCCATACAAATAAACAAATAAAGACGG
CAACTAGAGGAAGGATGATTCTTATGTCAAACATCATTATCGCTCCCGGCAAATATGTACAGGGCAAAGG
CGAACTATCAAAGTTGGGCGGCTATGTGGAAAAACTCGGCGCGAAGCCCTTTATCCTCGTAAGCCCCTCC
GGTATGAAGCGGGTAAAAGAGCCCATCACGCGGAGCTTCGGCGCGACGCCGCTGGTTTTTGAAGAGTTCT
GCGGCGAGTGCAGCAAAAAAGAGATAAACCGCCTCATTGAAAAGATGGGCGGCTGCGACGTCGTCATCGG
CGTCGGCGGCGGCAAGATACTAGACACCGTGAAGGCCGTCGCCTACTACGCGAAAAAACCCGTCGTCATC
GTACCGACGATCGCCTCGACAGACGCGCCGTGCAGCGCGCTCTCTGTCATCTACACCGACGAAGGCGTCT
TTGAGGAATACCTCTTCCTGCCCGCGAATCCCAACCTTGTGCTCGTCGACACCGACGTCGTCGCGGCGGC
GCCCGCGCGCCTGCTTGTCAGCGGCATGGGCGACGCGCTCGCAACCTATTTCGAGGCCCGCGCTGTAAAG
GCCTCCGATTCCGGCACCTGCGCCGGCGGCAAGGCGACAAACGCCGCCATCTCGCTCGCGAAGCTCTGCT
ACGATACGCTGATCGAAAACGGCCTCCGCGCCAAGCTCGCCGTTGAGCGCCACGTCTGCACCAAAGCGGT
CGAAAACATCATCGAAGCCAACACCTTCCTCAGCGGCATCGGCTTTGAAAGCGGCGGCCTCGCCGCGGCG
CACGCCGTGTATAACGGCCTGACCGTACTTGAGGCGAGCCACCAGTTCTATCACGGCGAGAAGGTCGCCT
TTGGAACGCTTGTGCAGCTTGTGCTCGAAGACGCGCCGACGGAAGAGATCGAAGAGGTCGTCGACTTCTG
CCTCGACGTCGATCTGCCCGTATGCCTTGAGGATATCGGCATCATCGATCCGAAGCCCGAGGATATCATG
GCGGTGGCCGAGGCGACCTGCGTGCCCTCCGAGACGATCCACTCCATGCCCTTCGAGGTGACGGCGGACA
AGGTCTATGCCGCGATTATGGGCGCGGACGCCCTCGGACGCTTCTACAAGGGCAAATAAATTTTTGCATC
TGCCGTACCAAAGGCCTTCGGCGTCCGCCGGGGGCCTTTTTTACATTTGGCGGCGGTGATTTTTACGGCC
GCCATAAAAAACACACAACGTGATGATAAAATGGAGCAGTATAAAGAATAAAAGCGGACGCGAAGTTCTG
AAGGGGCAAATAATGATGGCTGAAAAAAAACGCATATACCTGATGAGGCACGCGAAGCCCGATCTGCCGA
TGAACGGCCGGGTATATTACGGACAGACCGACTACCCGCTGGCCCCTCAGGGCACCGCGGCGGCGGAAGA
GACCGGCGAATACCTTAAGGGTAAAATTACCTTTGATTATCTGTACGCAAGCGATATGATACGCGCGCAG
CAGACGGCGAAACTCGCGGCCCCCTACCTTCCGATAACTACGGTCCCCGCGCTGCGCGAGGTGAACCTCG
GCGAGTGGGAGGGGCGCGGCTACGACGAGGTACGGGAGCAGTTCCGCGAGATATATGAGGCGCGCGGCGT
GAAATTCGCAGAGGTCGCTCCTCCCGGCGGCGAGACCTTCCGTGAGCTGCAGCGGCGTACGGTGCCCGCC
TTTGAAGAGATAGAGTCCGCCCATAAGAGCGGCAATATCCTCATCGTGGCGCACGGCGCCGCAATCTGGA
GTATCATGGCGCGCTGCTTTGGTTTTGACCTCAACGACATGTTCTTCTTCCCGCAGGACTACTGCGGCAT
ACACGTCGTTGAGCCGGCAGGCGGACGAATGCGGCTCTGTCAATATAACTGGCAGCCGCTGCTCAAAGCG
GCGGGGTAAAACATCCGGGGCCTTTACGGTCTTCAGAAGGTGGCAGGAAGATGAGGAGAAATAGGGGCGG
TATAACAACGGTCCTGGTGATAATAATAGCTGTCGCGATGCTTGCCGCGACGGCTTGGCTCGTGCTGGAG
ACTCTGAAAAAACGCAGCGCCGAACAGGGGCTGGCCTATCTGCGGAGCGGTGACTACACCCAGGCGGCGC
TCTGCCTGGAGAGGGCGGCGCGCTATTCTCTGCGCCCCGACGCGGCGGTACTATTCCACCTTGCCGAGGC
ACGGCTTAAACTTGGCGGCCTCGCGGAGGCGAAGAGCGGCTTTGAACGGGTGATCTCTCTTGAGCCGCAG
AACGCCGCCGCAAGATATGAGCTCGGGAAAATATATATCGGAGAAAAAAACTTTGGGGCGGCGAGGTCTG
AGATTACGGCGCTCGAGGAGATCGGTACGGAAGAGGCTAAGGAATACGCCGACGAACTTAAGGGCGCGAT
CCAGACCGGGGCTGTTAAAGGGTTCTTCAACGAACTCCTGAAAAAGATACTCCCCGGCGGCATTCCCGAC
GCGTTGAACAACACCGTGCCGGAGACCGAAGAATAACGGCTGCCCCGCGAAAGGAAAAGTGCGATGAGGA
TAAAATACAAAGCGCTCTCGGCGGCGCTTTTGCTGCTTGGATTTACTGCGCTTCCGGCCTTCAGCGCGGA
GACTCCGAAGGTGATCGAAGTCGCGAAGAGCCCGCTTCATAAAAACTACTTTGAGATCCCCGTCGCCGTC
GTGCCGCGCGCGGGCTACAACTTTAAAAAAACAGAGTCCGGCGCCGCCGATAACGCCAAAAAAGTCTCTC
TTGACGCCGTGCTGCTCCACATGCCCTATACGCGGCTGCTGGAAGAGATAGCGAACGACTGCCTCAAAAA
AGAAAACATGGAGGTCAAATCACGCTCCTCCTTTATCTGGAACGGCAGCGCGGCGGAGCTTCTCAAAATC
TTCCAGCCGAGCGGCAAAACCGTGATCGGTAAATGGGTACTCATCGTCGACCGCGGGGCCGATACCTGCT
GGATGATAAGCGGGGCCTACAGCGCCAAAGACGCGGCGGCGGCCCAGGCCGTGCTTGATACCCTAAAAAG
CGCCTGGTGGCCCTCCGATGATACGGCGCAGCAGGCAGTCTCGGGCACGCTCCTCGCGAACGTAAAAACA
GAGGAGACGCCTTTCCGTATCGCGGGATTTCGCCAGGACTCGCTGATATACACGAAGGACGGACGAATCC
CGACGCAGGACCCGGACCAGGCGCTTTACGTGATATCGCACGTCTCCGGAGCATACATTCCCTCAGAAAA
ACGCGAATCCTTCGCGGCGGAACATATCGCCGAAGTCGAGCGGGGGGCGAAGCTTGAGATAATATCCCAG
ACGCAGGAATCGATAAACGGCCTTCCAGCGATCGTGACGGTGGCCTACACCGAAGGCGAGCCACAGTCCC
TCATCTATCAGGCGGCGGTCTTCAAGGCCTCGCGGGTGACCATGCTGGTCGGCATTGCGCGCCGGAACAT
CCCGCAAAACCTGGAAAGTTTCCACAAGCTTACGGCCTCCTACAGCGAAAGTTGAAATAAAAAACCTAAT
CGGCAAGAGACGGAAAGGAGAGGATCTTTAAAGATGAAAAAACTGATATCGGCGCTGTTGATGGTACTTC
TCATCGCCACAGCCGCCGCCGCGCACCATCCGGGACCGCCGCCCCAGCACCACGGTGGCCCTGGACCCGG
TCCGAGACCGGGGCCGCCCCCCGGGCCAAGGCCTGGCGTGAGGCCAATGCCGCGCCCGCTGCCGCCGGGG
CCGCCGCCCGGCCCCATGCACGGGCCGCATCCCGGCTGGAGGCCGGGACCGCCGCCTCCCCCGCCGCGCC
ATTACCACGGCGGCTTCTGCTGGGACTCCGGATGGTTTGGCGGCGGTCTGGGGATCGGCGTACTGCTTGG
TACGATGATGAACAACCAGTACCAGTCGCAGGCGGAGGCGAATGCCATCGCGCGCCAGCAGGCCTATGAG
CGCAAAGTGAACGAAGTCAGAAACGCGGCGCGCGACATCGCCGCGGCGCAGAGCAGCCATGTGATGCAGA
TAATCTCACAGGTCGGCCCCGAATACGCTCTGCAGGACCTCAACAGCTATTGGCAGGCACAGGGACAGGC
GACCTTTCTTGACGCCCGTACTCCCAGCGTGCTCAAAGTCGCGGGCTTCCAGCAGGAGCTGACGATACTC
TACACGGTGGACCCGTCGCGGCAGAGCGTCACCGTGACGGTAAACGCTCCCCAGTACGACATCTCGGAGA
GCAGCACCGCACAGTATACGCCGCCGGCTCCGGCCGCGCCGGTGAAAGCCGCCGCCAAAGTGATGGGCTT
CACCGTAGCGGACGACGCCCGCAGCCCCGAGGGCTTCCTGCTCGTGCGCGACGTGACTCCGGCGACGGCG
GCCGCCTATGTGGGGCTGAAAAACGGAGCCGTGCTCTATCAGGTCGACGGCTACAGCACCGCTCAAGTCG
GTGTTGAGCAGATGAACGCCTATATTGAGGGGCGCGCCGCCGCCGACGCGGTGGTGGAGATCACCTTCTC
CGACGGCGGGAAACAAAAGACGGCCCAGATCAAACTGTAGGCGGCAGAGATAAGTCTCCGCCTGTGAGCG
GAGGGGAAACGGCGCCGCGCAAAATTTTGTAAAAAAGTATTGCGCCAACCGTGGAAGTCGTGATAGACTA
ACATTCGTGCAAGCGGACCCGTAGCTCAGCTGGATAGAGCGACTGCCTCCTAAGCAGTAGGTCATCGGTT
CAATTCCGGTCGGGCCCGCCAATTTAAAGAATAAAAACGGCTTTCAAGTATATATTGGAAGCCGTTTTGT
TATTATGGCGGTTTCATAGTTTGGGGAAATTGGCCGGACTTACTGTAAAATATATGGCGGTTAATATTTT
CTCCATGAAGTAATGTAATAGTATTATTTTTATGCCATATACGACGCCCCGCGCGGGATGCGCGGCGGAA
AGGATGTCTGAAATGAAACTTAATTTATGGAAGATTACGGCCGCCGTGCTGGCGGCGCTGCTTTTAGCGG
TTCCGGTTCGCCTGTCGGCCGATGTGGTGAAAGGCGAATATGCGGAGGGGCGTATACTCGTAAAAATTGT
CTCCGCGCCTCAAGGTGCTTTGAAGGGACGTTCCCTGTCGTCAGCCTCATCGACGGAGATCGCCGGAATG
AAGATAGAAAAAAGCTGGGATTTTGCGGCAAGTAAGACGAGCGCTGAAAATGGCGGAAGAACTCTCTCCG
CAGGCGGAACAGAGGGCGGCGAAAGGATAGCCCTGCTCTCTTCAGGGACTATGAGTACGGCACAGATGCT
TGCGGCGGCGGAGAAAGAACCGAGCATAACCTACGCCGAACCGGACTATAAAATATATCCGGCGTCACTG
CCGAATGATCCCGCGGTAACCGAACAGTGGGCTTACAGCAATAAAATTAAAAGCCCAGCCGGCGGAGCAG
CTACCGTCAATATACAGAGTGCGTGGGGCAGAGCGGAGGCCTCTCACAATGCTGAGGTGGCGGTCGCGGT
TGTGGACATGGGTGTGGATTATGAACATCCGGATCTGAAAGACAATATGTGGGACGGCAGCGAATACGGC
TACCCAAAGCATGGTTGGGACAGCGCGCTTGATACGAACGACCCGATGGACAGAGATGGACATGGTACGC
ACGTCGCCGGGATTGTCGCCGCCAGCTCAAACAACGGAATCGGGATTGCGGGGGCGGCGCGCGGCACTAA
GATAATCGCCGTCAAAGTTTTCGGCCGCAGCGACGGGTTTTCCTCCTCTGTAGTAGACGCCTATAGCAAA
CTGCTGGCGTTGAAGGCAAGCGGCGTTAAGCTTGTGGCGACCAATAACTCCTGGACAGCCCCTATACTCT
CAAAGACGGCGGCGGAGGCGATGGAGGCGCTCGGCAGGGCGGGGGTTGTCAACGTTGTCGCTGCTGCAAA
CGATCACGCGGACAACGATACGACGATGGGGTTTCCCTTTAACTTTCCCTCCGATTATTCCGTGGTCGTC
GCGGCCTCCACGCCATGGGACGAGATTGCGGAATTTTCCAACTACGGAAAACGCTCCGTGCACCTTGCCG
CGCCCGGCGCTTGGATACTGAGCACATATAGCCGGAAAGCTGAAAAAGAAGAATCTATACTGAAAAATTC
CTTTGCAAAGCCGCTCATATCCGACGATAAGCTGGTCTACTACAGAGATTTCGTCTCCGCCGAGGGGCTT
ACCCTTTCAGGTTCGGAGAACGGCACGCAGAGCATATCGACTGATGACGGCTATCTGGAGTGGAAAATTT
CGGCGCAGAGGGCCGGTACCTTTGCCTTCACGATAGATAAAGAATTCGACCTGCGCGCCGTCAGCGCGGA
CAGCTATGCCCTTCATCTCAGCACGGCCTCAGTCAGCGACAAAGCGTTGAATATATCTCTCTGTGCCTCA
GATGATAAAAACGGGACCAACCGGGACACGCATAAAATACCCCAGAACGCAAGCGACGTGGGTAACTCCT
GGTCCGGGAGCGTCAGACCGATAAGCGCTCCCAACGAGGAAGAAGAAGAGTGGTGGGACGAAATTACTCC
GGCGAGACAGGTTTGGTACAGCCAGGAGGTACATGTGGAATTGTCCATAGAGATGGCTGCGGGTGAAGAG
CGGACGATAAAAATCAAGGAAATTGCAATCACGAAGGGAAAACCGTACGACGCCGACGCTCCCTACCGCC
ATATGGACGGCACCTCGATGGCGGCCCCCACGGTTGCCGGATGCGCGGCGCTGCTCGCCGTGACATATCC
AGGGATGACGCCGGCCGAGCTGCGCGCGCGGCTCATCGGCGGAGCGGTGAAGATACCGTCAATGAAAGAT
AAATTGCTGAGCGGCGGCCGGTTTGATGTTGAGAAGGCGACTGTCTCTCCCTCGCCGGTAGTAAATACCG
CCTTGGCTGCGGGCGGTGTGCTGACGCTTGAGGGCTGGTTTTTCGGCAAAGCCGGAACGCTTGCGCTGAA
TGCCGGAGGAACAGAACAACAGCTTAAAATTCTCTCATGGGAGGACGGAAGAATCACGGCGGCGCTCCCC
GAGCCTCCCGTCGGCTGGAGCGAAATCACCGTGAGACGCGCGGATGGCGACTGGGGGCGAAAGATCACTG
AGCTTTCACATGCCGCTGCGCAGTGGGAGAGCCTTGCCGCTCTGCCGGTTTATATGCATAAAGCGCGGCT
TGCCGCGGATGAGGAAAAAGGGCTGATATACCTCGCGGGCTGTTTCTCTCAAGAGAAGATGACATCACTC
TTTGCCTGCTACGACATCGCGGAGGACCGCTGGTGGGAACTTGCGTCCCTTCCTAAAGAGATATACGCCG
ATTTGGACGGTTACGGCAACTCGATAAGCGCCAGCCTTGGCGCGGCGCTTACCCTCTACAAGGGGGCTCC
CGTAGTAATACGCAACTACGACGGGGTGGCTATCATCGCGGCGACGTATCGTGACGGCGCGTGGAAGAGC
GTAAAAATCGAAAGCTTCACGGAAAAGCCGACTTGGTATGATAAGGCGGTTTTCGCCACACCGGCAAAAG
ACGGAAAGTCGATCCTGCTGCTTCTCAGCAGCGGTACTTTGTGGCGTGTGGACCCGGACGGAGGAAAAGC
CGAAAAGATGGCCGCGGTGCCGGAACTCAGCGGCAGGGACCTTGACGGAGCGGCGATAACGGCCTCGAAC
GGCGTGATAGCGATAGCTGGCGGCGCCGGTGACGCCGCGGCGGTTCCCCTCTTCTGCGACGGTGAGAGAT
CCTGGACGGGAACGCCGTGCCCGCTGCCAGAGTCCGGTAAGTTTACCTGGAAATACGCGGCCTGCGGTAT
CTATAACGGATTTCTTCTCCTGCTTGAAGGCACATGGAACACGCCGCCCGCGATAGGCAGCGGCGCCTAT
TATGATATGGACGGGAAAAGATGGCTTCCAGCGCCTACGGGGCGTACGGCGTCAAGGAACTGCGGAGCCT
CCGTGGTCGTCGGCGATCACCTCTACCGAGCGGCGATAACGGATTTCTTCGGCGGCGTTGAGGACGCCTT
CGAACGTCTGGATCTGCGCGATGATGCGCCGGAACCGCGGCCCTCAGGCAGTGGCGGCTGCGCGGGCGGT
ATCGCCGCAGCAGCGCTGCTGGCCGGTGTCCCGTTGATTTTTGTAAGAAAGAAAAGGTAAAAAGAAGCAA
TCTTTTCCATATTTCATATAGGTCGTTGATAGATGTAACCTGATAGCGGCATAAGTGTTTTTAACGGAAC
CGCAGCCGTTCAGCAGGCGCGTTTTCCCACCTCTTCGGCGATCTTTTTGAAGGTCATGACCACCGGGCTG
ACGTTTTCTTTCCGGTAAACGGTGCCGAGGGTGAAGCAGGGTTTGGGGCCCTCCAGCGGGCGGTAGACGA
CGTGCGGATGCTGGAACTGCTGCTGCTTGGAGGCGATGAAGCCGATGCCGAGGCTGGAGCCGGCGAAGGC
GATGATGGCCTGCGCCGGCGAGACTTCGATGATGTTTTTGGGGCTGAACCCCGCCTGCAGGCAGAGCGAA
ATTATATTGTCATACTGAAGCGGCCCCATCCGCCGCGGGAAGAGGATAAAGGTCTCGTCCTTTAGGTCCT
TCATCGTCAGCCCCTCTTTGCCCGCGAGGGGATTTTCCCTGGACATCACCACCTCGAAGGGAATTTTGGC
GATGTTGCTGGATCCGAGCGTTTCGTCCTCGAAGGGCGGGTGGCCGAGGCCGATGTCTATATGGTTCTTC
CGCAGCTCCTCTTCCTGCGCGGCGGTATCCATCTTGTGAACGATCACCTTGATGTTGGGCAGCGTCTTTT
TCATCTCGGAGATGATGTCGGCGAGCAGGATGTATATCGCCGGTATGGTGGCGCCTATCGTGATGCTGCC
GCTTATCCCCTTTTCGATCTGACGGACGAGATTGCCCGTCTCCCGCATTCTTTCAACGATCTCACGCGCC
CTGACGAGAAACAGCTCGCCCGCAGGCGTAAGCCGTACCTGCCGGTTGGTGCGGAAGAGCAGCGTCGCCT
GGAGCTCCGCCTCAATCTGTCTCAGCTGCTGGCTCAGCGCCGGCTGCGTCAGCATCGATCTCTCCGCCGC
CCTGCGAAAATTCAGCTCTTCCGCGAGGGCGATAAAGCACTCCATCTGTCTTGTATTCATCCTGCCATAC
CTCGTCAGTCTCTCTAATAATAAGTTTTTTTTATTATACAATGCAAAACAATAATTGGACATACTCGTTT
GAAGATTTTATCCTTAATACGCTGATCAGCAACGTTAAAAAAGACACAAAGTCGCGCAATAAAGGGGAGA
AGAAAAAATGGCCTCCAACTTCGGGAACAGAGAATCCCTGAAAATCACAAAGATAGAGACGATCGTCGTC
AACGCAGAGATGCGCAACTGGATCTTCGTAAAGGTCTGTACGGATCAGGACGGTTTATACGGCTGGGGCG
AGGCGAGCCTCAACTGGAAGACGAAGACCGTCGTCAGCGCCGTGGACGATCTCTCGAGAATGGTCGTGGG
CAAGGACCCGCGGGATATCGAATATTGTCTGGAGTGCATGAAAAAGCAGAGTTACTACCGCCTGGGCATC
ATCGGTGTTACGGCGATGAGCGGCATCGAGCAGGCGCTGTGGGATATCTGCGGCAAGTATTACGGCGTTC
CCGTCTGGCGTCTGCTGGGCGGCAAGGTCCGCGACAGGGTCCGCGTCTATACGCACCTTGGCCTCGGCGA
CATGCGCTCCGTCTACGAGACCTTTGAAACGGCGCGCCTGGTGGAGAAGGCGCAGGCCGTAATAGAGAAG
GGATATGACGCCCTGAAGGTGGTATTCATTCCCTACAGCGGCTATCTGGCCGGGAACGCGGAGAGAAAGC
AGGTTGGCCGCCTGATGGAGGCCCTGCGCGGCGCCGTCGGGGATTCCATAGATATTATGATAGATTTTCA
CGGACGCCCGGAATCAACCGCCTGCGCCCTCGACTATATCAGGGAGCTTGTCCCTTATGCCCCGATGTTC
TGCGAGGAACCGGTGCAGCCCGGCGATACGGAGTCGCTTCGTTTCGTAACGGAACATGCCGGATGCGCGA
TCGCCTCGGGCGAACGTCTCATCGGTTTTGAGGAATTTGTCCCCGTCTTTACGGCGCGCGCCCTCCATGT
GGCGCAGCCCGATTTGAGCCACACGGGAGGTTTCCTTGAGGGTAAGAGGATCGCCGCGCTTGCGGACGCC
CATATGATCGGCATCGCCCCGCACAATCCCAACGGCCCCATCGCGGGCGCGGTCGCCCTCCATTATGACG
TATCGGTGCCCAATTTCGTGATACAGGAAGAGATGAGCAAGGCCGTTCCCTGGTATGACGACGTCGTCAC
CGCCTCTCCGATAAAGAGGGAGGGCTCCTTCTGGAGCCTCCCGACCGAGCCGGGGCTGGGCATCGAGGTT
GATGAGAAAGAGGCCGCGAAACATCCCTACAAGGACGACGTGCTCCATTCCGCCTCCGCGCTTCTGGGCG
ACGGAACGGTAACTAACTGGTAAATGAGGGTGAACGGAAGATGATTTCATTCAAATGTCCCGGAGGGGTC
TATAACGCGATACCGGGCCGCATCCTCTTCGGAAGGGGATCGCTGAAAGATGTCGCCGGTGAGGTCGAAC
ATCTCGGCGGCAAAAGGGCGCTGGTAATTTCAACGCCGGGCAGAAAGCCTCTGGCGGAGAGAACGGCGGC
GCTTATCGGCGGCAGCTGCGTCGGCATCCTGCCGGAAGCGGTGTCGCAGGTCCCGATAGAGCTGGCCATA
GAGGGAAGGAAAAAGGTAAGAGAGATGGGGGCGGACTGCCTCGTCGCCGTCGGCGGCGGCGCCGCGGTTG
GATTGGCCAAAGGCATTGCCTACGAGGTAAAACTTCCCATCATAAATATCGCGACGACATATTCAGGCTC
CGAGGTGACCGGTTTCTGCGGCATGACGATCGACGGCGTGAAGCAGATGCACATCAGCCTCAACATGCTT
GCGAGCACGCTGATATACGATCCCGAGCTTACGCTTTCGCTGCCGGTGAAGGTGAGCGCCGCGAGCGCGA
TGAACGCTCTCGCGCACTGCGTTGACGCCGTCTATGTCTCCACCGTGAACCCCGTCGTGGCGATCGCCGC
GGCGGAGGGGGCGAAACATGTTTTTGAGGCGGCTCCGGCGGTGGCGGCGGCTCCCGATGATATAGAGGCG
CGGGAGAGGCTTCTGTTAGGTTCGTATCTCGCGGGTATAGCCCTCACCGGCGGCTTCGCGCTGCAGCACG
GGCTGGCCCATGTGCTTGGCGGCACCTTCCATATTGAACACGGGCTGGCGCACGCCCTTGTGCTGCCCTA
TGTCGCGGCCTTCCACGCGCGCCGTGTCCCCGACGCCCTTGTCCCGATCGCGGCGGCGCTGAAAACGGAT
GTCTCCGACCTCGGCGGCGCGATCTACGATATGCGCGCGAAGCTCGGCCTCCCCAGCAGCCTCCGGGAGA
CGGGCTTTGCCGAAAAGGACCTTGATAAGCTCGTGCGTATCACTATCGAGACGGATAACGGCTATAACCC
GGTACCGGTCACGGAAGAGGCCGTATCGGAAATCGTCGCTCAGATGTGGGGCGGGGAGCGCCCGCGGCGT
TGACCGCGTTTAATGGGGACGGGATCATGTCTGCGATGAAGATATCCATGATAGGCGAAGCCTGTAAACA
TAAAGAGGAGCTTATAAAGCAGTGCGCGGCGGAGCTTGAGATAAGAGAGCTTCCAGCGGAGGCTGCCTAC
TCCGCGGAGTATGACCCCCAGATAGCGGGCAGCGACGTCGTCATCACACTTAAATACCGGCGTCCGGCGG
GCGAAGGCCCTGATTTCCGGGTGCTCCAGGTTCCCGGCGCGGGGCTGGACGGGATAGAGACGAACTCTCT
TCCCGCCGGTTCCCTGCTCTGCAACGTCTACGAGCACCAGATCCCCATCGCGGAATATGTCATGACGGCG
ATGCTGGAGTGCGAGCTTCGTTTCTCGGAGATGCGCCGCCGCTTTGACCCGCGCCGGTGGGCGTCGCTCT
ACTATTCACGGGTGCCGCACGGGGAGCTTTACACAAAGACGCTGGCCCTGATCGGTTTCGGCGGGATCGC
GCGCGAGATCGCCAAGCGGGCGAGGGCCTTCGGGATGAGGATAACGGCGGTCGATAAATATGCTAAGGAC
CCGGACGGCTTAGCCGATCTTCTGACGGACAACGGCGGGATGGACCGCGTTCTGAAAGAGGCGGACTATC
TGGTGCTGGCCTGCCCGCTCACGGCGGAGACCGAGGGGATGATAAACGCCGAACGCCTCGCCGTCATGAA
GGATAGCGCCGTGCTGATCAACGTCTCCCGCGGGCCGCTGATCGTTGAGGCGGATCTGTATGAGGCGCTC
CGGGAAAACCGCCTCGGCGGGGCCGTGCTTGACGTGTGGTGGCGTTATCCCAGGAACCGGAACGACGAGA
TATCGCCCGCGGAGCTTCCCTTCGAATCGCTGGACAACGTCATCTGCACGCCGCATTCTTCCGCCTGGAC
TAGAGAGCTGATGTGGAGAAGGTACGGCGTCATCGCGAAGAATATTGAGAATCTCTCCGCTGGCAGACCG
TTAAGAAATATTATCGATTACAAAGGCTAGATGTTTATATACCATAAACATGCAAATGCAATATAATTAA
AACAGGAGGTAATGAGTATGTTCAAGAAAATCAGTCTAGCGTCAATGGTGGTCATGCTGTTATTGTTCGC
AGTCTCCGCCTCTTTCGCGGCGGGGCAGTTCAAGCCGGAATATAAGATGAGCACGAACGTCTCGGAGATA
ACGCCTCCCGGCAAGGCCGTGGCATATTTCGCCGAACAGGTGAAGAAACGCACCGACGGAAAGGTGAACA
TCAAAATATACTGGAACGGACAGCTCTTCGCGGGAAAGGCTTCGAACGAGTTCATGCTGATGAAGAACGG
CGTCGGCGACTTCTCGATCTCGACCTTCATGAACTGGGCTCCGCAGTTCCCCGCGGGCAACCTCTTCCTC
CTGCCCTGGTTCGTCTCCTCCGAGCCGAATAAATACAAGGCGCTCGACGCGATAGAGAACGGAAAGGCCG
GCGCGGAGCTCAAACAGCGCCTCAGCAAGATGGGCGTCGAGGTGATCGGCTGGGGTGAACAGGGAGCGCG
CGAGCTTACGAACAACGTCCGTCCCGTAAAGACCCCCGACGACCTCAAAAATATGAAGATCCGCGTCGTG
GGAAGCCCGCTGCTCATGGACGTATTCAAGGCGATGGGCGCCAATCCGGTCAACATCAACTGGAATGAGA
CCGTCACCTCGCTGCAGCAGAACGTCGTCGACGGCCATGAAAATCCATATTCGTACATCATCTCCTACAA
AGTCTATGAGTTCCAGAAGTATGTCACCGAATGGAGTTATTGGATAGACCCGCTCGTCTACGTGGCGAAT
AAAAAGGTCTGGAACTCCTTCCCCGCCGATATTCAGAAGATAATCGCCGAATGCGCCGTCGAGGCTGGCA
TGTACAATAAATGCCTCAGCAGACTGAACCTTGACGACGGCACCTCCGAGCGCTGGCTCAAGGCCAAGGG
GCTGATGCCCGCCGACAATAAGACGGGAGCCGTCGACCCCAGAGCCTATCTCAAGGACCACGGGACCGCG
GTGAACGTGCTCACCCCCGACCAGATCAAACAGTTCCGGAATAAGACGGAGAGCGTTTACGACAAATGGA
CGAAGATCATCGGCGCGGATCTCATCGACCTCGCCAAAAAGGATATGGCCTCTGTCCGTTAACGGCCGTT
TCTGCGTAAAATCCTGGCGGCGCGGACAGTCGGGCGCCGCCGGGATTTATGGGAGGATTTGCAATGAAAA
AGATACTAGATAACTTAGAAGAGATACTCGGCGCGTTCTTTCTCGCGCTCATGGTCTCAATAAGTTTTTT
CAACGTGATAACCAGGTACTTCTTTCACTTCTCCATGGCCTTTACCGAGGAGCTGACGCTCTACATGTTT
GTCTGGGCGACGATGCTGGGCGTATCGCTGGCCTTCAAGCATGGGGCGAACATGGATGTGTCCCTGTTGT
ATGACCGCTTTCCGAAGGCCGTCAGAAAGTATCTCTATATATTTCTGATGCTCATGAGCATAATCTTTTT
CCTCACCCTGATGTACTGGGGTTATGTGGAGGTCTGCGACGAGATGCAGATGGGGGTAATAACCGAGGCG
ATGGGGCTGCCGGTCTGCTATTTCACCGTCTCGATGCCGATACTTTCCATTCTCACCGTCGTGCGCATCT
CCGTCCGCCTGGTTTCTGACCTCAGAAACGGAAATTATTAGAGAGGAGTTTCTTCATGGATGTTTTATAT
GATCCGGCCCTATGGACGGTCCTGATCTTTCTGTTCCTGCTGCTGATCAAAGTCCCCATCGCGATATCGA
TCGGGATCGCTTCGCTGGCGGTGGCGTGGCAGTGCGATCTCGGCCTGCCGATGACGAGCTATAACTTCTT
CGCTAATATCGCTAAATTCCCGCTTCTGGCAATCCCCTACTTCATCCTTGCGGGCAACATCATGAGCCGG
GCCGGGATCGCGACGAGGATCATAAACCTCATACGGATATCCTTCGGCAAGCTCACCGGCGGACTGGCGA
TAGCGACCGTCATCGTCGCCGCCTTCTGGGGCGCCGTAAGCGGCTCGCCCGCCGCTACGGTGGCCGCGCT
CGGCGTCATCCTCATTCCCGGAATGGTCGACGCCGGATACAGCAGGCCCTTTGCGACGGCGGTAGTCTCC
GTCTCCTCCGGCCTCTCCTCGGTCATACCGCCGAGCATCGCCTTCATCATGTACGGCGTGATCACGGGCG
TCTCTATCGGCGCCATCTTCGCCGCGGGCTTCATCCCCGGCTTCATCATCGCCTTCTGCATGATCGTCTC
GGTCTACCTATCTTCCCGCAGGCACGGATACCGCGGGGACAACATCGAAAGAAAACCGGGCGACCTCAGG
GCGGCCTTCAAGGAGGCCATATTCGCCCTCCTCATCCCCGTGATAATCCTCGGCGGGATATACGGCGGGA
TCTTTACCCCGACGGAGGCGGCGGCCGTCGCTTGCTTCTACGGACTCTTTGTCGGGGTGTTCGTATACCG
CTCCCTTACAATAAAGGTGATCTATGAGGTGCTGGTTGATACCCTCATCGGCTCCGCGATAGTGATGTTC
ATCAGCGCCTGCGCGGGCCTCTATTCGTGGGTCAGCGCCAGCGTCGGGCTGGTGGAAAAGACCTCGGCGC
TGCTCATCGGCATCTCCGGCAACGAATATGTGACGCTGCTGATGATATACATAATACTCTTCATCGGCGG
CATGTTGCTGGACGCCGTCTCCCTGATGTACGTATTCATGCCGCTCATCATGCCGGTGATGGCCAACTTT
GGCTGGGACCCGGTGTGGTTTGGCGTGATGCTCGCGATAATGGTGGCGATCGGCTGTGTGACGCCGCCGG
TAGCGGTCAGCCTCTTTGTCGGCTGCCGAATAAGCGGGCTGACGATAGAAGAATTGACGCCGCCGGTCCT
GCCGCTGCTCTTCTCGATGCTCTGCGGCATGGCGGTCCTTTCCATATTCCCTCAGATCACGATGTTCCTT
CCCAAGCTGATGGGGTTTATGTAACCGGCCCTGCACCGCAAAATACCGCCGGCCTCCGATTTAACCGGGG
CCGGCGGTATTTTTGTTTAGACCGTGTACAGGCGGCCTGTAATGGTTGGGAGCATTACGAACCGCCGCTA
AACGGCCGCCGCCAAAAAATAAGATTTTTCTGTGGCGGCTGTCTTAGTACACTAGTCTATGATCTCGCAT
CCTTTGCTCTTCAAAGCGTCATAGAGCCACTCTCTGTTGACATTACCGTTGGCGTAAGCCGCAAGTTTTT
CCTGCTCCAGAGAATGGAGTTTTCTGGACTCAAGAGCGATGCGCTCCGCGTCATCCTTGGGAACGACGAT
GATGCCGTCGGCGTCTCCGACGATAATATCCCCCGGCATTACGACCTGTTTGCCCAATGCGACCGGCCCC
CCTATCTCCCCGGGGCCGTTTTTGTAGGGACCGTTCCCGGTCAGGCCGCGCGCATAACACGAAAAATCAG
TCATATTTAAAATATCGTCGTTGTCTCTGATGTACCCGTCAATGACGAAGCCCCTGATGCCCTTCTGGCG
CGCCGTTTCCATCATCAGGCCGCCGCATAGGGCCCGTTCAGCGCCGAATCCGTTTACGACGATGACGTCG
CCCGGCTGTGCCAGCTCGATCGCCTTATGGAACATTAAATTGTCGCCGCCCGCCACTTTAACGGTAAAGG
CCGTCCCGAGAAGCGGTACTTTGTTAAAAGGGCGGATCTCAGATTCAACGCAATATAATCTCCCCATGTT
GTCCGCAATATTTGCGACAGGCAGGCCTTGAAATAACGAAACTATTTCCTTCGCCGGGCGAGTGATCGAT
TGAAAAATCCTAAAGCCAACAGACATATGAATCCTCCATTCTTTATGTAAAATACGATATGGAATAAATA
TTACTAATATATATATGAAGATAACATAAATTCTTTTTTTGTCAATAACGTTGGCTAAAATACAAAAATA
TCCAATATATTTTACTCTGGCAGGTTATCCTAAGATAGCGTATTATTCAAAGTCTACGTGCGGTTATTTC
GCTATAGTCAGCTTTTGGCGTGCCTTTATCGAATGCGGACCGGTTTGTAAACTGGAATAAATAAATCGAA
GCTTGACAAAAAAATAAATTTATTATATTCTCGTATCAACATGAAATATTTATTTTATATACTGAATGAA
TAGGAGATGGTGAGCACATTACATGCAATGAAATTTCCTCTGATGAGCTGCACGAAAGATGTCTGGTCAT
GCAGCCGCAGCCATCGCCATACGCCAAACAGAGATGTTCCGCGCCAAATTCCTCTATCCGATATCTGACA
ATGTGAGATCTATCAACTACAAACCGAGTCCATTTTATTTAAAAAGAAAGGGTGAGATATGCTTGTTGAC
AACGATTGAAAGAATTAATGAGGTGTTGTCGAAAATCGCTTATTGGATTTTAGTCATTATGATGGCTATG
ATGTCGATCATCTGTTTCTCGCAGGTCATAGCGCGCGGTGTTTTTCATTTTGTGCCGTCATGGATGGAGG
AGGCCTGCCGGTTCCTCTTGATATGGTGCTCTTTTCTGGGCGCGGCCGTTACCCTCCGCAAGGGCGGACA
CGCCTGCGTTACGGTCTTGGTAAATTTCTTTCCGTTTCAGATCAAACGATATGTCGCTATCGCCGTGGAT
ATATGTATGCTCGTTTTCTACGGCGTGCTCACATACCAGAGCGTGGTATTGGTTGAACGATATATATATC
GTGTGGCGGAGACGATGGACATCTCCATGGCATATGTCTTTCTGGCCTTCCCCGTTTCCTTCGGTCTTAT
GGTGTTTTACTCTGTCGAGGAAATTGTTCGCCTGTTTGTAGCGCCTGAGGGTGTGTTAAGGCTGCAGGTC
CGAATCGATAACGTAGAGATGCTGCCGCCGGCTGAATTGGGAAAGAGCAGTAAGAGTTAAGTGTGAAAAG
AAGGAGTTGAAGAGAGATGTGGATTTTGATCGCGGTTGTGCTGATGGCTTTTGGAGCGCCGATTGCCTGC
TGCTTAGGTGCGAGCGCGCTGTATTATTATGCTTTTGTCGGAAATATAAACATGTCGGCGTTTCCGACTA
CGCTCTATTCTTCCATTAACAGCTTTACTTTCTTGGCTATCCCGTTTTTTATCCTCGCCGGTAACCTCAT
GAACGCCAGCGGCGTGACTGATAAACTCATCAATCTTTCAAAGGCGATGGTCGGCGGCCTGCAGGGCGGC
CTGGGACATGTTTCGGTCATTGCGAATATGTTCTTTGCCACCATCTCCGGTTCGGCCGTAGCAAGCTGCG
CGGCGATCGGCAGCATCATGATCCCTTCCCTGGAAGAAGATGGGTATGATAAGGCGCAGGCGACGGGAAT
ATGCGTGGCGAGTTCCTGCATCGGGCCGATGATCCCGCCCAGCATTCCGATGATCGTATATTCCATTACC
GCCGGTACCTCAATAGCGGCCATGTTTTTGGCGGGCGCCGTGCCCGGCGTCATCCTGGGGCTGATGCTGA
TGCTTTACTGCACCTATCTGGCCAAGAAAAATAATATCGTCGCGACACGGAAATTCAGTTTCAGGGTGCT
TTGGAAGACTTTCCTCGACAGTCTGGTCGCCTTGGTTATGCCGGTCATAATTCTCGGCGGTATTTACGGC
GGCATGTACACGCCCACGGAGGCTGCGACGATCGCCGTATTTTACGCCATCGTAGTCGGGCTGTTCGTAA
CAAAAAAGCTGAAGCTGAAACATATGCCAAAGATCCTCTTTGATTCGGCGGTGGCCTCTTCCGTCCTCAT
GCTCGTCGTCGGGATGGCAACGGCCCTTTCCAGAATTCTGACCATTTTGCAGATCCCCCAGGCGATCGCT
AATGAATTGACCGCCATGACCTCCAATAAGATCATCATCCTTCTGCTGCTCAATCTCCTCTTGTTGTTCG
TAGGCTGTCTGATGGATCTTGGCGCGGCGGTCGTCATGTTCGTACCGTGTCTTTTGCCCCTAGCCGAACA
GTTGGGCTTAAATCTCGTCCATTTCGGCGCGATGGTCACGATCAACCTGATAATCGGTTTCTTCACTCCC
CCCGTCGGCGTATGCCTCTATGTGGGGACCAGTGTCGGCAATGTAACGATAGAGGAGTTATGTAAGGTCA
TAATGCCCTTTGTGGTGATTGGGATAGCGCTCGCTTTGATCGTCACCTTCGTTCCCGCCGTAACTCTCTG
GCTGCCGACGATGATGGGATATTGAAGTTATTATCTTTGCGCACTCTATGTTACAAAAAATATAGTGAAA
AACAAAAACGCTAGGAGGGAAATTGTAATGAAAAAAGGAAGAGGTCTATTCATTATCGCGCAGATGTTGG
TTGTTATCCTGCTGTTTGTCTCGTGTGCCGCGGCGGCTCCCGCGAAACCGGAATATGAATGGAAATACGG
AGAGGCTTTGGGGCCCAAACATCCGCTGACGATCGGCGCCCGGGCCTTCGCGGACAAACTCGGCGAATTG
ACGAACGGACGTGTGAAACTGACGGTTTATGACAGCGGCTCGCTCGGTACGATCCAGGAACTGATCGAAG
GCGTCGACATCGGCTCCATTGAGTTCATAGACGTGTCTATGGCGCCGCTCTCTACTTTCTCGTCAAAATT
TTACGCCTTCAATCTGCCCTATCTATTCAACAATGTAGACGTCGCCTATGCTTTCGAGGACGGGCCGATG
GGGCAGGAGCTTAAGGGGCCGGTCGGCAAAAGCGGCATAAGCGTCATTGGCTTTATGGAAAACGGGATGC
GCTCTCTTACCAGCAATGTGCGCATAGTAGAGCCAAAGGATGTTGTCGGCCGGAAGATCAGGACAATGTC
AAACAAAGTCCATATGACGGCCTTCGAGAAGGCGGGCGCCTCCGCGGTGCCGATGGTCTTCAGCGAACTA
TTTACGGCTCTTCAGCAGAATGTCATTGACGGACAGGAAAATCCGCTGCTTAACATTCAGGATATGAGTT
TCTACGAAGTCCAGAAGTATCTGACGCTGACGGAACATTTCTACGACATTACAGTTTTCTGTGTAAATAC
GAAACTTTACAACTCCGTGCCCGCGGACATCCGCGCCGCGATTGACGAGGCTGCCGCCTACATGACGGAG
GTCCACCGCCGGGAGTGCATAAAACAAAACGATAACGTCCTGGATTTCTTCAAACAGAAAAGCAAGATGG
AAATCATACGTTTGACCCCGGAACAGAAAGCGGCCTGGAAAAAGGCGATGATGCCGACATACGACATTTA
TAGAAAAGAGATCGGCGCCGAATACCTGGATAAAGTTATCGCCGAGGTCGCCCGTCTGCAGGCGCAATAT
GACGCCGGCAAGCTTGACACCTCCCGCTGGAGGTAAGGCGGCCGCCGTTTGAAGGACGATACGCCTGACG
GCGGCGGGCAGATCAAAGCGGTTGTCCCGTGTGCTGAGAGGGCGGCTGATGCGGGATACTCTCTGATTTC
GCAGAGAGTATCTCCATCTTACAAAAAACAGGCTGGAAAGCGAGGTATAGAGATGTCTCAGACTGTTACA
CAGAAAAAGACGGGCGGTGCGCTGGGGCTTGATATCCGTTCCGGAAAAGTGGCAAAAACTGGAAGTACAA
AACGTATACAAGAGTTAAACGGGCTCCTGCACGCTACCCGTCCGAGCATTGATATACAGCGCGCCAGAGC
GTTTACAAAGGTCTACCGGGAGACTGAAGGGGAGCCGGAGCTGCTTCGCCGGTATAAGGCCAGCGCGGAG
ATGTACCGGTCCTTCAAACCGGTCATTTATGACCATGAACGGCTGGCCGGTTGGGCGGCGGGCAAAATCA
GGGGCGCCCAGATATGCCTCGATACCCACGCGCATTGGATCGGCGACGATCTGGACGCGCTGGAGACCCG
CATGTACGACCCGTTCGTCGTGCCTGACGAATATAAGAAAGAGCTGAAAGAGGTACATATTCCCTATTGG
AAGGATAAAACCATAACGGCGCTGCTCATAAAACAGCTGCCCATCGACCCCGACCTTGTCATCGGCGGCG
TTGTCGGTGAGGTGGATATCGCAAACTACCTCAATAACTGCGGCTCTCATTTCATCGCGGATTTCCCGAC
ACTGATGGAAAAGGGCGTTCGGTATTACTATGAGACCGCCCAGGAGCAGCTCAATAAATTGGATCTGAAC
GTCCCCGAATCCCTGGATAAACGTCTGTTCTACATAGGCATATCCGAAGTCTGTCTGGCGATAAAGCAGT
TTGCGGAAAATTACGCCGCCGCCGCGTCGGAGAAAGCGCGCAGAGAGACAGATCCGGTCCGCAAGCAGGA
GCTGCTTGATATGGAAAAGGTTATGAGGCAGGTCCCCTGGAATCCCCCGCGCAGCTTCTACGAGGCGATA
GAAATGGCCTGGCTGGTCGTCATGTTCCAGTTTATGGAGGGGGCCGGTCCCTCCGCCACACACGGCCGTT
TTGACCAGTATATGTATCCCTTTTACCGGCAGGGAATCGCCGACGGGACGCTCACTCCCGAACTGGCCAT
GGAGTTTATCGAGGAGCTGTATATCAAATGCACGTCGAACCCGTGGTTCGTCTCGACGCCCAGATCGCAT
ATCGTCGGCGGTTACTATCGTTACGCCCATGTGGATGTCGGCGGCCTTGACAAACACGGACATGACGCGA
CGAACGAACTATCCTACCTCTGCCTGCGGGCCATGCGCTATGTCAAAACGAACGCGCCGACCGTCAGCAT
CCTGCTGCACCAGAAAACGCCGGACTCCCTGCTTTATGAGGCCTGCGCTCTCGCCGCGGAGGGTATGGGG
CATCCGTCGTTTTTTAACTGCGAGACCCTGTATGACATGCTGGAGGGCCGCGCCGCCGGACTGCACGGGA
AAAGCCCCTACACGAGAAGGCAGATACTTGAATACGGCGGCCCGATCGGGTGCGTCGAAGTCGGCCTTGC
GGGACACCAGTTCGGCCACACGGAGGCGGGGAACGTCAACATCCCCGAGTGCTGCAACCTGGTTTTGTTC
AACGGCGAGAAAAACGGCAGGCTTATAAGCATCCGCACGGGAGACCCCACGCAGCTCAAAACATTTGAGG
AATTTCTCGCGGCGGTCAAGGCGCAGATAGCGCACACGATCGATATCTGCCACATCGGCCTGACGGTCGG
CGAAAAAATCATCGCGGAGCGTTTTGCCCTTCCGACCTTCACCATGTTCTGCCGCGACGCGGTTTTGCGG
GGCAAAGACGTTACTCAGGGCGGAGCCTACTGCAATATCGGCCCCTCAGTACAGATAATGGGGCTGGGTA
CGCTGATCGATTCTCTGGCCGCGATCAAGAAGGTCGTATATGAGGATAAAGAGGCGACGATCGCGGATAT
TCGGGCCGCGATTGAGGCAGATTTCGCGGGATACGAGGAATTGCGCGCCAAACTCAGGAAGGCCCCGAAG
TACGGCAATAACGACGATTATGCCGACAGCATCGGGATCGACCTGTGGGAATTCTGCGCCGATGAGGTAC
GCTCTCATAAAACATATCTGGGGCATTATGCGGACCCGGGAATCAAGACGGTACAGGCCAACGTAGGATA
CGGCGAGTCTACCCGCGCGACGCCGGACGGCCGCCTCGCCGGTTCTCCCTTTTCCGATACGATGTCCGCC
TCTCAGCAGGCCGACATCCACGGCCCGGTGGCCGCCGCGATGAGCTATGGAAAGTTTGATTTTTCCCTCT
TCACAAACGGTACGCTTCTGAACATGTGGGTGAACCGCGGCGAGCTGATCGAGGAAGATCTTGAACGGGA
CGACCGGGCGGAGAGCCTTCCCCCGTTCGGTATGCCCGCCGTCAATACGCCGGAGGGGACCTATGTCGAA
CCCGTTTATAAACCGGCTGGCATGAGAAACCTTGCGAACCTGGTCCGCACGATGCTCAACGACATGGGCA
TCTACCATGTGCAGTTCAATACGGTGAATAAGAAAACGCTGTTGGAGGCGCAGAAAAATCCGGAAAAATA
TCCGACGCTGATCGTACGGGTGGCGGGATACAGCGCCTATTGGACCGACCTCGGAGTAAAGACGCAGAAC
GATATCATCAACCGCACCGAACATAATTTTTAAAGGCCGGCCATTTTTGTCAAATGCCGGGCGTCTGAGA
AGGGCCGTACATTATTATCCGGGAAGGGAGGCAGCCTCATGGCAGAGAACAGGGCGGAGAAAACGGCGAT
TATTTACGATATCGAGGGTTATCGCAACGAAGACGGCCCCGGAATGAGGACCATGGTTTTCTTTAAAGGC
TGCCCGTTGAGATGTATGTGGTGCAGCAATCCCTTTGGCCTGAGTATGGAGCCGCAGCTTATTTTCAATC
AGAATAAATGCGGCGGCTGCGGAAAGTGCCTTGACCTCTGTCCGGCTTCGGCGAACAGTTTTGAAGAGGG
CGGGATACGGATGGATTTTGCGCGCTGTACCGGCTGCGGAAAATGTATCGCTCCCTGCGTAACGGACGCG
AGGAGAATGTCCGGAGAACAATATACGGTCTCGGAGTTGTTTAAAGAGGTTCAAAAACATGCGCTGTTCT
TTCGCAGGAACAGCGGCGGAGTTTCGCTGTCGGGAGGGGAGGTGCTGCTGCAGAGTGAATTTGCCTCGGA
TTTTCTGCGGGTCTGCCGCGCGAATTATCTCCATACCACGATAGAGACGTCAGGATATGCGGAATGGGAA
AAATTTGAAAGTGTGGCACGGTACTGCGACCTCGTTTTTTTTGATTTAAAGATCTTTGACGCCGGTATCC
ATAAAAAATACACCGGCGTGGACAATAAAATAATACTTCAAAATATGGAGAAGCTATGTTCCCTTGCGAA
GGCGAAGGGCAGCCCCAACGTTATTATTCGCCGGCTGATAATAGAGGGCGTTACGGCCGAGGAGGATATC
ATCCAGGCGGCGAAGTTTGTAAACGAACTGCCTGTCCATCCGGAAATCAACCTGCTTCCCTTCCACAATT
TCGGCGCGGCAAAGTATGCCATGTGCGGGCGGGAGTATCAGATGGAAGAAAAGGCGCTGATGGGTGTCAA
CGACGCGCTGATGCGGCGCGCGCGGGAATTGACGGTACGGAATGCGCCGAATTGCCGCGTCAGCGTCGGC
GGCGGAAATATCGAAGGCGCCGCCCTCTGACAGGCGCGGCAAAACATTTTACAGGGATTTTAGTCTTTCC
CTTTCCTTAACAGGCAGCGCCCCGAACAAAACATGCAGGCGGAAAAGGCGGCCGCCGCTGAATACGTACA
AGGTTTAAAAAGTCCAAATAAAGGAAGTGACGGCCTGACGGCTCTTATGCCGAGCCGACGAAGAGGTAAC
TTTAAGGCGGCACACGAAGGTTATTGGCTTATGGATGTCTATTCCAAGGAGGCGTGATAGAGATGGTTTT
AGGATATATAGGTTTTGGCGAAGCCGCGTTTGAGATGAGCACGGGGCTAAGGGGCGAAGGGCTCAAGGAT
ATTGTCGCGTTTGACAATATGATAGAACATCCGGTCTTCGGCCCGCAAATAAAAAACCGCGCCGGGCTGT
CGGCGGTCAAACTTCTTCCTTCGGCCGCGGAGGTTATCGCCGCGAGCGACCTGGTCATGGTAGCGGTCCC
GGCGAGCGTCACGCTGCACACCTGCGAGACGATCGCGGAATATTTCCGCCCTGGACAGCTTTACGTCGAT
CTCACGGCGGCCTCCCCCGCCGTCAAGAAGGCCGCGGCGCTGCTGGCCGGTAAATATGGCGCCGATTTTG
TTGATGCCGCGATGATGGGGGTATTGCCCAAATTCAAACACAAAGTTCCCATCCTGGCGTCGGGAGCGGG
AGCCGCCCGTTTCTTTGAAACGATGTCTCCCTATGGGATGAAAATCGAGATCGTCGGCGACGAGCCGGGC
GCGGCCTCGGGAATTAAACTGGTGCGCAGCTTATGTATGAAGGGTATGGCGGCCGTAGTGATGGAGACGC
TGGAGGCGGCCGTCACACTGGGCATCGCGGACCGGGTAGTTCCGGGCATCTGCAAAACTTTAGAGGAATG
CACCTTCGAGCAGACGCTGGACCGCCTCTCCGTCGGCACCGCGCTGCATGCGGCAAGGCGCACCGCGGAA
CTTTCCGGCTGCATGGAAATGCTCCGTGACGCGGGCATAGACAGCACAGTCGCGGAAGCCGCCTCTAAAA
AACACGACCTGATCGCCAAACTTAATCTTAAAGAGCATTTCGCGGAAAAGCCGCCTCACGCTTGGCCGGA
GGTAATTGAGGCCGTCGTAAATTCAAATAGCGGGAAATAACTGATCGGAGAGCCAGGCTCTTACAGGCAA
AGCGGCTGAAGCCCTCACGGGATTATTGATACACGCCGCAATAGACAAATTGCATCAGGAAAGGGAGGCT
GCGTTATGAAGCCGAATACAAAAATACCGTGCGTTTTCATGCGGGGCGGAACGAGCAAGGCGCTGTTCTT
TCATGAAAAAGACCTGCCGGAAGACGAAAGCCTGCGCGACAAGATAATATTGAGCGCGCTGGGCAGCCCA
GACGTCCGCCAAATTGACGGCATGGGCGGCGGGACGACGACGACAAGCAAAGTCGCCATAATAAAGAAAA
GCTCCCGGGAAGGGGTGGACATAGACTACACTTTCCGTCAGGTGAGCCCCGAAAGCTCAATCGTAGGCAA
GACGATGAACTGCGGGAATATATCTTCGGCCGTGGGTCCATTTGCCATTGATGAAGGACTTGTGGAGGCG
GTGGAGCCCGTCACAAGCGTCCGGGTTTTCAACACGAACACCAATAAGCTTATGGTCCTGCACGTTCCCG
TCGGGAACGGACGCGCTTTGACGGAGGGAAATTTTGAGATAGACGGCGTGCCGGGTACCGGCGCTAAGAT
ACAGATAGAATTCAGCAATCCTCAGGGAGCGGTGTCGGGCAGGCTGCTGCCCACCGGCAGCCCGCTTGAT
ACGATCGTCATCGACGGAAAGACCTATGAATACTCACTTTTGGACGTAGGCAACCCCACCGTATTTGTGC
GCGCCGAGCAGTTCGGCCTCAGCGGGCTCGAGCTTCCGGCTGAATTTGAGGCGCTGCCCAACAGCGGCGA
AATATGCAGGCTTCTTGAGATAATCCGCGGCACATGCGCCATTTCACTGGGCCTCGCGAGCGACCTTGAA
GATGCGGCGGTCAACAGCCAAACGCTGCCGAAAATCTCCCTCTGTACGACGTCGAAGGACTATACCGCGG
GCGACGGCCGCCTCATCAAAAAAGAGAGCGTCGACTATGTGGGGCGGATGTTCTCCCTGGGTATGAAAAT
GATTCAGGCGCACATGGCCTTACCGGGAATTTGCGCGCTGGCGGCGGCCAATCTTCCCGGCTCCGTGATC
AACAGGCTGCTGCACGAGAGTTCATGCGGCGGGGCAAAATTCGAGAGCCTACGCATCGGCCACCCATTCG
GCATCATGGAGGTCGACGGACGTTTGGCGGAAAACGCCGAAGGCGGATACGACGTCACCTGCGGGATGAT
CGGCCGTACCGCCAGACGCCTGATGGAAGGTTTCGTATATGTACGGGAAGGGTAGGTAATACAAAGATGA
GAGAATATAAACTTTATATCAACGGCGAGTGGATAGAGACAGAGACCGGTAAAATCGTCGACGATCTGAA
CCCGGCGGATGGTTCGTTGTTCGCGCGCGTTCACACGGCGGGTAAAAAAGAGGTCGAAGCCGCGCTGGCG
GCGGCGGAGGGTGCGTTTGCGGGATGGTCCTCGCTCCTTGCGAGCCAGAGAGAGAAGATACTGCTGAAAG
CCGCCGATAATATCGAGGCGCTGCGGGAAGAGGCGATCGAGATACTGATCGAAGAGGCGGGCTCTACCTT
CATGAAGGCAAACGGAGAGGTCACCGCCTCCGCGAACACACTCCGCGTCGCGGCGGGAGAATGCCGCCGG
GCCGAAGGAGAGGTCCTTCAGCCGACGTCTAATGGGCAGCTTTCCCTCGCGGTACGCGTGCCGCTCGGCG
TAGTCGCGGCGATCGCGCCGTTCAATTTCCCGATCAACATCACTATGAAAAAAATCGCTTATGCGCTGGC
CATTGGAAATACCATAGTCCTGAAACCAGCCTCTTACACCCCCGCGACGGGTTATCTCGTCGCCAAGGCC
TTCGAGATGGCCGGACTGCCGGCCGGCGTGCTGAACGTCATTCCGGGGCCGGGAGGCATAGTCGGCGATA
TCCTGGTAGAGGACCCCCGCGTCAAATGCGTGACCTTTACCGGCTCCAGCCCCGTAGGACGCGGCATTGC
GGCAAAGGCCGCCAAGAATCTGAAAAAATACGCGCTGGAACTGGGCGGCAAGAACCCTCTGATCGTACTG
AAAGATTTCGACGCGGCTAAGGCCGCCGAACTGGCCGCTTACGGATCCTTCTACAATCAGGGACAGACCT
GCATAGCCACCTCGCGTATCATTGTGGAGGAACCTCTGTACGATGCTGTTTGTGAACAAATGCTCAAACA
GGCGAAAAACTTCAAGGTCGGCGACCCGCACGAGAAAGATACGCTCGTCGGTCCGCTGATCGATCCATCC
CAGTGTGATTTCATTGACGGGCAGATCAGAGACGCCCTCTCTAAAGGCGCCAAAGTCCTCTGCGGCGGCA
CGCACGAAGGCTCCTTCTTCCAGCCCACCATTCTCGCGGATGTGACGCCGGAGATGGATATCTTCTATCA
GGAAAGTTTCGGCCCTGTCGTCTCCATTTTCCGCGCGAAGGACCCGGCGCACGCCCTGGAGCTGGCGAAC
GATAACGAGTACGGCCTTTCGTCGAGCATACTGACCAACGATTTGAATCTTGCCATTCAGCTGAGCCTCA
AGATGCAGGCCGGGATGGTCCACGTCAACGACTCGACGGTCGTCAGCACGAGCTGCACCGCTCCGTCGGG
AGGCGTAAAGATGAGCGGCTTCGCCAAGGAGAGCGGAAAGTTTTCCGTGGACGTGTACTCGGAGCTTAAA
TGGGTGACGCTCCAATACGCGGATAAAAAAAGATAATATAAATACAGGTCCGTCGCGGAAGCCGCCCCGT
GAGGGGAAATAAGCGGTATAAATCAGCTTTTGGCGGCGTCCGCGGCGGGACCGGCGAGGCGGTAAAATTT
CTAATGCCGCGCATGATACTTTTCTAAAAATAGAGCAGCCTTTACCCTACAATGTGTTTGGAGGTATCAG
TTTGAAAACTTTGACTGAAAAAATATTTGCCCGTGCTTTGAAACGAGAGACGGTTAAGGCAAACGACATC
GTCAACGTTCCCGTAGATCGTCTGCTTATCAACGACTTTGTCGGCGCGATCGTTTTCCGCCATTTTGAAT
CGCTGGGCGCGGAGGCGGTGGTAAATCCGGACAACATATTGCTCGGCATAGACCACCGCATCCCTCCGGC
GGAGATAAAGTTCGCCGACAGCCTTAAATTCTGCCGGGATAAGTGCAGACAGTACCACATCGAACGTTTT
GCGGAGATCGGACGGCACGGCATCGGACATCAGCTGATGGTCCAAGATTTTGTCCTGCCGGGAGAGGTGG
CTCTGGGGACGGATTCGCATTCCACCATGTACGGCGGCATCGGCGCATTCGCGACCGGCATTACCTCCTC
CGACGCGGCCATCATTATGGCTACCGGGGAAATATGGCTGCAGGTCCCGGCATCGATCCGTGTAAATGTA
CGCGGTCAATTAAATAAGGGCGTAACGGCCAAAGATCTTTCTCTTAAAGTCCTTACGCTGGCGCCTCTCC
ACACGTTTATCTATAAGGCGATAGAGCTTGGCGGAGAGGGCATCGAGGCGCTTAGCATCTCCGGCCGTTT
GGCCGCCGCCAACATGCTGGCGGAAACCGGCGCGAAGAATATTATCATGGCCGCGGATGAAAAGACGGCG
GCGTTTATCGGAAAACCATCCGGCGAGCTGCAGATGGACAGGCCGGACGCGGATGCGCAGTATGAAACGA
CATATGAAGTCGATGCCTCGGAGCTGCCGCCGCTGCTCTCCTATCCGCATACGCCTGAAAACGTAAAACC
AATCGGCGAGGGGGCGGAGGGGCTGCCGATCCACCAGGCCTTCATCGGCTCCTGCGCTAACGGACGTATT
GAAGATCTCGAACAGGCGCTCGAAATTTTACGCGGCCGCAAAGTGCATAAAGACGTCAGGCTGATCGTAG
TGCCGGCTAGCCAGAAGGTTATGCTGGAGGCTACGCGCCGCGGCCTTGTGGAAGAACTTCTTGTCGCCGG
GGCGGCGATAATGACCCCGAGCTGCGCCTCCTGCGCCGGCTCCGGCCCCGGGCTCATCGGCGCGGGGGAA
CGCTGTATCAGCACGACGAACCGTAACTTCAAAGGGAGAATGGGCAACACGGAATCCGAGGTCTTTCTCG
GCTCCGCCTATGCGGTTGCCGCCGCGGCCGTTTGTGGTTATATCACCGATCCCAGGCAATTCCTTTAAGG
GGGGAAGATAACCGTGAAAGAGATTATAACCGGCACCGTGTGGACATGCGGTGACAATGTTTCGACATAT
CATATCATCGGGAAAAAACGGTGGACCTTGACGGGCGTCGACCAGGAAGAACTGGGGAAATGGGCCTTTG
AAGGCGCCGTCAAAGAGATTGAAGACGTCCCGTTCGGTTTTCGTGACCTCGGATATACCATCATCGTGGC
GGGACATGATTTTTGCGGCGGCGGCAAAAGCATAGAACATCCTATCGCGGCGATGCAGGGCGCGGGCGTG
CAGCTGATACTGGCGGAATCTTTCTCCCGTTACGGGTTTCGAAACGCTATCAACAGGGCGCTGCCGGCCA
TTACCTGTCCTGGGATCGGCAAAGTTTTCAAAACGGGAGACCGCTTGGAGGCCAATCTGCTGACAGGTGA
GATCAGCAACCTCACGACCGGCGGACGAATCTCGGGCATCCCGCTTTCAGACTATATCCTCAAGTTGATC
TCCGCCGGCGGCCTGCTTCAGTATTATCGCAACATCCTGCGTCAAAAATAGCTTAAACCGGCGCTCTCCG
AAGCGGCGGGAGGGCCTCGCGGTGCGGTATCGGAAAAGGTATCATAATATCTTGCGGCAGGAGGGGCGGC
TGGGCCTTCCCCTCCTGCCGCTCCTCCGCTGTAAATCAGAAAAAACCGGTTTAGAGCGGTTTAATAATTT
TGAAGCGGCAGCGGCCATCAGGGGAGCTGTTTCCCCGGGGCCGGCAGACGATTTTCATTATGGGATTATC
CTTACGCGCTACTGTATATAATAGTCGGACTTGCTCAGGATGTCGTTGGCAATGTCCAGACGTGGCTTAA
TGATCGAAGCGTACCTTACTGACGCTACGTTGATCAGGCAGTCGACGAGCATCATCGCGGAAAGCGGTGA
ATTATGAAATCCCAAGCTGCTGCATAAACAGGGCAGGGTGATGTCCGAGTATTCGGCAAACGGCGAGGTG
AAGCTGTCGGTTACCATTACCACCTTGGCCTGCGCCTGGTGCGCCAACTTGACAAACTGCAGCAGCCTAT
TGGCGTAGCGGGGAAAGCTGATCGCAAAGACAAGATCCGTCGGCCCGAGGCAGGGGATAATTGTCGACCA
GACGGGAAGATTGTCAGCGTGTATTATCTGGCAGTTACCAAACATGCGGGACAAAAAGCTGTACATATAC
TGCGCGACCATTATCCCGCCTCTGGCGGTCGTTATATAGATCATGGGGGCGGAAACTATTTCCGCGACCA
CGTTGTCGAGGGTCTCTTGGGGTATCAGTTCGAAGGTGTTCTGTATGTTATTCAGCTGTTTGTCGTAGCA
TCTGCCCCACAAATCGGAGAGGTCGAGATCTTTGAGATTCACTTCAAGACGTGTCTTTGGGTTTACCTTG
TTTCTCAGCACCTCTTGCAATGCCCTCTGGAAATCCATATATCCCTTATAGTTCAGGAACGTCATTAAAC
GCATAATCGTCGTCGTGCTCGTCCCCGCGGCGTTGGCAAGCTGATCAACGGTAAAAAAGGCCGTGTCGAA
GGTGTTTTTAAGGATAAAATCCGCGACCTTCTTCTGTGCCGCCGTCATATTGTTTATCCCATTTTTCAGT
TTTTCAATGGGTCCATGCATTAAAAGATCTCTCCCCGTCTGGGCGTTAAGCACGAAATACTGCCATCACA
TCATGCGTATCTTCTACTTTATTAAAAACTTTTTCTTTATAACTTATACCCGAAGTGAACGTTAGTGTCA
AGAGAAGTTAGCAATATCACTTTCTGTAAGTTTGCCATATAGAGCATGGAAATTATGATGTTAAAGTAAA
TGCAGTAAAAAGTCTTAGAAGTGAAAGATTGGAAGCTTTTATCCCGCCGCCTTTACGGCGCGCATCAGTC
GCGCAGCGCCCGGTGCGGAGAGTTTTTTCTTGAATAGAGGCTATGCGTGCAGCGGATCATGTAATAGACC
ACCGCGGCGGAGACCAGCAGTTCGGTGATGGGCATCGCGAGCCAGAGGGCCCGGGCTCCCGCGGCGGCGG
GCAGAAAGAGGATCAGCAAACCGCTGACGAGCATACCGCGCGAGACGGAGACGAAGAAAGATATCTCCGG
CCGCATCAGGGACTGGAAGTAATAGGTGGAGAAGATATTCAGCGGCAGCAGCAGGAACGAAAGGCCGTAG
CAGCGGATGATGAAGGGCGCTATCGAGAGCACCATCTCCGTCGGGGCCATGAAGATACGGATAAATCCGT
TGGGAAAGGCCAGCGCCGCGGCGGTCCAGGCGATGCTGAAAAAGGCCGCCGTCGCGAGGGCGTACCGCAG
CGTGGCCCTGATGCGCCTCCACCTTCCCGCGCCGAAATTTATCGAGATTATCGGCTGCGACGCCTGTCCG
ATGCTGTAGGCGCAGCACTGGACGACCGTGCTGATGTTGACGATCACGCCGTAGACGGCCAGCGCCTCCG
TGCCGGAGTAGCGCATGATCTGGCGGTTGAAAAGCACCGTCAGTATCCCCATCGCGATATCGATGAAGAA
GGTTGAAAAGCCGGTGACGGTGATCTTCCGCAGCTTTATGAGCAGGTTTCGCGGCCTCACCAGCCGCAGC
GTATTCCTCTTCGAGAAAAAGTGGCCCAGCATCGCCGCGAGGGTGAGCGCAGCCCCGATCGCCGTCGCGA
GCCCCGCCCCCATGATGCCCATATCCAGGGTAAAGACGAAAAAATAATCTCCCGCGACGTTGAAAAGCCC
GCCGAAGAGCACCGCGGCGGTGGCAAGCCCCGGGCTGCCGTCGTTGCGCAGGAAGGCGGCCAGCATCTGG
TTGAAGATGAATACCGGCACGGCGAACTTCACCGGCCACAGGTACTGCCGCGCAAGCGGCAAAAGCGTCT
CGTCCGCGCCGAAGAGCAGGAGCATCCGCCTATCGAAAAAAACGATAGCCGCCCAGCTGAGGGCTGAGAA
AATCACCGTTCCGATAAATGCCGCCGAGAAATAATCGTTCGCGCCGCTCCCACCCGTGCCGCCCTGTCCC
CTGGCGACGCTGAACAGCACGCCGCCGCCGATCCCCGCGAGCAGCCCGAGGCTGTAGATGATATTCCAGA
CGGGCGCGACGACGGCCAGCGCCGCCGTGCCGTCGGGCCCCTGGTACTGGCCGACGATCGCCATGTCCAC
GATGCCGTAAATCGAGCTGATCATCGCACTGCCGAAGGCCGCTCCGAGATATCTGAAATATATGGCGCTG
ATCCTGCCGCGCAGTAAATCCATCATAATCCTCCTCAAAAACAAAGAGCCGGATAAGAGAACAGGCGTCT
CAGCCTGTCACCTTATCCGGCTCGTCATTTCCAATGAATGATTCGCCCTCCGAGTGAGCATTGAAGTTTA
TAACATCAAAGGGCGGAAATATCAAGCGGCGCGTGCGTTTTTTCTGTTTCTAACCTATATCGTGGTTTTT
TCGCAAATTAATTGTTATTTTTAAAATATATTTGAAAATTAATTAATTTAAATAGGTAATTTTACTGACT
TACGGAAGGGGATCATGAAATATAAATGAAGAAGGATCGCAGTGTAAAACATTGTATACATGAAAGACGG
CCTTTAGAGAGGGGGCGGAAAGATATATCCAGCACCGGCGGTATGAATAAAAATTTTAAATAGTTTTTCT
CTGGGTTACGGAAACAAGAAAGGGGATATTAAGCGTATGAAAGATTTGCTGAAACTGACGCCAATTTGCG
TGATCGCGGGCCTTATGCTATCGGGAATGGACATCCTTATCGCCGCGCCGCTCTCTTTTATGTATGCCTC
TATCGTAGCTATGGCGGTGGATCATTACAAATTCCAGGAACTTGTGGACGCCGCTCTTGACAACCTTAAG
CACTTTCTTATCGTGTTTCTTATTCTGGAGCTGGCCTACGCCGTCGCCGAATGCTTCATGTCCACCGGCG
TGGCCGCATCCGTAATCAACATGTCGCTCGCCGCTGGCCTTGACGCGCGTACCATCGCAGTCGTCGCCTT
CCTGCTGACCTGCGTGCTTTCCACGGCTACTGGCACCTCCTGGGGCACCTTCGCCGCCTGCGCGCCGATC
TTCCTATGGCTTAACCATATCGTCGGCGGCAATATATTGCTCACGATCGGGGCGATCGCCGGAGGCTCCT
GCTTCGGCGACAACATCGGGCTTATCTCGGATACGACGATCGTCAGCTCCGGCATCCAGCAGGTCGAGGT
CATCAAGCGTGTGCGCCATCAGGGCGTCTGGTCGCTGCTCTGTCTCGTCAGCGGCGCGATAGTGTTTTAT
GTCGCCTCGCTGGGATTCTCCGGCGAAGCGGCGCAGGCCGCGGACGCCATCTCTCAGATCCCAGCCGACG
TGTGGCAGAAGCTTGGCGAGGAACGTCCTTCGGCCGTAACGCTGCTTGAGCTTGTCAAGACTGGCGTCCC
CTATTACATGGTCATTCCCCTCATCATCGTCATCGCGACCGCGGTCATGGGCTACAGCACTCTCATCTGC
CTGGGCTCCGGTATCTTCTTCTCGCTGGTATTTGGGCTGATCTCCGGCACCGTGACGAGCCTTAACGCGT
TCTTCGAGGTAGTTTACACCGGTTTCTCGGACGCGGGCGGCTGGTCCATCGCGATGATGCTCTGGGTAGG
GGCCTTCGGCGGCGTTATGCGTAAGATGAACGCCTTTGACCCGATAGCCGTCCTGATCGCGCGTATGGTG
CATAAGGTACGCCACCTGATGTTCGCGAATTCGGTACTATGCCTGCTCGGCAACGCCGCCCTTTCCGATG
AAATGGCGCAGATTGTTACCATCGGCCCGATTATCAAAAACATTACGGAGGAAAATGTCGTTGGCTCCAA
GGAGGATATGTACACGCTGGCTCTGAGAAACGCCACCTTCTCGGACGCGATGGGAGTTCTCGGCTCGCAG
CTCATCCCGTGGCACTGCTATATGGGATTTTTCCTCGGCATCAGCGCCTCCGTCTATCCGCTGGCCTCCG
GCATCACTGCGGGCGACATCATCTCGCACAACTACTTCTCGATGATCGCCGTAGCCTCCATGCTGATCCT
CACCTTCACCGGCTGGGACCGCTATATCCCGCTCTTCAAACTACCCACGGAGCCCAAAGTCTATCTGAAA
AGCGAAGCGGCGCAGTTCGAAGGCAAAGAATAATAATATTAACAGGCGCGGTTCCGGAACCGCCGCGCCT
TTAATATAAACAGGGGACTCCCCCCTGCCGGCAATGCCTCGCCGGCAGGGGGAGTCCTTTTTTGCACAGT
CCTCCAAACGCAGGATATCAGGCTGGCGGCGAGGGGTTTTTTGCCTACGTAAAAGGGCTTTGCTAAATCC
CGTCTAAATCTTAATGATTTTCTAATAATTCCCCGATATACTTATATCAATGAGATTTTTAAGATATGCC
AAGGAGGAAACGGATATGAAAAAGATCATCAGTTTAGCCGCGATCGCGGCGGTTGCGCTCTCTCTGGGGA
TGGCGGCGGTCTCGGCGGATGCCGCGAAGCTGATCGGCGAGGCGCGGGCGAAGGAGATAGCGCTGAAACA
TGCCGGCGTAGCGCCGCAGCAGGCCCAGTTCACAAAGATGAAGCTCGACAAGAAGTACAGCCACACGGAG
TATGAGCTGAAATTCTATGTCGGCGGCACGGAGTATGAGTACGACATAAACGCGGAGACGGGCGAGGTGC
TCAAATTCTCTCGTGAGGTGAAGAATCACGGCGCGCCGCAGAACGCGGGAAACGCGGGGCTGATCGGCGA
GGCGAAGGCCAGAGGCATCGCCCTGTCGCGGGTACCCGGCGCGAAGGAGAGCGACATCCGAAAGTTCAAG
CTCGACCATGACGACGGCAGACAGGTCTACGAGGGCGAGATTTTTTACAATATGAGAGAGTATGAGTTCA
AGATCGACGCCAAGAGCGGCGAAGTGGTCAAGTGGGAGATCGACGGCTAGAGGATTTCCAAAGGGAGGAG
CGGCGACCGTTCCTCCCAATCCTCTTTGCCGTAAAAGGACGGCTTTTTTATGAAGATACTTGTCGCGGAG
GACGAACGGGATCTGAACCGCCTGATCGCCAAGTCTCTCGAAGAGGCGGGGCATTGTGTGGACCGCTGCT
GCGACGGCGGCGAAGCGCTGGATTTTATCCGTGCCTCGGAATATGACGCGGTAGTGCTCGACGTGATGAT
GCCCGTAATGAGCGGGCATGAGGTCGTCAGCCGGATGCGCGCGGAGGGCAGCGCCGTGCCGGTGCTCTTT
CTGACCGCCCTTGACGGCGTCGACGACCGGGTCAAAGGGCTTGACCTCGGGGCCGATGATTATTTGATAA
AACCCTTTGCCTTTCCAGAGCTGCTGGCCCGCCTGCGGGCGATCACGCGCAAGTACGCGGAGACGAAGAG
CACGCTGCTGAGGGTTGGCGGGCTGGTTCTTGATACGGCTTCGCATCGGGTGTCGCGCGACGGCAGGGAG
CTCTCCCTCTCGGCGAAGGAGTTTGCCGTTCTTGAGTTTATGATGAGAAACAGCGGCGTGGTGCTCTCGC
GCGAGCGGATCGAAAATAATGTCTGGAGCTATGGTTACGAGGGCGGCTCGAATGTCGTCGACGTCTATAT
AAGCTATCTGCGGAAAAAGATTGACGACGGCTTTGAAAAGAAGCTGCTCCACACGGTGAACAGAGTCCCG
CAAACCGGACAACGCTATAAAAGCTCCCAAGGGTATCAAAAATTTATTCAATAAAGAGACTTCGATATTG
CATCGGAGCCTTTTTCAATTTTATCTGTATCCTGTCGTTATTATAATACCTTATATATTCGTCTATGGCA
TCTTTGGCCTCCTCGTAGTTCTCCCATTTTACTCGGTTGACGAGTTCTGATTTAATGTGACTAAAGAAGT
TTTCTGCACATGCATTATCCAAACAATTTCCTTTCCTTGACATTGAGACCTTGAGTCCGTATCTTTGTGT
CAGGTTGAAATATGCATGGCTTGTATATTGAAACCCCTGGTCGCTGTGGAGGATTGGTCCATCAGCGACC
ACCTTATTATTATTTTCAAATGCTTTCTTCAATGTATCGGTTACTAACTTAATATTATTATTACGACTGA
TTTGATATCCCTGTATGGAATTATCAAAGAGATCTTTTATCATGGAGAGGAATATATTACCCTTTTTTGT
TCGTATATATGTGATATCAGTAACCAGTTTCTGGTTTGGTCTGTCGGAACGAAATTCTCTGTTCAGGATA
TTCTCATAGCTGTGGATATTTCCTGACATCACTTTAAACTTTTTCTTTTTTCTTATTTCCGCTTGAAGTC
CCGCTTTTTTCATAACACGCCTTACCCTCTTATTGTTTACATGAATGCCAATGAAGTTGTTGAGCCACAG
AGTCATTCGCCTGTACCCATAAGTGTTTTTGTTGATATTCTGTCCCGTTCTTATTGCTTCTATGAGAGGA
CCGTCTTTATCTTTCATTCCACGCCGCTTTAGCCAACTGTAGTATGCGGAGCGTGATACGGACAAAAATC
TACACATTCCACAGACAGAATGTTTTGTTGAAAATTCAAAAATGATCCTGTATTTAATATTTCTTTCTAT
CACCACCTTTGCAGCTCTAAGGCTTTTTTTAATACGTCGACCTGCATTTCCAGCTCTTTAATCTTTTCTA
TGCTATTTGTAACTTCCAATTTCTTATCTGGACAGTCTTGTTTTGAACTAGAAATATCCCCTTGTTCGAT
AAATTCCTTACACCATCGTCTTAAAAGAGAGGGACTTGAAATGTTAAAAGATGAGGTAACATCTACCATA
GTACGTCCCTCTTCTAAATGAGCCGAAACAGCTTCAAGTTTTACAGCCTTGCTGTAGGTTCTTTTTTTCC
TTGTATCATCCAGTAAGTCCTTCTGTCCGCTCTTATATAAAGATATCCATGTTTTAATAGAATCAGGACT
AACACCAAGTTCTTCAGCAATCCGCCTTCGTGGAATTCCCTGTTTGTGCATCTCAATTGCTCTTATTCTT
TCTTCCGTTTTACGTTTACGCATAGAAGATCCCCCTTTATATGTATTTAGTTTTATTATAATCCAGGGGC
TTTATTTGGCTGTCCGATTTTCGGGATGCTGTTCACGGTGTGGGGCTCCGGCTGGATGCTGAAAGCGCCG
GAATGAGGAATCTTTCGGTCAAGGCGCGCGTCACCATATGGTTCACGCTCCTGATGCTGCTGATCACGGC
GGCCTCGCTGGGCTTTGTCATCACGGTGGGCGGCTCCATGATGGAGAGTTATTCTCTGACACGCCTCGCG
GAGATGGTGAACGACAACGCGGATGAGCTCCGCTACGGTAAAAAGGGCCTTGAGGTTGACGATGATTTCG
AGCCGTACGCGGGCGGCGCCTATACCCTGATCTATGACGAAGCGGGCACGCTGCTTTACGGACGCGTGCC
CGCTGGCTTTAATCCGCGCGAACCTTTTCTTGAGGGCGAGCCCTACCTAGTCGGCAGCAGCGGCGGAGAT
TTTTACCTCTACGACCGGCGGGCGGAGGGCGGCAGGCTGTGGCTGCGGGGAGTGCTCCCCCTGTCGGCGG
CCGGCGGTTTCCCGCTCGTCGCCGCACGGCTCGCCTTTTTTATCCTGCCGCTGCTCGTCCTGCTTGCCGC
CGCCGGGGGTTATCTGATCGCCAGACGCGCCTTTCGCCCGATAGATAAGATCGTCGCGGCGGCGGACGCG
ATCAGCGAAGGACGCGACCTCTCGGCGCGTATCGGCCTGCCGCCGCGCGGCGATGAGATACACCGGATCG
CCTCGTCGTTCGACAATATGTTCAGGCGGCTCGAGGCCTCTTTTGAGGCGGAGAAGCAGTTCGCCTCCGA
CGCCTCCCATGAGCTGCGCACGCCGACGGCGGTCATCCTCGCGCAGTGTGAGTCGCTTGAGAGAGGGGAA
CGCACGGCGGCGGAATACGCGGAGGGGATTGCGGCGATCAGGCGGCAGGCGCTCAAGATGTCAAAGCTCA
TCGGCGCGCTGCTTCAGATAACGCGCCTCGAACAGGGGACGGTCAAAGCCTCTTTCGAGCGCGCGGATCT
GAGCGAACTTGTCGGCGTCGTCTGCCGCGAGTCCCGGCTCCTCTGGAGGGAGGCCGTGTTGGAGACGGAA
ATCGAAGAGGGGATATTCGCGGATATCGATGTGGCGCTCATGTCAAGGCTGACCGGCAATCTTCTGGAAA
ACGCCTTCAAATACGGCGGCGGATTGGTACGCGTCTCGCTTCACCGGGAGCATGAGAGGGTAATACTCTC
CGTATCCGACAACGGCGAGGGCATCCCTCCCGCCGAGCTGGAAAAGATCTGGAACCGCTTCTACCGCCTT
GAAAAATCGCGTTCCGGCGGCGGTCTGGGCCTCGGACTGGCGCTGGTGCGGCAGATCGCCGACATTCACG
GCGCGCGGGTGACGGCGGAGAGCGGCGCGGAGGGCACCGTTTTCACGCTGCTGCTGCCGGTAAAATCCCA
GGGATCAGAGCCATTCAAAGTCTAATAGTATCTAAAAAGTAACTACATTACAATATAGTGCTTACTTTAC
ATAGGGAACCAACAGGATTATCTTATAGTCACAGGCCGGTGGAAAGAGGACCGGCACAAAGACAAAAGAT
AACAGGAGGAACCCGATATGAACAAGAACAGCTTTAAAAAAATCACCCTCGCGAAGGGTGAGATAAATCT
TTATGATTTCGGCGGCGTAAAGCTTCACGCCTACAGGACCAATGATTTTCTCGCGGACGAGGTCTTTATC
GTCGAGAAAGAGGGGCAGGCCGTCATAATCGAATCGCCCTGCTTCTTTGACAACGACAGGGAGCTGGAGG
AATATATCGCCGGTACGGGGCTGACGGCCGCGGGATTGCTGCTTGCCTACCATATGGCGGGCGGCGGCTT
TATGCCGGGCGTGAGGCGGTACGCGACGAAGCGGGCCGACGAGTATGGCCACAGCGGCGGCGGCAGGGCG
CTTATCGATAATTTTACGGGGGCCTTCGGCGCGGCCTTTGACGGTGCCATACATCAGGTGACGGACTATA
TCGAGCCGGGCGGGGTCACGATCGGCGGTATCCGGTTCAACATTATTCCCACGCATGAGGCCTTTGACGT
GGAGATACCGGAGATCGGCGCCATCTACACACACATGCTGGGCCACGACTGCCACTCGATCGTGGCGGGC
GCGGCGCACGCCGAGGCGATGATCGAACAGCTTCGGGGCTTCCTCGCGAAGGGCTACAATCTGGTGCTCA
CCTCGCACTATACGCCGGAGGATCTGAAGGATGTCGAGACGAAGATCGCCTACCTCAGCGAGCTCAAGAC
GATCGCCGCCGGCTGTAGCGACGCGGCGGCCTTTAAGGCGGCGGTCAAAAAAAGGTACGGTGGTTACGGC
GGGGTTCTTCTTCAAACAATGATCCGCCTATCGGTGATCCTCGGGTGCGGCGGAGATAACGGCGCGGGGA
GAGGCTGCGCGGAGCCTTAGACAGGCGCCGGATAGATAAAATGTTCGTAAAAAGGCCGGCGGATCATAGA
GACTGGAAAGTGAAGAGTGTGAAGATATGACACAGGAAGAACGGCTCGGCTATCTCATAAAGACGCTGGC
GACGGAACAGCCGCGGTACGCCGGTTTGGAGCTTCCCGCGGACAGGGGGGAGAAACGGGCGCTGCTGCGG
GCGCTCTTCAACCTGCGCCCGCCTCTGCCCGCCGACGAGAGGCTGCTTGCGGTGCAGGACGAGTATCTCG
CGGAGGAGCTGAGGGCCAGAGGGACAACTTTGGCGGCGGAGCTCGCGCCGCTGTCGGGGGATATCTGTCT
CTGGCAGGGCGACATCACGACGCTTGCGGCGGATGCCGTCGTCAATGCCGCCAACAGCGCGATGCTCGGC
TGCTTTGTCCCCTGCCACCGCTGTATAGACAACGCGATACATACCTACGCGGGTATCCAGCTGCGGCTCG
TCTGCCATGAGCTCATGGAGCGGCAGGGTCACGAAGAGCCGACGGGCGGCGCGAAGATAACCCCGGCCTT
CAACCTCCCGAGCCGCTATGTGATCCACACGGTAGGCCCGATAGTTTACGCCTCGCTGACGCGGCGGGAG
CGCGACGAGCTGGCCTCCTGCTACCGTTCCTGCCTGAAGCTCGCGAAGGAAAATGGCTTGAAGAGTGTCG
CCTTCTGCTGCATCTCTACTGGGGAGTTCCGCTTTCCCAACGCGGCGGCGGCGCAGATCGCGGTGGATAC
GGTGCGGGAGTTCCTCAAAGAAGAGGGCGTCGGAATGAGGGTGATATTTAATGTATTCAAGGATATCGAC
CGTGAGATATACGCGGGACTGCTGCGCTGAGCCCGTGGAGAGGCTGAAAGAGGCGCTGGCGGGCGCGGAG
GCCGTTCTTGTGGGGGCGGGCGCGGGTTTTTCCGCCTCCGCGGGGCTCGTCTATACGGGGCCGCGCTTCG
AGGAAAATTTCGCCGATTTTATCGCGGTTTATGGTTTTGCCGACATGTATTCGGCTGGCTTCCACCGCTA
CTCCTCGCTTGAGGAGCATTGGGCCTATTGGAGCCGCCATATCTATCTCAACCGCTACGCCCAGCCTGTG
GGGAGACCCTACCTGGAGCTGTTGGAGCTCCTGCGCGGCAGGGATTATTTCGTTCTGACGACGAATGTCG
ACCACCAGTTCCCGCGGGCCGGTTTTGAGGAGGAACGCCTCTTCCGCACGCAGGGCGATTATGGCCTCTG
GCAGTGTTCCGTGCCCTGCCATGATAAGACATACGGCAACGAGGCGGCTGTGCGGCGGATGGTCGCCGAA
CAGCGCGACATGCGCGTACCGGCGGAACTGGTGCCCTATTGTCCGCGCTGCGGCGCGCCGATGTGCATGA
ACCTCCGCGTCGACGGCAGCTTCGTTGAGGACGCGGGCTGGCACGTGGCTAAGGCGCGTTATCTGGCCTT
TTTGCGGCGCACGGAGGGTTCGCGCCTGCTCTTTCTTGAGCTCGGCGTGGGCGGCAACACCCCCGGGATC
ATAAAGTATCCCTTCTGGCGGATGACGGCGGCCAATCCCCACGCGCTCTATATCTGCGTGAATAGCGGCG
AGGCCTTCGCCCCGAAGGAGCTTGGGGAGCGCGCCCTCTGTATTGACTGCGACATCGCCCCGCTGTTTGC
CGCGGCCGTGGGCCGCGCCGCCGGCGAGGCTTAACGGGCTCTGAAATGAGAAAAGAGACTTCTCCGCTCA
TTCGCAGAAGTCTCTTTCTCTCTCTGTTCCGCGTGTCAGGCCGCCGGAATCAGTTGTTGGTCAACAACGC
GAGCGCCCCCCGGATCTGAAGCTTGACGCCGGTCCTTATGCAGCGTTCATCCGCCTCAAACCTCGCGCTG
TGCAGGGGAAAGTTTGTCTCTCTATCCGAAAAGCCGCAGCCCAGCTCGTAAAAGCAGGAGGGGCGTGCCG
CGGCGAAGTATGCGAAATCTTCCGTGCCCATGGTCGGCTCCGTTTTAATAATGACATTTTCCGCGCCGAT
TGCCGCGCGCGCCGCCGCGGCTACGGTCTTCGTCACCGTATCGTCGTTTATCAGCGCGCCGTAGCTGGGG
CGCAGGATCAGCTCCGCCCGTCCGCCGAAGAGGCCTGCGACGCCATCCGCGGTCTCTTTCAGACGGCGGC
GCAGCAGGAGACGCGTCTCCTCGCTGAGCGAACGCATGATGCCCGTCATCTCGACACGGCCGGCGATGAT
GTTGCCCTTTGTGCCGCCCTCTATCTTTCCCACCGTCACCACCGCGGAGTCCAGCGGCGAAATGCCGCGG
CTGGCGATGTTCTGAATCGCCGTGATGAACTGCCCGGCCATCGCCACCGCGTCGCAGCCCTCCTCGGGGT
GCGCGCCGTGGCAGCCGCGTCCGTGGAGGATGAGCGTGAATTCGTCGGAGGCGGCGTGCATCTTGCCGAA
TTTGAAGGCCGCCCTGCCGGCGGCGATGGCGGGGTTGACGTGAAGGCCGAGCACATGGCTGACGTGGGGC
GCGTCGAGGCAGCCAGCCGCGATCATGCGCTCCGCCCCTCCCGTACCCTCCTCGGCGGGCTGGAAGAATA
TCTTTACCATACCCGTCAGCTCCGGCTCCATCTCTTTGAGCAGGATCGCCGCGCCGAGCGCGGCGGCGGT
ATGGATGTCATGTCCGCAGGCGTGCATCACGCCACTCTTTTTGGAGGCGAAGGGCAGCCCCGTCTCCTCC
GTGAGCGGCAGCGCATCGGTGTCGGCGCGCAGCGCGACCGTCTTGCCATTACCGGCCGAACCGACTGACG
CCGCGGCCGCCGTGCCGTCCAGCATCAGCTTATATTCGATACCGTTCCGTCCGAGCATCTCCGCGAGGCG
CGCGCAGGTGGGCTGTTCCTCTCCCGAAAGGTCGGGATATTCGTGCAGTTCGCGCCGGAAGGCCGTCAGC
ATCGGCAGCATCTCGTCAATTCTTTTATCGATATCCATAGGCTGTACCTCCCTCAGAATTTCATTATCAC
CGCGGCGGCGACGAAGAGCATCATCACGAGCCACATGATACCGAAGAGTTTGAGGAAAAACTTCCACCAC
TTAGCGAGCGAGATGCCCGCGATACCGCACCCGGTGGCGATGCCGCAGGTCGGCCAGAGCAGGTTGGAGA
AGCCGTCTCCGAGCTGGAAGGCGAGCACCGTCACCTCGCGTGAAAGACCTGCGACGTCGCCCAGCGGCGC
CATTATCGGGATGATCGTCGCCGCCTGGCCGCTGCCGGAGGGGATGGCAAAGTTGATGAAGGTCTGGATG
AAGAGCATGCCCTCCGCTGCAATGATCGGCGGCGTCCCCTCGATCATATTCGCCATGAAATTGATTATCG
TGTCTATTATTTGCCCCTCGCGCATGACGACGAGAATCGCGCGCGCCACGCCGACGATCAGCGCGCCGAA
GACGATGGCGCGGGCTCCCGCGAGCAGCTCTTCCGCTATCTTGTCCGCGCTCCAGCCGAAGATGACGGCG
ACCGCGATCCCCATCAGGAGGAAGACCGCCGTCAGCTGGGTGTTGCCCCAGCCCCTGTAGAGGCAGCCGT
AAAAGATGAGGGCGAGGCTGGCGAAGATCACCGCGAGCGAGGCGGACTCACGTCTTCCCATCGTCAATTT
TTTGAGCTCGCCGCTGTCGTAGGAGAAGAGCGCCTCGCCGCGCGGGACGAGCGAAAGCGAAGGGTCTCTC
TTTATCTGTCTGCCGTAGCGGAATATCCACCAGAGGGCGATCGCCGAAAAGACGACAAATATCGCGGCGC
GCACGCCGAAGCCCGAATAGAGGGGGATACCGGCGATCGACTGCGCCACTACGATGGTATAGGGGTTTGT
CAGCGCGGCGGCGAAACCAACTCCGATGCCGAGCATCACCACCGCGAAGCCGAACATCGCGTCATATCCC
ATCGCCACTCCCACGCCGACCATGATCGGTATCATGCCGTTAAAGTCGTTCCACATGCCGAAGAGGCTGG
CTCCGAGCGCGAAAAAGAGATAAAAGATGACGACGACGATACTTTCACGCCCTTCGAGACGCCGCAGCAA
AGTTCCCAGCATCTTTTCAAAAGAACCCGTCTTTATGACGACGGCGAAGGCGGCGTTGACGATGAATATG
AGCGCCACAAGGTCCGCCACCTCGATTATCCCGCGCTGGAAGGAGCTGAAAAAGCCGATGACGCCGACGG
GGCTCGAATCGGTGAGATAGCGGAAAGAGCCTGGGACGACGATCTTTCTCATCGTGCCGTTCACGTCGAC
GGATTGGTACTGGAACTCCCCCGCCGGAATGATCCAGGTCAGCAGGCAGGCCGCCGCGACGATATAAAAA
AGCAGTACATAGGTGTGCGGCATCTTGAATTTTGCGGTTGATAGTCTCATCTCTTGATTCATAACTCCTT
TTTACGCCTCCCCTGCCGGTCTACGCGCGGCGCAGCCTCCGGCCGGACAAATCTCAAAAAACAAAAAATC
CAGCGCAAATTAAACACCTTCCGGCGTTAATTTGGCTGGATCTCGCAGATTATATCCCCGTGCTGAGCGC
GCAGGTCAACTGGCAAGGCAGTCTTATTCGGTTTTATCTGCGGGAAGCCCCTTTACGCGAGCCTCCCGTG
TGCATGATTATATATTATTTCCCATCCTCGTCAACCGCCATTTTTATCTCATCCCGGGCCGCGGGCCTAT
GGGTGCTAAGCCAGCTGCGGTATTTTTTCACCGCCTCCATATAGGCCATCTGAATAGCCTTCTGCGAAGA
GGCGAGATAGGAGCCGCGTATGAGCTCCAAAAGCTCCCTGTCGACCTCCGCGAGAGAGCGTCCGATAAAG
AGCTCCTTGATAAAATTGCTGGTCGCCGGCAGCATAACCGTCACGTCGAGGTCGACGATCTTTCCGCTGG
CTGCCTCGACGATAAATACGATAAAAAAGTGTGAAAAGCGCGCGGTGATGGGATTTTTCTGCTGCGTCCG
CGCGTTTCCTATTATGCAGAGCTTTTCGATCAAGACAAACCTCCCCTTTCATGCGCGGCGGTCTCATACT
TGGCGCATAAGCGGTCTTATTATATATGGATAACGGGGAAATGAAATCCCGTAAAATCCCCGCGCCGTGT
GTTTGAAGAGCGGTCCCGGGCTATAATTGGTTTGTCGATTTAGATATCCTTGCTTGGGGAGGGTTTAAGC
TGAGGAGAAAAATTTACCGTTTTATTGCCTTCGCCGCATTGGCTGCCGCTGTTTTGCTCTGCGCGCCGGC
CGCTTGGGCCGCCGCCGCGCCTGGGGAACGTGGAATTTCCGCGGACGCCGGTTTTGAAGCGCCGGAAGAG
TCGCCCGAATACGGGCGGGCTAAGGAGCTTTTGCAGATAGCCGTCATGCACGGGCGTGACGACCGGGAGA
AGATAAAGGAGGCGCTGTTCTGGCTGGAGAGTGGGACGGCGAAAAACTGTCCCCACGCGATGGCGCTGTT
GGGCAGCTACTATCTTGACGGCGGTTTTACCGAAAGGTCGCGGCGCGAAGCGGAGCGTGACCCTGAAAAG
GGGATGGCGCTTCTCAGAAGGGCCGCCGCGATGGATACGCCCGCGGCTCATATCGTGCTTGGCCGAATAT
ATTTCAACGGCGGCTGCGGTGTGGCGCGTGACGCGGAGGCGGGGCTCGCCCATTTTGACCGGGCCATTGC
CGCCGGCAGCCGCAGGGCGGCCTGCATCATCGCGCAGTCCTACGAGAGGGGCTATTGGCTCGGTCAGGAT
TATCGCCGCGCGCGGGAATATTATGAAAAGGCGCGCGCTCTCGGCGAGGAGGGGCTCGACGACAGGATCT
ATAACCTTGAACATCTTCCTGACTACTTCTGGGGAAGCCATCTCTTCGTGAAGGCCTGCGCCAAAGAGGA
GGTCCGCCCCGACGTCCGGTACGTCGGCAGGAGCCTGAGGCTCAGCGGTCTCGTCGCCTCGGTGAGGAAA
GAGTCCGGCGGTGTGACTGTCATTCTCAACCTGTACGAAAATCCCGCGGTCCGCGAGGCGGAGTGCCGAT
TCGCCCCGCAGGAGGTGGCGCGGCTTGCCGGCTGCGAAGAGGGCGATTCCCTGGCGGTACAGGGTAAAGT
CATTGGCTTCGCTGGCGGCGCGAATAACGCCGACGGTGCGAGAGTCCTGATGGAGGATTGCTGGCCGGTG
AGGGACTATTATCGATAGCGTGAACCGTGTGCGGGAAGAACGGCTTGATATGTGCGGCGGTGTGCCGTTC
TTCCCGCGTTCTTTTATTCCTTGTAATTACCTGTATAGCGGCTGATGTACGGAATTAGATCCTTGCTGAG
GACGCTCTTATTCTTTTCATTCCGCTGCATATGATATTCGCCACAGTCCGGTGTTATCATATCGTTGGGT
TCGCTCCTCCAACAGGTACGCGAAATCATCTCTAAGCCTTATTGCCCAAAATTCCCAATATACGGGCCGT
ACTTAAGCTCAAAGGTACTTTTATCTTTGTTCAAGGTTTTACAGCCATTTTTCTGTCTTCTGCAGATGGC
ACGGAATGTGCATTCTTATAATTACATCATTAAAGGTTAATTGAAAAATCCCCTTATTTTAGGTAAGAAT
CACTTGTTGAGATTTAAAAAAGTATTAGAATTTTTTCAATAGAGGCATATTTCACTATTTTCGTCTGTAT
AAATAGATATGGAGGGAATGGAAATGGAAATGAACAAAAAGACACTTTTATTTGGCGGTTATTCCCAGTT
TCCTCAGGGGACGGCGGGTCATGAGATATTTAAATACTTTGGCATCGGTTTTGTGGTTGACCCTGAGAGC
GGTGAGATCGTGGAAGTCTCTTCCACGTTTCTCAGTGATCTGAGTTCCCGTTTCCTCAGTTCTGCATTTG
TAGGCAAAAATATTAGGGATGGAGGTGTCGGTGCGGGCATAAAAGAATTTGAGGCGAGATATTTCTGCAA
AGGTAAGAAGACGATCATCGCCGCGATAATAGATGCAGAGAAAAGCTACTTGAATTATTTAGCACAATAG
TGTAGCATGAAATAAACTTAGATAATTTTGGTACAAATCTGCTGATTTGCCTTTTAGGGAGAGCAACCCT
CTCTCATTTGCAAGGGCAAGGGTCCAACAGAAATGTTGGGGCCTTGCCCTTTTGCCGTTGCGGATGGGAG
GTGGTTTTTGTTGTTTAATTTTTGATTTTCACCGTAAAAAAACAATAAATGACAAAAACTAAAGGAGAGT
TGCTTGATGTATGAGAAATTACCTTTGATGATCCCGTTCGTTCTTTATCTGTTGGTTCTGATCGCCGTTA
GTGTTTATACGTTCCGCTTTACCAAGACAATGGAGGGCTTTCACCTTGGCGGACGGAATTTGGGGCCGTG
GGTAGCCGGTATCAGCCTTATCTTTTCCGGCTCCAGCGGCTGGATATTCACCGGTATGGCGGGGCTCTGT
TATGCGGTGGGCCCTGCGTCTTGGTTTATGCACGCCGGCAATCTTTTTTTTATGCTTACGGCGTTTTTGC
TGGTTGGTAAACGCTTGAGAAATTATTCCGGGGTACTCGGCGCGATAACCTATCCGGAATATTTCGTCAG
GCGGGTACGCTCCAGTGGGAGTATAATCCGCGGTATCGCTTCGATGGCAGTGGTCGTATTTATGTCGGTC
TCGGTCGCCACGCAGTATATGGCGGCGTCAAAATCAATGGTTCCTCTTTTCGGTATTACTAATTTCCAGG
CAACATTGATAACGGCGTCGGTGGTCGCCCTCTATTGCCTGATTGGCGGATTTCTGGCCGTTTGCTGGAC
TGATATGGTCCAAGGCATAGTGATTCTTGTGAGTTCCGTCGCTCTGTGTTCTTACATGATCTATGATATC
GGCGGATGGTCTAATGTAACGCCAAAACTAGCGGCCCTTGACCCCAAACTTGTCTCCGCCAGATGGGTCA
CACTGCCTTTGGCCATCTCCTATTTCACGACCGGCTTCCAGTGTATCGGCCGCCCGCATGACACGATACG
TTATTTTGCCGTCAAAGATTCAAAATCAACGCGCAAGATGGCGATGATCGGGATGTTTGGCTTCCTCATA
AATTACTGGACGGGTTATCTTATCGGCCTCGTTGGGCGTATATATTTTCCATACATTGATGATCCAGAGA
CGATCTTTGGCAGGATACTCACAAGCGTGCTGAACCCGTGGTTTTCCGGGGTAATGCTTGCCGGGCTGAT
GGCTCTGATCATGTCCACCGTCGATTCCTGCCTGCTCTGCGCCGCATCGACGCTTAGCGAGGATTTTTAC
CACACCTGCATAAACAGAAACGCATCGAAGGAACACCTGATAAGGGTTTCTAGACTATCGGTGCTGCTAA
TCGCGCTGTTGGGTACGATTCTTGCGCTGAACTCAGGAGGACGTTCTGTCATGTCCGCCATGCTCTTCGC
CTCCGGAGGCCTTGCCGCGACCTTTGGTCCCGCGCTGCTTCTATCGCTCTACTGGAAACGGCTGACCGAA
GCTGGCTTGATCGCCGCGATGCTGACGGGATTTTCCGCAAGTGTAGCGTGGAAGGTTGGCGGAATGGCAA
AAATTTCGAGCATACATGAGAGTTGTTTTGGTTTCTTTGCGGCACTCGTACTTGGCACAGTTATTAGTTT
AATTACCAAACCTCTGCCGCAGGAGGAAATAGCGCGGGAGCTTCAAATCATATCAAGGGACTACCGTGTT
GAGCAGCTCAGCGAAATAGAGCGTGGATTTCAATCCGCACAATAGGAATGAGGTATTTTTTCATGGACTT
CTGCGCATGGCTGATCGTTGTGATAGTTCCGGTGATAATTACGGGAGTTTCGGTGCTCTATTATCTGCTT
GGAGGCGATGATAATGATGACGTCAAAGATTAGATGCGGTGAAATGATAGATCTTGTATCCGGGAAAAGA
AGGCAAAATGTAGATTTATGGCTGATAAATGGGAAAATAGGAAAAATATCTGAAAAGATAGGACGGGCCG
CGGAAGAAGAGATAGACCTTTCCCGTTTTTACGTGATTCCCGGCTTTGTCGACGCCCACAACCATCTCTG
CCTTCGTGTGGGCGGCGAGGCGGCTCCGATGATGGAGGCGCTTGCATATCAGGTGCTTCTTGCGGTGAAA
CACGCGCGTTTTGCGTTGCTTTCCGGGGTGACGACGCTGCGTGACGCGGGCGAGCGTGGATATGTCGACC
TCTTTGTACGGCGCGGGATTGAGGAGGGGATCATTCCCGGCCCGAGACTTCTGGTCGCAGGGCCGGGGTT
TCTCCAAAGCTGCGGCCGTCTGTGGTTTATGGGAAGGGAGGCCGGCGGGCATATCGAAGTTCGTAAAACG
GTCCGTAAACAGCTGAAGGCCGGTATCGACTTTATAAGGATATTTGTGGCCGGTGCGGGAGCGGCATTTT
CTGCCGAAAAAGCTGTTCCCGGCAGCAGCCGCGAAGAGATCGAGGCCGCTGTCTATGAGGCGCGCGCCGC
CGGAAGGAATATCGGCGTACAGACCCACGGCGGCGATGCGGCGACATGGGCGATCGAGGCGGGCGTTGAC
GCTGTGGAGCATGGATGCTTTCTCACGGAAGAACAGCTGCTGATGATGAGGGAGTGCGGCACCTGGCTGG
TCGTCACAAGCGGCATCCAGCGGGCGATACGCGACTGCGCGGGAAATTCCGCCTTTATGCGCGAAAAGGC
CGGGGCCGCCTACGCCAACTACCTGTCTGTCGTGCGGCGCGCCGTGGAGCTTGGCATCAACCTCGCCGTG
GGCAACGACACGAACCATGGCTGTATTGCGGAGGAGATAACCTTTTTAGAAAGGGCTGGCATGGAGAGGC
GCGCGGCGCTGCTGGCCGCCACGCTGGGAGGCGCGTCTCTCTGCGGTATTGAGGAGGAGATCGGAACGCT
CGATATCGGCAAGGAGGCCGACCTGATCGCCTTTGAGCGGGACCCTCTGACGGCCGCGCCGCGGGAGCTG
GTTCCGGCGTGGGTGATAAGGTCGGGAAAGGTAATGAAGAATCCCGTCGGCGTTTGCTCCTGATACCTAT
TAAAAAGAGAGAAGGCAGACGGTACGCCGCCTGCCTTCTCTCTTTTACCGCCGGTGCTCCCCGGCCTTTA
TTTTGCGATGAGTCCCTTTTCCCTAAGGAACTCCCGCGCCACAGTTCTTGCGTCCTGCCCGCCGATGTCC
ACCTTGGCGTTGAGCGCGCGCATCGCATCCTCGTTAAGCAGCCCGTCCATTTTTGACAGCAGCTCTTCCA
GCTCGGGGTATTTTTCAAAGGTATCCTGCCGGACGAGATTCACCGCGTAGTAAGGCGGGAAGAAGTTGAT
GTCGTCCTCCATCAGCGTCACCTTTTGCTTGGTCAGCTGGGCGTCGGTCGAAAAGGCATCGATCACGTCC
ACCTCCTGCGCCGCGAGCCCGCGGTAGCGGATACTCTCCTGCAGTCCCGTAACGGACTCAAAGTCCTTTT
TAAAGCGTTTTTTCATGAGTGGCAGGCAGTCTCCGCGCTGGACGAAGCCAACCGTGCAGCCGAGCCGCAG
TTTATCGGCGACGCCCATCATCTCGGAGAGGGTGCGGATACCATAGCGCTTCGCCGTCTCGGGGCGTACT
CCCATTACATAGGTGTTGTTGAAGCCGAGCGGCTTTGAGACGGTGATGCCGTGTTCCTTCATCAGCAGCT
CTTTAGATTTTTCATAGACGGCCTGCGGATCGGTGCTCGCGAATTCCATGTGGAAGTAGTTTGGCAGGAT
GCTGCCGGTATATTCGACGAACATGTCCACGTCGCCCTTTTTGAGCGCGTTAAAACAGACCACCGCGCCG
CCGAGGTTAAAACGCTCCTCTACCTTGACGTCGCTGTTGGCTTTGATGAGCTCGCTGTACATATAGCCGA
GTATCATCGCCTCCGTGAAGTCGCCGGAGCCCACGGTGACCTTTCTTTCGCCGCGCTCGCTCAGATATCC
TGAGAGGGCGGAGGCGGCGGGAAGCAGCACCAACAGGCCGCAGAGCGCAAAGACGGCGATCTGCCTGCGG
CGGCGCTTTTTAGCGGGGATATTCTGTATCTGCTCGGGGGGCAGCAGCCCCTCGGGCGTCACCGCGCGTT
CCAGCTGCCCAAGCAGAAGGTCTATGCCGAGCGCCATCAGCGAGGCCGGAATAGCGCCGAGCAGCACGAG
GCCGACGTTCTGTGAGTTGAGCCCGAGATTTATGAACCATCCCAGCCCGCCAGCGCCCGCGAAGGCGGCG
ATCGTCATCGTGCCCACCGCCGCGACGGCGGAGATGCGGATGCCGGCCATAATGAAGGGCGCCGCGAGCG
GCAGTTCAATACGGAACATGCGCTGCCACTTCGTCAGCCCCATGCCGCGCGCCACCTCTATCGTCTTCGG
GTCGATGCTCATGATGCCCGTGTAGGTATTCTTTATGATGGGAAGCAGCGCGTAGATGATTACCATCATG
ATTGCCGGCTTCGCTCCGATCCCCACAAAGGGAACGGAGAAGGCCAGCAGCGCGATGCAGGGAATCGACT
GCATGATATTGGCAAGGCCGATGACGATACGTGTCGCGAGCCTGCTGTGTGTGATGACGATGCCGACAGG
TATCCCGATTGACAGCGAGATGAATACCGCCATGGTCGTCATATTCATATGGTCGATGAAAAGCCGCAGC
AGTTCGCTGTGCTTCGCCGCCAGCAGTGCCAGGAAATCAGTCAATTACGCCACTCCTCTCTTCGGCGGAA
CCCTCGGGGCTGAACTGCCTGCTCAGCACGGAGAGCAGCCTTCCCTTCGTGAGAAACCCCCGCAGCCGTG
AGTCGTGATCGGTCACGGGAATTACTCCGGAGATGTTGTAGTCGATGGTGGAGATGATCTTTTTCAGCGA
TGTATCGGTGAAGACTGAGATGTAATCGTCCGATATATAGTTGCTTATCCTGTCGTTCTCATTCTTCACA
TTCCGCAGGTCCGCGAGCCAGACGATGCCCTTCAGCCTGCCGTTGTCGGTGACGAGGAGGCTGTCGACGT
TGTAGTGGCTCATAATATAGATCGCCTGTACCACGCTGCGGTCCTCCGTCGCCTGCACCGGCCGTTTCAG
CATGATGTCCTCCGCCTTGACGAACTCTGGGTTGCTCCATAGTTTGTTCTTGCCGATGAACTCCTCCACG
TAGCGGTTGACCGGGTGTTTCAGGATATCTTCGGGATTGTCGCACTGGACGACGTGCCCCGCCTGGATGA
CGCAGATCCGGTCGGCGAGCTTGATCGCCTCGTCCATATCGTGGGTCACAAAGACCACCGTCTTGCGCGT
CTGCTTCTGCAGTTTAAAGACCTCGTCCTGCAGCTCGCCGCGCGTTACGGGGTCCAGCGCGGAAAACGGC
TCGTCCATTAGGAGGATCGGTGGGTCCGGCGCGAAGGCGCGCGCCACGCCGACCCGCTGGCGCTGTCCTC
CGGAAAGCTGGGAGGGATAAAGCCCGCGGTAACTGCCGGGCTCCAGCGCCACCATCTCCAGCATTTCATC
TGTCCGCGCGGCGACGCGCTCCTCCGTGAATCCCGCCATCCTCATCGTCAGCGCGATATTTTCCCCGACG
GTCATGTGAGGAAAGAGTCCCCCCTCCTGCACGACGTAGCCGATCCTCTTGGGCAGCTCCGAGACCGGCA
TCTCGCTTACAGAGGTGGAATCTATGAGAATGTCACCGCTGTCGATACTGTTAAGCTTGTTTATCATCTT
CAGAAGCGTAGTCTTGCCGCAGCCGCTGGAGCCGATCAGGACGAAAAATTCATTGTCCCTAATGGTCAAA
TTGACGTTCATCAGAATGGGCTTGTTTTTATAGGATTTGTATATGCCCTTGAACTCGATCATTTTTTGTC
TCCCTTCGCAGTGGTTTTATGGGGCTGACAGTCCATATCCCTTTTTGCGATGCAGAGTTTAACGGAAATC
ATGTGAGCGCGATGTGAAATAGGCGGGAGGCGCGTGAGAATTGTGTGATAAAAATAACCGCCGCCGGGGG
CTACGCATACGGCGTTGTCGGTTACACGGGAGGGATAAATGCCTCCGCGGCGCTGCGAGAGAGGCTGAAC
CGGCGTTGAGGGGAGGGAAACAGCTAGTATAGAGGCATAAAAAGAGATAAATATAACTGACTTTTATAGA
CTTTTATATTTGTCCATCACATATTAAAAAGCTGCGGGGTTGTTTCGGTAAAAATAGGGGCCGCCGCGCG
GAGATCGTTCCTCTCCGAACGGCGGCCAAATGGCGCTAAAAACGACGGGCCCGCCCCGCACTCCTGCTAA
ACGGAGGTGAGGAGGGCCTTTATGCCAGCTCTTTTACAAACTCGCTGAGCTTCGCGAGCCCCTCTTCGAG
CTCTCTTTTATTACAGGCGTAGCCGATGCGGAAGCAGTGTTCCTCGTCGAAGCATGAGCCGGGCGTGAGA
AAGGCTCCCGTCTCCGCGAGCAGCTTCGAACAAAACTCTTCCGAGGGCATATCGACGTCACAGTATAACA
GCGCCGTTGTGCCGCACTGCGGCTTTACATAGGAAAATCGCGGTTCTTTTGCGACCCATGCGTCAAGGAC
CGCCAAGTTTTCCTTTACGATTCCGCGGTTGCGCCCGATGATCGCCTCCTTCGCCTCCAGCGCGATCGCC
GCGAGCGCCTCGTCGATCATGCCACAGCTTATCGTGTCATAATCGCGGTGCAGCAGTATCTCGCGCATCG
CCTCCTTGCTGCGCGTCGCAATCCAGCCGAGACGCAGCCCCGCGAGGGAGAAGACCTTCGACATGCTGCC
GACCGCGATTCCCTTCTCGTAGAGGTCGGCGATGGATTCAGGATAGCCGTCCTCCTGAGTAAGAAACCTG
TAGACCTCGTCGCATAGCACGTAAGCGCCCACGCCGCGGGCGATCTCGACGATTCCGCGCAGCGTCTCCT
CCGGTATCAGCGCGCCCGTTGGGTTGTTGGGGTTGTTTATGCAGATGATCTTTGTCTTTTCGTTGACGAG
CGTGCGCAGCCTGTCGAGGTTTGGCAGGAAGTTCTCTTCCTTTTTCAGCTTCAGGATGCGCACCTTAGCG
CCGTATGACTCGGGGATCGAATAGAGCTGCTGGTAAGTCGGCATCACGGAAACCACCGCGTCGCCGGGCT
CGACGAGCGAATAGAGCGCCAGGTGGTTCGCCCCCGCCGCGCCGTGCGTGGTGATGATCTCCTCCGTTCC
AACTGAACGGTAGAGGCCGGAGATTGCCGTCTTCAGCTCATCCGCGCCGAATATCGCGCCGTAGGTCATA
CGCCGCTGCGCGAGGGTCTCAAAAAACTCCCGCCGGTCACGTCCCGCGAGGCGGAAGAGCTCATCCAGCG
TCACGGAGTCGACGCAGGTCTCCGCGATGTTGTACTTTGCCTTTGTCTCGTTGAGATTCATCCATTCTTC
GACTTTGAATGTGGCTATCTTCATGTTTTTCTCCCCGTTTCCTGATAAGTTTAATGGCCCAGCTTCAAAT
CGAGGAACCCGTTGTGTACGTGCACCCCTATCATTTTTATCGCCGCTTCGGTGTCTCTCTCTTTTATAAG
TTCCAGCAGCTTGCGGTGTTCGGAGAGGCTGCGGTTGTTTGAAAAATCAAGATAGTTTTCGTAAAGCACC
ATATAGACGTCCGTCGTGTTGATCGCCGTGCGAATGTGCTGGCAGAGGATTTCGTTGCCCCCAGCCTCGG
CGATGCTCAGATGAAAGCGGCTGTTTATCTCCGGATACTTCTCGGCGCTTATCCTGCCTTCGTAAACCGC
CTGCTCTTCTTCGATGTTCTCTTCCAGAAGCCGCAGCAGAAGCGGCGTGACATTCGGCATCGCCTCTTCG
ATGCCCCACTGTTCCAGCTTGGCGCGGACCTCGTAGGCGTTTATCATTTCGCGCCGCGTCGGCGAGGCGA
CCCAGACGCCGCTGTTGGGCACCATGCGCAGCCACCCTTCAAGCGTAAGCTTGCGCAGCGCCTCGCGCAC
CGGCGTGCGGCTTACCCCGATTTCCTGCGAAAGCGTTATCTCCGCGAGCCGCTGTCCAGGTTTTAACTTT
TTCAGCATGATCATCTTTTTTATCTCGGAATAGGCGACCCCTGGGGCGGTCTGCTCAATAAAGCTGTCCA
TAATCATCTCTCCCGTGATGGTTATTATTGTATCCCATTGTATATATTGTACCTCTGTTTATGTAATAAA
AACAATAGGCGAAATAGTTGACGGATGATTCTTTTTGATTATAATACAGTTGTATCCAATAGAATACATA
GGGATGCAGTAGAATTCAATAAACTTGAGCAACTATATATGGAGGTGCTGTAATGAAGTACACGCGTATG
CCCATTGAAAAGGAGTCGCCGGAACAGTTCGGCTATGAGAAGATCAAGAACAATCTCACCGAAACTTCCG
TCCGCGACCGCAATATCAAGGACTTGGGAATCGTACTGGACGACATCCTTCTCCCCTATGGAGACCATCT
CGGAGACCCGCGTCTCAGAAAGCTTATCGCAGAACAGTCTAATATCACCGACCCGGACTGTGTCATCATC
ACCGGCGGCGCGGCGTCGGCGCTCTTTCTCGTCGCCTCGTCGCTGCTTGAACCGGGCAGCCACATGATAG
TCGCACGTCCCAACTATGGCACGAATATCGCGACGCCCGAAGCGATCGGTGCGGATGTCGGCTACCTCGA
CCAGAAGTTTGAAGAGGGTTTCCGCGTGGATATCGAAAGACTTGAATCGATGATCCGTCCCGATACGAAG
TACATCTCATTGACGAACCCGCATAATCCCACCGGCACGATGATGGGGCTGGAAGAGGTTAAGAGAGTCA
TCGCCGTCGCCGAGGAACATAACGTTTGGCTGCTTATGGACGAAACATACCGCGATATGTTCAAGGACGA
AGTTCTGCCTGTCGCCGCGTCGCTCTCGCCAAAGGTCATCTCTATCTCCTCGCTCTCGAAGACCTACGGC
ATACCGGGAATCCGTATCGGCTGGGCCGTCTGCCAGGATAAAGAGATGATGGATATGCTTTTGGCCGCGA
AAGAACAGGTCTGCATCGGCGGCAGCGTCGTTGACGAATATATTGGTTTCGCCGCACTCTCGCAGAAAAA
GGAATGGATCGCAGAAAATGACGCCCTTATCGCGAGGCATTTCGCCATTGTTAAGGACTGGGTGGAGCAC
GAGGAATTTGTCGAATGGGTCGAGCCGCGCGCGGCCTGTACCTGTTTCCCGCGCATCAAGGAATCCGCTG
GCGTCGATATCGAAAAGTTTTATAAGGTCATGAACGATAAATACGGTACCTATATCGGCCCCGGCCACTG
GTTTGGCTTTGAGGATAGTTACATGCGCATCGGATACGCCTGGCCGCTCGAAGATGAACTTAAAGCCGGT
CTTGCGGGAATCTCCGCGGCGATCAGAGAGGCCAGAGGATAGAGACAAAGGTCTGGGGGCCCTCGCCGGC
CATCGGATATGTCGGAAAAAACTGATGGATAGATATCCTCTGCTTGAGATAGACGGCAAAATTATTCGCC
GCAACGCGGAAATATTACTTGGCGAATGCAGAAGGAACGGTGTCGAACCATTTGCCGTGCTAAAGGGTTT
CAATGCCCTTCCCGGTATAAGAGATGTCCTGGTAAAGGCCGGATATAAAACACTGGCAAGTTCAAGGCTG
CCGCATCTTGCGGCGGTGAAAGAGGCTGGGCTGGCCGTGGAGACTCTTGGACTGCGCCTGCCGATGCTCT
CTGAAGTGCACGAAGTTGTGAGGGTCTGCGATATCAGTCTCAACTCCGAGCCGGAGACGCTGAGAGCCCT
TGACCGTGCCGCCGGAGCCGCCGGCCGCTTTCACAAGGTAATATTGATGCGTGACCTCGGGGATCTGCGG
GAGGGGATATTTGAGGGCGAAAGGTTTATCGAAACGGCGCTTTACGTCGAGCGCGAACTTAAAAATCTTT
GTCTTTACGGCGTTGGTGTCAATCTTACCTGCTATGGTTCCGTTATCCCGACGGAAAAGAACCTTTCCGA
ACTTGCCGCTAATGCCGCGGATATCGAAAAACTCATTGGCAGAAAGCTGGCGGTGGTATCCGGCGGTAAC
ACGACCTCTCTTCCGCTTCTGCTGCGTGGTGCTATGCCTGAGGGAATAAATAATCTCCGTATCGGAGAGG
CGATCGTTGTCCCCTGCGATCTTGCCGGCCAGTGGCGCTGTCCCGTCGAGGGGCTTTCCAACAGAGGGCT
TGTGCTCAAAGCGGAGATCATTGAAATAGGCAGAAAGCCGACGCATCCGATCGGCGAACTGGGTACAAAC
TGCTTTGGCTCCCACAGCCATTACGAAGACCGAGGCGTTCGCCGGCGGGCTTTGCTTGCCCTTGGAGCCT
TTGATATCGGCGATCCGGAAAAGCTCATTCCAGACGATCCGGGAATAAAGATACTGGGCGCGAGCAGCGA
CCACATGATAATAGATATTGAAGAGAGCGAGAATGATTACCGTCTCGGGGATGTCGTTTCTTTCACGCTC
CACTATCAGGCGATGCTCTTCGCCACTGAAAACCCACTCATCAAAAAACGATATGTAAGTTGATACGGCA
AGTCCGTTAACAGGTCAAAGGAGGAGCTTATGAGCAGAATAATCAAATATTGTATGGCCGGCTTCGGTAA
TGTCGGCGTAAGGTTTGCGCGTCTGCTTTTGGAAAAGGAAGCGGAGTTAAGGGCGGAATACGGATGTGAA
ATGCGTCTTACTGGCATATGTACCCGTTCAAAGGGTACGCTGCTGAACTCCGAAGGTCTTGATCTTAAAA
AGATCCTTGCAATGAACGAAGAGGCGGGCCGCTTTGATGAGAAGGACGATGATTTTGTCCGCTGCGGCAC
GGAAACTATGATCGCCGCGTCGGAGGCAGATCTGCTCATCGAGCTCACGACACTGTCCATCGACGACGGC
GAACCGGCGGCAAGCTATATCAGAACGGCGCTTAACCGCGGTATGCACGTAATAACCGCCAATAAGGGAC
CGGAGGCGTGGCGTTTTGACGAACTCAACGCTCTCGCTGAGGAAAAGGGGCGGATGTTTCTTTACGAGAC
GATTGTGATGGACGGCACGCCGGTCTTTAATCTAGTCAAAAAAAACCTGCGCGGGAATAGGATTCTTGGA
ATAAAAGGAATCCTGAACGGCACGACGAACTTTGTGCTGGGGGAGCTTGAGAGAGGCGGCAGTTATGAAT
CAGCGGTCAAAGAGGCGCAGCGCATACAGCTTGCCGAGGCCGACCCCTCGATGGATGTCGACGGCTGGGA
CGGCGCGGCGAAGATTTGCGCGCTGGCAAATATCTTGATGGGGGCAAAGGCCAATCCGAAGGCGGTCCAC
GTGGAAAGCCTCGCTGACATTGACGCCGCGGATGTCGCGGCGGCGCGCGAAAAGGGCTGCCGGATAAAGT
ATCTCTGCCGTGCTGAAGCCGGTGATGAAAATGGCGGCCTTAAATTAAGTGTCAAACCCGAGCTTATCCC
CTTCGGCGATCCCCTTGCCAGCGTCAACGGAACGTCGGCCGCTGTCACCCTGTACACAGATCTTGCCGGG
GAGATCTCCATAGTGCAGACCGACCCTGGGATACTGCAGACGGCCTACGGTGTCTACAGCGATCTCTGTA
CGCTGATAGAAAGTACACAATAAAAACAGATACATAATTACAAAAGGGAGGTACTGAAATGTTAGAGTTT
CTGAAGCTTTCTCCTGTCATTCTTCTTGCGGTAATGGTTGTGAACGGCGTAGATATCCTTATCTCCGCCT
CCATAGGTCTTTTTGTCGCGGCTTTTATATGTAAGTTCACCGAGAAGATGAAGTTCGCGGACATTATGAA
CGAAGCCGTCGAAGGGGCGAAGGAGGCGACGCTGCTGGCCTTTATCCTGATGCTCGCCTACGCGCTGGCG
GAGATATTCATGAGCACCGGCGTCGGCGCGGCGGCTATCTCCATATTTCTTCACGTCGGAGTCACGGGAA
AGACGGTGGCCGTCGTCGCGTTCCTTACGACATGCGTTCTCTCCGTCTCTACCGGTACCTCATGGGGAAC
CTTCGCGGCCTGCATTCCCATCTTTATCTGGCTCTGCAACGTAGTAGGCGGCAACCCCGCGATGACCTTT
GCCGCGGCGGTGGGCGGCTCCGCCTTTGGCGACAACATCGGACTTATCTCCGATACTACGATACTCAGCT
CGGGCCTGCAGGGGGTCAAAGTCGTCGACCGGATACGTGCGCAGGGGCCGTGGTCTGTGTTATGCGTCAT
TCTTGCCGCTATTTGTTTCTATTCATTAAGCGTGGCGATGGGTCTTCCCGACAATGCGGGAGATCCGTCG
AAGATACTGGCCGCGATGTCTCAAGAGACCATAAAAGTGCTCGAGGAGGAACGTCCTGCGGTGCTCACCC
TGCTTGCCCAGGTAAAAGACGGTGTGCCGCTCTATATGATAATCCCGGTGATAATTGTCGTTACAATGGC
GGTCATGCGCATGGATACCATCAGCTGCCTTTCCACCGGCATAGTCTGTGCGATCGCCTTCGGCTATGCC
GCGGGTACAGTCACTTCGATTTCGGACGTCATCGGACTTGTGCAGTCCGGTTTTGAAAGCGCCGGAAGCT
GGGCCGTCATAATGCTCTTCTGGGCGATGGGATTTGGCGCGGTAATGCGTAGGATGGATGCCTTTGGTCC
GATCGCGGCCTTCTTTGTAAAGATCAGTCGCAGGGTGCGCCACCTTGTCGTCTGCAACGGGCTGCTGTGC
CTCATAATCAATGCCACCGTTAATGAGGAGATGTCGCAGATGGCGACGGTCGGACCGGTTTTAAAAGATA
TAATCAACAATAATGTCGAGGGATCGGAGGAGGACAAATACAAACTGCGCAACAGAAACGCGCTCTTTTC
CGATGCCGTGGGCGTTCATTCCGCCGCGCTGATTCCCTGGCACACGGGGGTTGCCTACTATATGGGGCTG
GCGGCGGCAGTATATCCACTCTATCACTTTACAATAGGGGACCTATATTACAACTTCATGGGAATAATCT
GTGTCGTATCGATATATGTTCTGACCTTTACCGGCTGGGACAGATTCATACCGCTTTTTGGCCTGCCCGA
AGAGCCTGCGGTCAGACTGAAAAAGGTTGAGGAGCGAGATTATCAGATGGAAGAAGAGCTGCTTTCAGAC
CCAAATTAACAGATAGCCTTGGATATAAAAAGGCGGAGCTGCGCGAATTTCGATCGCGTATGCTCCGCCT
TTTTGCGATATTTTAGGTGAATGGCGGAACTCCCGGCGTAACCGCCGCCACAAGTTCGCCGCCCACTTTG
CCGGAAACCTAAATAAAAATTTCCGGTTCTTTCCTCTTTGAGTTCTTCAGCGCGAAGAGCTTTTCCGCCG
CGCAGAGCATGAGCTTGTTGAGAGACCGCGCCCCCTGCGGACAGACCTTGATGCAGCGCATACAGGTGAT
ACATTTTTCCGTATCGGTATTCTCTGGAGTTTCCGCCGGGATAGCCTTTACGGGGCATTTGGCGGCGCAG
AGGCCGCATTTAACGCAACTGTTGTCGGCCGAAGGCTTAAAGGGCACGCCGTTATATTCGCGGTAGGGCA
GATTCCCCTTCAGTGCCAGCGGTTCGGCGGCAGCGGCCTTGTTGATTTTGGCAAGCTTCTTCACTACCTC
TTGGGCAAACTTTTCAATCGCCTTAAAATCCTGTTCGTCCGGGCGTCCCGCCGCGACGGAGTGCATAATA
TTGTGCTCGGCGATAAAGGCCGCCGCCGCGATGACCCTAAAGCCACGCTGTTCGAGAAGATCCCGCAGCT
CAAGCAGGGCGTCGTCATAGTCGCGGTTTCCGTAGACGGCGACGATCACCGCCGGAGTCCCATCTCCGTG
GAGGTTTTTCAAACGCTGTGCCGCTGCGGCGGGTATGCGTCCGCCGTAGACCGGCACGCCGGCCAACAGC
AGTTCATCCGCCGAGAGGCGGTATTCTCCGTCGTCTGCCGGATAATCCGTGATGTCCAGCTCCTGAACAG
GCCACGGCAGTTCTTTGGTGATTGCTGACAATATCCTGTGCGTTGAATCTGTGGGGCTGAAATAAACCGA
TACGGCATTTTTGATATCCATATTATTCACCTCGTTGCCGGCCTTAGGCCAGATAATGGGAAACCGTAAT
ATAGTGGCAGAGAGAGCCGCCCATCACGAAGAGATGGAAGAGTTCGTGCGGTCCAAACCACGAGAAGGAG
AGCCGCGGCCGCTCAAGCCCGAAGATGACGGCTCCTGCTGTGTATAGAAGTCCGCCTGCCACGAGCCAGA
CGAGAGCGCCCGGCGTGAGCGCATGTACCAGCGGTACGATGAAAAAGGCCGCGATCCAGCCCATTGCCAC
GTAGAGCGAACAGGAGAGCCAGACGGGGGCCTCCATCCAGAATATCTTCATCAACAGCCCCGCCGCGGCG
ACGCCCCAGACGAGAGAGAGCATGATATATCCGAGCGGATAGCCGAGAGTGATCACGCATATCGGCGTGT
ATGTCCCCGCGATCAGCAAAAAGATCGCGATGTGGTCTAGCCGCTGCATGAATTTTGCCGCGCGCGCCTG
AACGGCGCAGCACCAATGGTAGATTGAGCTTGTCGAATATAACACGACCATACTGATCCCAAAGACGAGC
ACGGAGACGAAGGCGGCGGCGCCCTCTTCGCCGAAGGCGTCGTAAGCCAACTTTATTGTCCCCGCGAGCG
CGAAGAGCGCCCCCGCGAGGTGTGTGAGAGAGCTTGTGATCTCCCTTTTATCTTTTTTCATTCAGGCGGA
TGCCTCCTTTAGAGCCTTGTAAAGATATTATACCGCTAATATGAAAAGCGGAAATGAAGGCCCGTTATTT
TAGTCAATTAAAGTCAATCAATTATTTCTCTCTTTTATTTAACACAAGTCTATGGCCGCTCTTGATATAT
TGACTATAAGACAATATTATTAGTAAAAAATGTTTTATAGTTATCTTAAATAAAACATCCATAAAAACAA
AAAACGGCATCCCGAAACAAACTGGGATGCCGAAACAAACGGTCAGAGGCTGCCGCTGTAAGGCGTCAGA
TGCTGCGGTAATTTTTCAGCTTTTGTAAAATCTCCACGTCCGCGGGACAGAAATCGTAGAGGGGGATCTC
CTCTCTCCTTATCCAGCGGATGTCGTTATGCTCAAGCTTACGCGGTACGCCCTCCGCAATTTTCGCGTTA
AAGAGGGTGAGGTGAACGCAGATGTCGGGATATCGGTGTTCAACCTCCGTGAATACGCCGCCCACGGAGA
TAGCGACGCCAAGCTCTTCGCGGCATTCGCGCATCAGAGCCTCCTCCTTCGTCTCGCCAGGTTCCACCTT
GCCGCCGACAAACTCCCAGAGCAGGCCGCGCGCCTTCTCCGCCGGACGCTGGCAGATCATGAATTTATCA
TTGTCCCAAATCAGCGCCGCTACAACTTCCGTCATCTTCATCCCGTACCCTCCGTTTCCTTCTATACCGC
ACATATTATAGGCGTTTTTGCAAAGGGCGTAGATGGGGATTGACATAACGGCGCACTTTTATACACTTAA
ACGGAGTATAAATATTGATAAAACAGCACTAAAAGGAGGATGGTACGGATGCCCAACATCATCGCGGTGA
TATGGGATTTTGACAAGACGCTGGTAGACGGTTACATGCAGGACCCGATCTTTAAGGAATATGGGGTCGA
CGCGGAGAGTTTTTGGGCGGAGGTCAACGCTCTGCCGCAGATGTATCTGGAGACGCAGAATGTGCGTGTC
AATCCCGACACCATCTACCTCAGCCACTTTATCCATTGTGTGAAGCGCGGGATCTTTCCGGGGCTAAACA
ACAGAAAACTATATGATTTTGGTCGTGAGCTGAATTTTTATCCCGGTGTGCCGGAGATATTCGATACGAT
AAACAACCTTCTGCGCGGCGAGGCCAAATACGAGGAATACGACATAAAGGTCGAGCAGTATATCGTCAGC
ACCGGCATGACGCAGGTCATCCGCGGTTCCTCCGTCATGCCCTACGTGAAAAACGTCTGGGGCTGCGAGC
TCATCGAGGAGGCCGGCGCGGACGGCGTGCCGGTGATCAGCGAGGTCGGCTATACGATAGACAACACCAC
CAAGACGCGGGCGCTCTTCGAGATAAATAAGGGTGTCTGGCTCTCCGACGGGCGCATTGAGGTGAACACG
AACATCCCCGAGGAGCAGCGGCGCGTGAACTTCAAAAATATGATCTACATCGCCGACGGCCCGAGCGACG
TTCCCGCCTTCTCGGTCGTCAACAAAAACGGCGGCGCCACCTTCGCCATCTATCCGCGCGGCAACAGGAA
GGCCTTTGCGCAGGCGGAACAGCTGCGTATGGACGGGCGCGTCAATATGTTCGCCGAGGCCGACTACCGC
GAAAACACTACCGCCTATATGTGGATAACGGAGAAGATAAAGGAGATGGCCGAGCACATCTACGGCAGTG
AGCGGGAAAAGGTCTTCGACAACATTTCCGCCGCGCCGCGTCATCTGTCGTAGAGATATACGTCATTGAG
AATTTTGGAACGGTAAGATAAAAAATATGGCAGGGGTTGGGGAATAGTGGATAAAGCTGTTTTGGCTGAA
ATAATAGAGGCATACAGGGCAAATTTTACGCAAGTAGATCGGGAAGAACGATATAAATGGGAAGCGGTCG
CCTGTTTCCAGAACAATTGGGACATGGACGCCCCGGACTTCGCTCTAATGCTCAAAAATGCCCTTGCAAA
GGCCCAGAACCTTTTGCCGTCTTCAGGTTATTATGCAAAAAAGATGATAACGGCGTTAGCGGAAAGAGAT
CCGGGGATTGTGAGGAGTGCCTTTTCCAACCTCTTCGATGAAACAAAGCCGATATTTGAGAGAGTTAAAA
TTTTTAAAAAGACGGCAGAAGATATGTCCGCGAAATTATCTTTGAATAAACCGTCCATAAAGAACCATAA
TCAGGAGTTACACGCAATTAGCGTATATCTTTCATTTGCATATCCCGACAAGTATTACATCTATAAAAGA
GGGCTCTTTGCAGAATTTGCCAAGCGGGTAGGCTACACAAATGTTCCGAAGCGCGGGGATGATAAAAACT
TGCTCTGCTATTTTGCAATGTGCGACGAAATATTATCTTTTATTGCTGAAGATAAGGATTTACTGCAGCT
AAGCCGTTCCCGGCTTGATGAGAACTGTTTTGCCGATGAGAATTACCACATGCTTGTGATGGACATTGTA
TATTTCGGCTGTAATTGTACTTTGAAGTCACACCTTTGGTGGCCCGCTGAAACGGAATATAATCCCGGCA
TATCAAAAGAGGAATGGCTTCGCTTGTTGAAAAACAGGGAAATTTTCACGCCGGATGCCCTTGCGGTGAT
GAGACGTATGAAAGATATCGGGGGAATGGCGACCTGTACGGAGCTAAGCAAAAAATATGGCGAGAGCCCA
AACTTTTATAATGGCGTCTCCGTTCATCTAGCTAAGCGGGTTGTTGAGGTTATGGGCTGCCCTGTTATGG
AAAAAGATAACTGGGGTTCTAAATGGTGGCCGATCCTTTTTGTCGGACGTTATGCAACAAAAGAGACGGC
TGGAAGCTATGTATGGAAGCTTCGCCGTGAGTTGGATGAGGCGCTGGACCTTATCGACATGAGCGATATC
CCTCTTTTTGTCCCTGAGAAACCGGCCTCAAAGCGACAATATTGGTGGCTCAACGCCAACCCTAAGATTT
GGAGTTTTGGCCAAATCCGCGTCGGCGAAGAACAGGGTTACACAATATTTAACGCAAACGGCAACAAGCG
AAGGATATTCCAGAATTTTCTTGACGCAAGAGTCGGCGACATTGTCATAGGTTACGAATCTACACCTGTG
AAGCAGATAGTAGCCCTTTGTAAAATCTCAAGGGAGAGCGACGGGGAGTCTATTCTTTTTGAAAAGACGG
AAAGCCTGATTTCTCCCGTGGATTACGATGTGCTGAAAAATATTGAGGGATTGCGGGAATCAGAGTACTT
TGTCAACCCTCAGGGAAGCTTGTTCAAGCTTACAGAGCAGGAATACAACATTATAATGGATGAGATCCGG
GATGCAAATCCGCAGGCATATAACGAAAGTAAGCCTGCATATTGCAAAGATGACTTTATTAATGACGTTT
ATATGGACGAAGCGCAATATGACTCTTTGGCGGCATTACTAGAACGCAAAAAGAATATTATTTTGCAGGG
GCCTCCCGGGGTAGGGAAAACTTTTGCCGCTAAACGTTTAGCCTATTCAATTTTAGGTGAAATAGATGAT
GAAAAGATCGAATTTATACAATTTCATCAGAACTATTCATACGAAGATTTCATGATGGGGTACAAGCCGC
AGGGCGATGCCTTTGAGCTTAAGTACGGTATATTCTATAAGTTCTGCCAGCGTGCGGAAAATAATCCCAA
CGAAAAGTTCTTTTTTATCATTGATGAGATCAACAGAGGCAACATGAGTAAAATTTTCGGAGAACTCCTA
ATGCTCATAGAGGAGGGATACCGGGGGAAAAGGATAACCCTTGCGTACAGCGGCATGCCGTTTACCGTGC
CGGAGAACTTATATATTATCGGCATGATGAATACGGCGGACCGGAGCCTTGCTTTGATCGACTATGCCCT
GCGCCGCAGATTCGGCTTTTTTGCTTTTTCTCCCGCGTTTGAGAACGCCGGATTCCGGAACTATCAGGAA
AAGCTTGGCAGCGATATCTTTGACGCACTAATAGAAAAAATAAAAAGATTAAACAGGGCTATCGCGGAAG
ATCCCGTTCTTGGAGAGGGTTTTCAGATAGGCCATAGTTATTTTTGCGGGCTGTCGTGTTCGGAAGAAAG
AATAGCGGAGATTATAGAATATGATATCTTGCCGACGATATCGGAATATTGGTTTGATAATACGGAAAAA
GTCGAATATTGGAAAAGGGAATTGCACGGTATTTTAGATGATTGACAGTAAGGGCATAGTTATCAGAAAT
ATCTATTATATGCTCGCCTATGCGTACCAAAATCTAAGGCAGAAAAATTATACGGATATTGCCGCTGAAG
ATTTTGAAAATATTCAAGACCTGTTCGCCGCCATTCTTGCGGAGGGGATATCATCCCAATTGAGATGTGG
CCTTGCTTTGGAATATGTCCAACATTCGGAAGAGCTCACCTCTCTGCGTGGAAAGATGGATGTCATGGCA
AGCTATCGTCTCAAAAAGAAGCGGGCGGGTAAATTGTTATGCGAATATGACGAGCTTTCGGAAAATAATC
TTCTGAACCAAATCCTCAAGACGACGGCTTTTATCCTTATGCGTTCAAAAGAGGTGACACGAAAAAACAA
GATTGCGCTAAAAAGAGCAATGCAGCTCTTTTCCGGCGTCGATACGTTGGAGATATCTGAAATCCGCTGG
GGCAGACTGTGTTATCATAGAAACAATCAGACTTATCATATGCTGATGAATATATGTTATCTGCTGCTGA
GAAATTTGCTTGCGTCTACCGAAAAGGGCGAAATACAGTTTGCGGAATTTATTGATACGCAGGCGATGCC
GCGTCTGTATGAAAAATTTATCTTAGAATATTATAAAAGACATTTTCCAGAACTCCACGCGCACGCGTCA
CAGATATCGTGGGATACGGATGATGGATATATCGATTTTTTACCGACGATGCAAACAGACGTTTCTCTTT
ATTACGGCGATAAATGTCTAATTATTGACGCAAAATATTATAGAAATACGATGCAGCAAAATAGAAATTT
TGACGCAAAGAGACTGCATTCCGACAATCTTTATCAGATTTTTTCTTATGTAAAAAACAAGGATACCTTG
CATAAGGGCAACGTTATGGGCCTGCTCCTGTATGCGAAGACCGGCGAAGATATAGTATTAAAAAGAGAGT
ACAGTTTAAGTGGAAGTAAAATAATGATTCGGACACTGGACTTGACCGGTGAATTTTCCCTGATCCAAAG
TCAACTGAATGAGATCGCAGCTTTACTGAAATTGTAGATCTTCACAAGAATTTTCAAGCTTGTGAGCAAA
AGCCGGGAAATATGATATATTCATCCTGGCGCCGTTTTTTTGCGGCGTTCGGCAGCTTAAATCGTATAGA
TGCGGCGTGTGTTACGGCTTCGTCTTGGAGGTATTTGTATGGTTTTGAACAACTATTGGCGCGGGGCTGG
GTTCGCGCTGTTTGCGGCGGCCTGCTGGGGGCTCATCAGCCCGATCGCGAAGGTGCTGGCGGCGGCGGGA
CTGGACCTTATGTCCGTCATGGTATTCCGTTCGCTTTTCACAATGACCTCTGTGGGCGTCGGACTGCTTG
TGATGAGAAAGTTCGAGGTCTTCCGCGTTGACCGTGAAACGCTGCGCTTTTATTTTATCTCCGGCATGCT
CTCCGTGGCATTCTCCGGCGGCGGCTTCCTCACCTCGCTTGAATACCTGACGGTCGCCGAGGCGCTCGTC
ATACACTATACCTTCCCGCTTGCGGCGATCATCGGTTCGCTCTTCATCACGCGTGAAAGGCCGACCGTTC
TGCAGGTTGTCGCGGGGCTCCTGATTGTCGTGGGGGTCTATATCGGCATGGGCGGAAGCGTAGAGGCGAT
GCGGTCGATCTCGCTGCCGGGGCTTTTGTGGGGATTCCTTGCCGTATTCGGCATGGCGGGACAGGCACTT
GTCACGCGTCGCTTCTCGCTCTCCCATAAGATGAACGAATTCGGCCTACTCTTCTACTCAAATGTTTTCG
GGATAATAATGCTCTTTGTCTTCAAAAGCTTTTACTACGGCTGGGGCGATCTCTGCTGCCTCACGGCGCC
GCTGTTTTCGATCATGACACTGCAGGCCTTCACTGGAAGTATGCTAGCCTACGGCGCGTTTTTCACGGCG
CTGAAGTACATTCCCGCCGCAGTGGCAAGCCTCCTTTGTACCCTTGAGATCGTCGTCGCGGTCGGACTGA
CGGCTGTCTTCGTCGACCAGATACCGTCGGCGCACGAAATCACCGGCTGTCTGCTGATACTGGTCGCGAT
AGTCTGCACCTCGATACCGCCGAGAAAGCGTAGCTGACGACCCTTAGTTCCTATTTATCCTCAAGGCAGG
CCTCCATGTAGCCGAGCCCGCAGCGCAGATGTTTCTCGACGGCTCGTCTCAGCGCTGAGCTGTCTTTGTC
CTTGATGGCGGCGATTATCTCGTTATGTTCCTCGTAGAAGTTATTGAGGAATTCTTCGGATGATATCCAG
ATAAGCCTGGCATATCTAAGATTATTCCACGTCTGCTGCAATATTTCGATCATAATGTCATTATCGTAAA
ATTTGAAGATATACATATGAAAACGGTCGTTGGCCTCAAGCAGTTTTTCAAGGTCTGGCTTTCCATCGGA
GCAAGGTTTGAATAATTCTTTCATTTCATTATTCAGCAGGACCATCTGCGGAATGTTGTCTGGTTTGATA
AAAGGCAAAGCACGCTCTGCGAGCGTTATCTCAAGCAGTGATTTCAACTCCTGAAGCTTGCGGAATTCCT
GTTTGGAGATTCTCGATATCTTCCAGCCAGTTCTGGGTATATATTGGACCAGCCCTTCTTGCTGAAGTTT
TGAGAGAGCTTCGCGGACGGGGGTTGTGCTTACTCCCAGACTTTCTGAATATTGGTCGATGTTTATTCTT
TCACCAGGTCGTATTTTGCATGATAAAATCTGTGCTTTTATACTTTCGTAAGCTAGCTCGCTCAGCGTCG
GCACTTTTATTATGGGCTGCATTTTAAATCCTCCCGACAGAATTACGGTACGTTCATCTCTTTTTATCCA
TTATAGGATAATTAAAGATATAAATACAATACGGCAGGCTGAGTGAACTCCTTGAAAATAGGGAGATCGC
ATGGCCTGCCGTAATAAATATCCTGCCGGACAAAGCTTCCTTAGAATGGGCCGAGCTTGATGAACGTTGC
TACCAGCAGTCCCGCAGCGCCTATCCCCATCAGCATCGCGTAGAGTGGCAGCACCCACTTAAAGTAGGTT
GAGAAGGGTACTTTCGCGACGCCGATGTAGACAACCAAGGCTCCCATTGTCGGAATAACCATGTTTGTGA
GTCCGTCACCAAGCTGGAAGGCCATGACCGCCGTCTGGCGCGTCAGGCCGACAACGTCCGCAAGCGGGGC
CATTATCGGCATCGTAACTGCCGCCTGGCCTGAGCCAGAGGGGATGAAGAAATTGATGATCGCCTGTATA
ATGAGCATACCGAGCGCCGAGAGCGATGATGGAATCTGTTTTAGCGGGATAGATAGACCATAGATGACGG
TGTCGAGGATATTGCCTTTCGTCAGCACTACGGAGACAGCGCGTGCGAAACCGATGCAGACGACGCCGAC
GAATACTCCAGCACAGGCTTTGCCCATGATGTCGCATATTCTTTCATTATTGAAACCGGCAACGACTCCC
GCGATAATGCCAGAGATAAGCCAGAGCGCCCCAATCTCCGCGAAGCTCCACTTCCAAAGCATCGGCCCCA
CCATCTGCAGGCCGATTGTCGCAAGCAGCATGAACATCAAAAGCTTCTGACGTCCGGTCATCTTCTCCTT
CTGCAGAGCCGCGATATCGATATTTGCCGCCGAAGGGTTAGTGAAACCGGTGACGCTCGCGGAGGGATCA
CCTTTTACCTTTGCCGCGTAACGCAGGACGAACCAAAAGGTGACTACCATCATTACCAGCCATATCACGA
CGCGGAAGGTCATAGCCGAATAGACGGGAAGCCCAGCGATGCCCTGCGCTACGGCGACGGTGTAGACATT
TATCGGCCCGTAGGCAAAGGCTGCAAAGGTGGGTATCATCGCGATCGCGAGTCCCGTCATCACATCGCAG
CCGCAGGCAAGCGCAAGCGCTATCGTCATCGGCACAAAGGGTATATGGAGCTCGAAGGCCCCCATCGCGC
CGCGTACGGCGAAGAAGGCCATCAGCGCTCCCATAACAAGAAGATAATTGCCGCGGCAGACCTTGATTAT
CCATCCGACCATCTTATGCAGCGTGCCGCTCTCGGTGTAGACGTCGGTCGCCGCGATCGTAAACCAAATC
ATTGACATAATGGCCATTGAGGCTGTGAGGCCGTCGATGATACAGACGAACCAGTCGAAGGGAGCGACCG
GCGAAGGTTCTACAAGGTGGAAGGTCGTGGGGTCGATGACCTGGCGTCCAGCCACCTCTACCCTGTCATA
TACTCCAGCGGGAACGATATATGTCATAATTCCAGCCAGTATGAGACAGAAGAGGATAATTGTCCACACA
TGGGGAACACGGAATCCCTTGGTTTTGATCTCAGTTGTTTGAGTGTTATCTTTCATTCTTGCAATCCCTC
CATAAATAAAAATTCAAGTCAATCGGCGTCAAACAAGCAGGTTTTTGTGTACATGTCCTCCCTGCATTAT
CAGCAGCAGATTTTTCCGGTGGTCTTTGAAAAGATCGATATTATCAAGCGGATTGCCGTTGACCACAAGA
ATATCCGCAAGCTTGCCCTCCTCCAGGGTTCCTGTGACGTCTTCAACCCTAAGGATTTTGGCATTCGTCT
TCGTAAAGGCGACGATCGCCCCCATCGCCCCCATTGCCTTAGCCTGATAGGCGATAGCTCCTGAAGCGTA
CTTTGTGTTTTCTCCGGTAAGATCAGTTCCACCTCCTATAGGAATACCGGCCTCCATTGCGTTGTGTATT
GCCTCATATCCCCGTTCGCAGACAGAGACAAATTTATCGTATATAAATTTTGCGATAAGATCGCGGCTCT
TCTCGATGACGATCTCATACGTTATCTGGGTTGGTACAACGAAGGCACCTTTTTGCGCTACGAGGGCCGC
TGTCTCTTTTGTCATGAGGTTCGCATGCTCTATCGTGCGTATGCCGGCGTTCGCGCTGAGGACGATGCTT
CTGTTTGAATAACTGTGAGATGCGACATAGCTGCCTACCGACTCGGCCACGTCCACAGCGGCTTTCAGCT
CTTCAAGCGTATACTGCGAGGTCTCCGGACCCTGTGTAGGGCTTGCGCAGCCACCGCCGCACATTACTTT
GATAAAATCAGCACCACGCCGAATATTCTCACGGGCGGTCTTCAGCATCTCCGGTACGCCGTCGGCGATG
ACGGAACGGAAACCCATGTACGGTTCAGAATAGGGACGTGTCTCCGAGGCTACGCGGTCGTCGCCGTGGC
CGCCGGTCTGAGCGATCGCTGCGCCGCAGATCTTAAGGCGAGGCCCTACCGCAAGCCCCCGGTCCACCGC
CTCGCGGAAGCCGACATCGGCTCCTCCCGTGTCGCGCGCATAGGTATACCCTTGGTCAAGCGCCTCGCGG
AGATTCTTAAACATCCTTGCCGCCATGAGGCCTGGGGCGTTTTTGCGGGAGAGGTTTATCACCTCTATCT
CAACGAGGCCGAGGTGCATGTGGGCGTCAATTAAGCCTGGCATGATGGTATTGCCATTGCAGTCAAAGGT
CTCCTCCGCGTAAGGTGCGTTGATACGTTTACCTATCTCCTTAATGTGGTCGTTTTCCACAAGAAGCGAA
ATATTTTCTCTAATTTCACCGCCGTTGCCGTCGATCAGATTTGCGTTTTTGAAAAGCTTGTATGCCATGA
ATATCCCTCTTTATGCAGATTAATATTGTACAACATACACGATATATGGTACATGCTGTATTATATCCAT
AAAAAATGAGATAATCAATAGAGGTTGTTAAGAAAAAATAATAAATTGAAAATTAATTAAAAATGAGAGA
TTTTGGAAGTTGATAGGTAAAAATAGTTGTAAATCTAAGGATAAAGAGCGGTCATATTACAATATTTGAC
AAATCGCTGATAAAAACTAAAAAAACACCGACGCCCTGACGGCGAAACGGCGGCAGTTGTCCTTTATTTC
TCCGCGCAGCGTCTGCCAGTAATCCTTCCGCCACTGGCGGTAGATTTCGTTGTAAAGGCCTGTCAGTTCG
GGGCGCAGTGTGTTGACGATAGCGAGGATGCTCTCTCTGTTTTGATTGCGCAGGTTCAGAGTATCGAAGT
TCATCTCCGACACATGGGGAGCGGCGGCCTCTATCAGCGCGGCGCAGTCCGTTATTCCGGGGAATATCGG
GGCCGCCATCACGCTGGTGCCGATACCCGCTTCTTTCAGCGCGGCGAGCGCGGCGAACTTTTTTTGCGGG
CTTGATGCGTGGGGCTCCATCTTGCGCCGGAATCCGTCGTCGAGCGAACTGAAGGAGACGATGACCTTTA
CGTGAGGAAATTCTTTGAAAAGGTCGATATCGCGTGTCACGAGCGCCGATTTGGTGATGATCGTGATATC
GGGCTGCGCCGGCAGCAGTGAGCGGAGGATGGCGCGCGTCGCCTGCGCACGCTCCTCGTAGGGATTATAG
GCGTCGGTCATCGAACTTAGTAGTATCTCTTTATGGAATATCTTAGCGGGGTCAAACGGCACGGCGGGGT
GCTTCACGTCAAGGAACGTACCCCACGGTTCGGCACGTCCGCCGCGCTCCCGAGTGATGCCGGCGGCGTA
GCAGTAGTGGCAGCCGTGCGGGCATCCGATATATGGGTTTATCACGAAATCCGCGCCGAGTTTTGTCGGC
GACAGCAGGTTTTTTACTTTTACGTGCCTCACATTCACCATCATATCCACTCCACCCCCAGTCCCTGCAT
AACGTGCGGCTCTTTACCTCACGCTACCTCAGCCGCGGCGTGTACGGCCATTATAACGCCTGACCAAATA
TTATTATGGGAGGCTTATGAGGGTAAATCTGTGTTATTAGATGCCTCATAAATAACTATAAGGTCGATAT
TGAGTGTCACGTTGGTTTGTCAGCGCGCCGCCGCCATCGCACGCCTTTTATCTTTCCTCAGTTACCGTAT
ATTGTTCTTTCTTCCGGCGGCAAGGTCTGTCAGACGTACCCCCAGCCAGCCGCTGAGGATGCCCAGCGCC
GCGCCGCCGAGAACGTCGGTCGGGAAGTGTACGTAGAGATAGAGCCGGGAGAGGGCGATCAGCGCCGCCA
GCAGCCCCGCTGGGAGCCACCATCGGCTGCGGCGGAAATAGAGGGCTGACGCGGCGGCGAAGGAGGCAGC
CGTATGGCCGGAAGGAAACGAATAATCCGTCGGCCGCGCCACCAGCATCTGAATGCCGGTGTTGATGTCG
CATGGACGAATCCGCGCCGCTAAGGGCTTTATCAGGCCGCTGCAGAGAAATATCTCGATCGCCAGCGCGG
CGGCCACCGCGACGCCCAGCCGCCGTGTCCGGGGGAATAAAACCAGAAGCAGCGCCGCGGCGATCCAGAT
GAAGCCCTTATCCCCCAGACGGGAGATAAGCGGCATCAGGTAATCTCCTACCCCGGTACGCAGATGGCTT
TGGATAAAATCTAAAACGGCAAAGTCAATTTTCAGCAAGACAACATCTCCTTGTCGCGGCGGTCCGGCAG
TGCCGGATGCGCGTGCCTGTAAGACACAGACAGTATAAGGCATAAACCTCCCGCTGTAAGGAGCAGGCGG
CCCTGATGTTTCTATTATTCGGCGGATATGTGGCGGATATTTTATATTGATGTACAATATAACTGCCGTC
TTAGCAATGAATATGGAGGGGAGATTCCATGGAAAAAAAGACGATAAAGATATGTATGGCGGGGTTTGGC
AACGTCGGGGTACGCTTCACGCGGCTGCTGCTGGAAAAGGAGCGCGAGCTGCGCGACGATTACGGCTGCC
GGGTGCTGGTCACCGGTGTCTGCACGCGCAGCAAGGGCACGATGATGAACCCGCGGGGCCTTGATCTTGG
CGGCCTTCTAATCATGAACGGCGAACTGGGGCGATTTGAGCCCGAACATCCCGATTTTGTCTCCGGCTGC
GATACTCACGCGATGATCGCCGCCGCCGAGGCGGATCTTTTTATAGAGCTCAGCACCCTTTCGATCGGCG
ACGGGGAACCGGCTACGAGCTACATCAAAGAGGCCTTTGCCCGGGGAATGGACGTCATTACCGCGAACAA
GGGGCCCGAGGCCTGGTCCTTCAATGAGCTGAAAGAGATCGCCGAGACATCGGGAAGAAAATTCCTCTAC
GAGACGATCGTAATGGACGGCGCCCCGATCTTCAATATGGCGCGCGCCGGACTGCGCGGCAACCGGATAA
TTGCGCTGCGCGGCATTCTGAACTCCACCACGAATTTTATCCTCGGCGAAATTGAGAAGGGCGGCAACTT
CGCTGATGCCGTCGCCGAGGCGCAGCGGCTGCAGTTTGCCGAGGCGGACCCTTCGATGGATATTGACGGC
TGGGACGGCGCGGCGAAAATATGCGCGCTCGCGAACATCCTTATGGACGCGCGTCTGACGCCGAAGGATG
TGAAGGTCAAAAGCCTGGCGGGAATAGCCGCCGACGATGTGAAGGCCGCCTGGGCGGAGGGCTGCCGCAT
CAAATATATCTGCGGCGCGGAGCGTGGCGACGACGGCGCCGTGCGGCTCTCCGTGGAGCCGCGGCGGCTG
CCTCTCTCCGACCCTATGTGCTCGGTCAACGGCCGCTCCTCGGCGCTTATCTTCCATACCGATCTGGCGG
GAGAGATAATGCTGACTGAACGCGATCCCGATATCCTGCAGACCGCCTATGGCGTCTACAGCGACCTGCT
GACGCTGATCGCGGAGAGATAAAACGGCGGGACAAATAACAAACTGTTAGGGGCCGGTAAGGTTTCGGCC
CCTTTCTATGTGTGGCATTTCCTTTATGAAAAAACCCGGCGGCCTGGGGAGCCGTTGGCGTTCACGCTGT
TTTGGGCTGCTGCGGACCTTGTGAAGCCAAGGGTGTGATGGTAAAATATTTACATTACTTATCAGCCGCT
GGCCCTATTTCATAGTTGTTATAAACGTTGCTGTGGCTGATGTACTTTCTTATATATCATACAAGTAATC
TGTAAGGGGAGCTCTTATATATTATGTCAAACGAAGACAGGATACGGTTTTCTTTTTTACTTATTATCAC
GGTCATAGTATTTACTCTAAATGTACAGATAACCCAGGCTAACCGCCGGGGGCTCAGTGAGCTTGACTCA
CTCTTTGACGGCTACCTGACGTCGACGGCGCGGCAGTGGGCCGACGCTTCGGAGGCCGACGCGCAGCAGT
ACCAGGCCGGTCCTGAGATACAATAGCGGCGGCGAATCTTTTGAGAGGAGCGGTTATATTCGCCGCGTCC
TTAAATCTGCCCTTTATCTGGTATTCATTCAAAGTCCGGCGAATAGCCGGGCTTTTTATTTTGCCTGTTC
ATAACGGCGGGCGGCTTCGTGCCCGCCGCCGGAAATCAGGGCAGCAGAGGCATTACGTCGGAGGGGGCGA
CCTTCAGATAGATAGTCTCGCCCGCGCGGTAATTCTTTGCGAGCTCCTTTGAGAGCTCTATGCGTATCAC
CGCGAAATTGCTCTCCGACTTGGTCTCGTTTGGCCGTACGGTGATAATTGCCGAAAAAACGTCGTCGCGT
ACCTCGATGATCTCCGCCCGCATCGTATTTTCGTTGCGCTCTCTCTCGGCAACGGGGATCAGATAATGGG
CGCGCACCCCAACATAACGTGCCTCGTCCGGTATCAGATGCGCGCTGGTGAATGTCATGTTCCAGTCGCT
CGCGCGCAGGCGGCGGCTGTCGATGATCTCAATACGCGAGAAATTCTTGCAGCCTGAGAGAATCGCCGCG
GCGAGCGTCGGCGGCGCGTCGAAAAATTCACTTACCGTTTTCACCGGCTCCGAATGCCCCTCGTTTATCA
CGCAGACCCGGTCGCATAGCCTGTAGACCTCGTCGCGGTTGTGCGAGACATAGATCGTCGTGCCGGAATA
CTCGCGCAGTATTCGTGAAAGTTTCAGCTCAAGCTGCCAGTGGAGGAAGCTGTCCAGCGCCGAGAGCGGC
TCGTCAAGCATAATCACCGCGGGATCACTTGCCATGATGCGCGCGAGCGCCACCCGCTGCTGCTGTCCGC
CGGAGAGCTGCGAGGGATAATGGTCCTCCAGCCCGGAGATGAAAAAGCGCCGCGCGATCTCCTGATAACG
CTCCTCCTTATTCGCGTTCCGCCCCGCGCCGTGCTCGAATACCGTCATGATATTCTGTCGTGTCGTCATA
TTTGGAAAGAGCGCGTAATTCTGAAACAGCAGCCCCGTCCGGCGCTGCTGAGGGCGCAGATTTATTCCTC
TCTTTGAATCGAAAAAGGTCACTCCGTCGACGATGATCTGCCCCTCGTCGGGCGTCACGATACCGGCGAT
GCACTTCAGCGTCATGCTTTTGCCGCAGCCGGAGCCGCCGAGCAGCGCAAGCACTTCATTGCCGGCCTCA
AAATCTACTTCAAGGGAAAAGCTTCCGAGCCTCTTCTTAAAATTGATGATCGCGGACATTCCGGCCCCTC
CCTACTTCCGTTCGAACTCTTCGCTCAGAGTGTGGTTCACGGCGCGCCCCTTGGGCTGCCTGTAGCTGTT
CTCAAGCATATTCACCGCGACAAGCACGACGAAGGAGATCACCAGATTCACCATTACCCACTTATAGGCC
GCCGCGTCGTTGCCCTCACGCCAAAGCTGATAGACCGTCGTCGATATTGTCGCCGTGCGTCCCGGGATAT
AGCCGGTGACCATCGTCGTCGCGCCATATTCGCCGAGGGCGCGCGCGAAGGCCAGCACCGTTGCCGCAAG
AATGCCGTCCTTACAGTTCGGCACCATAATATGCCAGAAAATATAAGTATTTGAAAGCCCCAGAGTCTGG
GCACTGTAGGTTAGATTATGGTCGAATCCGTCAAAGGCCCCGCGTACCGTGCGGTACATCAGCGGGAAAG
TCACAATCGCCGTCGCGAAGATCGCCGAATACCAGGTCATCGTGAGGCGGAAGCCGAAAAGCTCCATCAC
AACGGAACCGATCGGTCCGAGCGGCCCTATCGTCTTCAGCAGGAAAAAACCGACCACCGTCGGCGGCAGC
ACCATCGGCAGCGTCAGCAGACAGTCCAGCACTCCCTTCGTGAACTTCGAGGTCTTAGAGATATAATAGG
CGGCGCAGATGCCGGTGAAAAAAGTTATAAAAGTAGAAATCCCCGCGATCCTCAGCGAGTTATATAAAGG
AAACCAATCCAAAAACCGTCACTCCCCGCGGCCTGAACGCCGCCCGTTATTCTAAATCAATAGACAAAAA
AAGCCAATTATAAAGCCGCTGTGTTCGACTGCCCCGCCAGCCTTACTACACGAAGCAGGGGCTTGTCGGC
CATGCCGTCTGCCGTTTGCTTAATAAAAAAGGGGCCGATATGTTTCGGCCCCTTCACACGAGGAGAGAGG
AGAAGTTATATCTGCCTGAATATTACTTCTCCGGAATAGCAAATCCTATCTTCTTAAATACGTTCGCGCA
GGCGTCGCTCTTGAGGAACTTCACAAAAGCCTCGGCCGCCGCCTTATTCTTCGTATCCTTCATGATCGCC
GCGGGATAGACGATCGGCTTGTGCGTATCCTTCGGTGCTGAGGCTACCACCTCAACCGCGTCCGAGGTCG
CCGCGTCGGTGCTGTAAACCACGCCGCAGCTGACGGCCGCCGCCGCCGTCTGCGCAAGGACCTCCTTGAC
GTTGCTTGCGAAGGTGATCTTATTTTCAGACTTCAGCTTGTCCCAGATGCCCATATTCTTGAAGATCTCT
TCCGAATACTGTCCCACAGGAACGTCGGAGTTGCCGAGGGCGATCAGCTTTACCTTATCGGTGACGACAT
CCGAGAAATTATTGATACCGGTCGCGTTCTTACCCTTGGGGACGATGAGGACGACCTTGTTGGCGACGAT
GTTGAAGCGTGTTCCCGGCATTACGAACTTGTCGTTGATCGCGTTCATTTGCTTCTGCCCGGCGGAGATG
AAGATGTCGCACTCCGCACCCTGCTCGATCTGTGTCTTGAGCGTGCCGCTGGAGTCAAAATTGTAGACAA
TCTTTACGTTGGGGTCTGCCTTCTGGTACATCTGCGCGATCTGGTTCATCGATTCCGTCATCGAGGCCGC
CGCAAAGACGGAAAGTTCTGTCGCCGCGAAGACCGGGGCCGCCGCGAGAACCACGGCGCAAACCAGCGCT
AAAAACGATAATTTCTTCATAAAATTCGCTCCTTTATCTTCTGTATATCACGGCTGCCCGCCGCATAAAG
AGATTATATATCGTCGCGGTCTTTATTGCAATGTACTTGCGTTGCAATAAAAATATAAACGGTGTGAGAT
AATACAAAAAATAGTTAATGAAGGTAAAAATTGCCGTGATTTACCGTTAAACAGTACAAAGATCGGAAAG
CTGAGGAAAACCCACCCAGCCGTGAAAGCGGCCTCTCGTCTATCGACCGTCAATGGCCGAATCGCCCATG
TGCGGCCTTTTGGGGGCTGCTGTAATCTTTTTTGCTTTAATACGCAGCTTTGGATATCACGATGTCATCT
GGCGCGATAATTCACGGATATAATTCCCTCTATCACTGAAATGAGGCACTTTGATTTACGAAGCTTTCAT
GATACACTAACCAGGCCCACAGCTGACAATAAAACATTTGGCTCCGATAAGTAAATAAAAAAATTTTTTG
GAGGGGTAACAATGCAACTGGAACGGTATAACGGACACATAGAAGAAGCAGACTTTCTCAACCTGCTGAT
GGTAGACATTGCGGGGAATATCCGCAGCGTCTCTCTGCCTCACGGGTATATCTCCGACAAGGTGCTTCGG
GAGGGTATCGGCTTCGACGCCTCGAATTACGGCTATGCGAAGGTGAACAACTCGGACATGGTGGCGATCC
CGGATATGTCCACCGCCTTCTTTGAGATTCGCGACGATTACAAAATGCTGCATGTGCTCTGCGACGTCGT
CTCAACGGAGCGCGAGACCTTTGACCAGTATCCGCGGAACGTCATCCGCAATGCGCAGAAATTCCTGCGC
GACAATAAGATCGCCGACACGGCGAAGGTACTTGTCGAACTTGAGTATTATGTCTTTGAGGAGGCGGAGT
ACGCAAGCGGCATTGAAGGGGCCTTCTACCGCGTGAAGTCCTCCGAAGGGCTTGGCGAGGGCTACAACGA
CAAGCCGCGCGTCGGACTGCACGGCGCTTACCACCGTATGCCGCCCGACGACAGCTATATGGATTTCCGC
AACGAGACGGTGCATCTCATGGAGGTGCTCGGCATCCCCGTGAAGTACCACCATCACGAGGTGGCGGTCT
CCCAGCTGGAGATAGAGCTCGACTTTATGGATATGGCGCATGCCGCGGACATGGTTTCACTCGCAAAGTG
GATAATCCGCCAGGTCGCCTCAGAGTGGGGGCTGTGCGTCACCTTCATGCCCAAGCCTCTCTACAAGATG
CCGGGCAACGGGATGCACGTCCATCAGTTCCTTGAAAAAGATGGAAAGTCGATCTTTCCCGGCGACGTGC
TGTTCAGCCTTTCACAGGAGGGACTCTCCTACATCGCGGGCATGCTTTCACACAGCCTAACCGGCAGTCT
GCTTGCCTTCGCCTGCCCCAGCACGAACAGCTACCGCCGCCTCGTTCATGGTTACGAAGCGCCGGTCTCC
GCTACCTTTGCAAAGGGGTCGCGCGCGGCCGCGGTGCGTATTCCCGGATATGTGAAAAAAGAGGAGACGC
GTGTTGAATACCGCACCGGCGACGCCTCGTGCAACCTCTACTTCTTCCTCGCGGCGATGGTGCTCGCGGG
CGCGGACGGCATAATCAGAAAGATGGACCCCGTGGCGCTAGGCTACCAGAGCCAGGACGCGAAAGAGGAG
CTTACCTTCCCGCTCAATCTCAACGCCGTGCTTGACGGTGTGGAAAAAGACAAAGAATACCTCGCTCCCG
CCTTCCCGGAGAAGCTCATCGAACTCTGGACGAAGGCCAAGCGTGCAGAGGCTGAGTACATCTACAACGC
TCCGACGCCGCAGGAATATGAGCTCTACTTTTAATTAATTAAAAAGAAAACGAAAGCGCCTCTCCTGAAA
AGGGAGGCGCTTTTGTTTTCTTGTATATTATGCCTCGCGAAGAATCTAGCGGCAGACTCCGACGGCGGCG
ACGAAATCTTTCTCCGTCATCGCGGCGCTCTCCGACATGAAAAGCACCTTGCCGTCGATCGGCGCAAGGA
CCTTTTCCGTAGGTGTGCCGAAATAGTCGGTGAGCAGCCCGATCATCTGGCCGCGCCTGACCATATCTCC
CACGCTGACCCTCCGGTAGTGAATGCCGCGGCTTTTGGCGTACACCATCTCCATATTTTCAAATATCTGC
GGCCTGCCCACCGGCTGAACATTGCCGCGCAGGGTGCCGAAGCGGCGCAGGACATTCTTTATCCCCTCGG
TGTGGGTGTTTACGCTGTCGGCTGAGGCGATCCCCAGGCCGCCGGTCTGGAATAGGGCGGAGGGGATGCC
GATGTTCTCGTAGACGCTCGCGTAGCAGGTGCCCTTATCGGACCAGCGACCCTCCGTCTCCGTTATCATG
ATATTCGGCAGCCCGTAGTAATAGGCCATCTCATGTGAACGGTCGTTGAGCTCCCCTTTTCTGCCGCGGT
GATATATCGCGAACGGCGCGGATCTCTCCAGCACCTCGCCGCAGTGGAGGTCCATATGATAGTCGGCCCC
CTTTATTTCGTCGAATATCTTTGCCGCCAGCACGCCGTTATAGCTCCCTTTGGCCTTGCCCGGAAAGCTG
CGGTTAAGATTGTTCTTGTCCAACGGTGAAAATGATACGCTGCGTGATTCAAAGGCGGCGGTGTCGCAGA
CGGTGATGATCTTTACGCTGCCCTTGATATCAGCGGGCGACAGCTCGCGGAACAGCTTGATCGCCGCCAG
CACGCCGCAGTATTCGCCGCCGTGTATCCCCGCGGTGACTACCGCGTCGGGTCCCTCGACGTCGCCGATA
ACAAGGGCGACGGGAAGCTCAATCTTCCTGCCGTCCTCTGTCTGGAATTGGAGTAACTCTGTCTTTTTTC
CTCCCATTTCAACTTCCCTCTTTTTCAATATATTTTTTACCGAACGTGGAAAATATCAGTCCCCTGTGAT
ATTTCCAATAGCTTTCTCAATTATCCCTATTATTCTATTATCAGATAACTGATAAGAATAAAATTATAAA
AAAGAGATAAAAAGGAGCCGATGAAATACAGCCCTCTTTATCCTGCTATCTGTCTAATTCTCAGTCTGTG
CGGCGATACTGAGCAGTACTTTAAAGCGATGACTTTACAATGCTAAAATTATATATACATAAACACCAAT
AGCTATTATACCTCAAATACGAGAATTTCCGCGTTAAAAACAGTCCGCCGCAATTTCATCCGGCGTGGTA
CTTTCTGTTACATCGCCGCCGAGGCGCTGCAAAGTAAAAGACGCGTCTCCTCGTCGCTTGGATTTTCCCA
ATGATGCGCCACAACGGCGTCATAATATAGGAAATCACCCTCGTTCATCTCGTATATAAGGTCAGGGCAG
TACACGAAACGGACCTTCCCCTTCAGTACATAAAAAAACTCGTCGCTAACGTGCGACCGCTTATCTTCCG
TCATCATCCTGGGCGGAATGGTCAGTACCATCGGCTGCATCCTAAACCTCTGATCCTGGACCAGATAACG
GGCAGTGACATTTTCCTCACCGCGTGCCAACACACGTACGACATACCCTTCACCGCACATAACTGGTGCG
GGGGGCGGAACCTCCGTTGTCAGGGTCAGTGCTGAGACCGGTACATGAAAGGCCTCCGCGAGTTTTTGCA
GACTTTCGATACTGGGGTTCGATTTATTGTTTTCCAGCTTTGAAAGCTGCGCTACGGAAATCTCACAAAG
ATCGGAGAGTTCCGTCAGTGTCCACCCACTCTTTTTCCGATGGCTCTTTATCGTTTCGCCAAGCCTCAAG
GTATAATCCCCCTATTTTCCGCCGACAATAATTTTCATCGTAGGAAAACAAATATAGTCTAACAAAACTT
TTTGATAAGTCAAATCAAAAATCCTGTCAGAATGCGGTTTTTCATAATTTATAATCAAGTTTAGTATAAA
AGCGATAATACGTCCATAGAAAAGTTGTGCATGTTGAACATTATTATATGAAAAATACAGAGATAGCGTA
ATATAATGATATCTGTCACTATATAGAAAAGAGCGGGGTGTGGTTATGAAAAATTTCGCCAAGTGTTATT
TTGATATTGTGGGGAAGCTGACGATCGGTGAGGAAGACGGAAAGCTGACCGACCTGCATTTTGAGACCAG
CGGCACGTATCCCCGCGGAGATTTGAATATGAACGAGACGCCGCTGCTTACGGAGACCGGCCGGCAGCTC
GGAGAATACTTTGAAGGCAAACGTAAATGCTTTGAGCTGCCGCTTGCGCCGAAGGGCACGCCCTTCCAGA
TGCGCTGCTGGGAGGCCTTGCAAAAGATTCCCTACGGCGCCACCGTGACCTACGGCGATATCGCGCGCGC
CGTGGGCTCGCCTAAAGGTTTTCGCGCCGTGGGGCTGGCGAACAACAGAAACCCGATCGCGATAATCATT
CCCTGCCACCGCGTTATCGGCGCCAACGGCAAACTTGTAGGTTTCGGCGGCGGCCTCGACGTTAAGAGCA
ATTTGCTGCTGCACGAAGCGCAATACGTAAATCGGCGTTTATAAGCACGACTAACTTCATGACTGGGGGC
TTGGTAATGCTCACCGCACTTTAGTGCGCCTCCGCTTACCAAGCCCCCAGTCATTTCGTTATTCGCACTT
CTAAACGCCGATTTCCTTCGGGTAGGGAAAACGATAAATTACGATTTATCATTTCCCTTATCGAAGGTAA
GTAACGGTTTAGCTTTTGACTTGCCCTTTTAGCCTCCCTCTCTGAGGGAGGTGTCGGCCGCCTGCTTTTG
GCGGCTGACGGAAGGAGTGTTGCTCAGTTTGGCGCAGTTCCCGCGCCAAACTGAGTCCGCGGCGAAAGCC
GCGAGAGAACCTAAGGTCAACTCTCCCTCAGTCCCTACGGGACAGTTCTGATGTAACTACCAGCCGAATC
GCACGAAATCAAAGATTTCGGCTCCCTGGCCGCCTCAGAGAGGGAGCCAAAATCTTTGGTAAATCACGAT
TTATCGTTTCCCCTATCAAAGCTAAATCGCTATTTATCTCTTTTCCCGTCCAAAGGAAATCGGCGTTTAG
ACGTGCTGGATGCTAAATAACTTGTCCTCTGAGAACCGGAGCCGTATTTTCATACGGCGAGGATGCTCAG
AGGGTAAGTTATGACGCAGACAGCGCGTATAAACGCCGATTTTACAGGAGAAGGGCGACCGAAAGGGTCA
CCGCGCTCACCGCGGTGGCCGCGGCCTCTTTTATACCTATGGCATAGCTCTTATATCCGCTGTCGCGGCG
GCGCAGTTCGAAGCCGCGCAGCTGGGCGGCGACGGCGCTGTTTTCTATCTTGCGGACGCAGGAGAGCAGG
AGCGGCAGGCAGAGCGGCGCGATGAGGGCGGCTTTTTTGATGGGGTTGCGCACCTCGAAGTCCACGCCGC
GCGCGCGCTGCGCCTCCATCACCTGCGCCATCTCCGCGGCGAGGGTGGGGATGAATTTCAGCGTTGCCGT
GAGCGCGAAGGCGTAGCGGTATGGCAGGCGGCAGTTCTGCACGAGGGAGTTGGCGAGGTCGCCGCGTTTC
GTCGCCGAGAGCGCGAGCATCAGCGGCAGGGAGGCGGCGATCAGCTTCGCCGCCATCAGCAGCGAGAAGC
GCAGCCCTTCGTCGGTCACTCTTACCGGTCCCACGGAGAAGAACGTCTCGCCGCTCTGTACGCAGAGCAG
CTGAATGACAAAGAGCAGCGCCGATATCTTCACGAGCAGCAGCGCCATCGAGAGCGCCTTCCTGCCGAGG
CCGGAGAGCGCCGCGGCGGCCACCGTCAGCGACGCGATGAACAGGGCGCCGGAGATGCTTCTTACAGCGA
AGGCGGCCATGCCCGCCGCGAAGGCGAGCAGTATCTTTACCGAGGGGTTGAGGCGGTATATAAAGCCGTT
GCCGCCCGCGCAGTCAAAAAGTCCGTTCATTTATGCCACCCTCCTTTTTCTTTTGTCTTTTACGGTCTCC
ACAATTTCGTTTACGGAGCCGGCGTTCGCAAAATCTCCGCCGAGCAGGGTGGCGAGTTCGCGCATCTCCG
TCAGGCGCAGCGAGGAGTCCTCCATGAGCCTCCGGTCGGAGAGCAGCCCGGCGGCGGGGCCGTGAGCCCT
AACCGCGCCGCCGCCGATGATGAGCATGTCGTCAGCCAGCTCTTCGGCGAGCTTCATGTCGTGCGTCACC
ATCAGCACCGTAGCTCCGCGCCGCCGCGCCTCTTTGAGCCGCTCCGCGACAAACTCGTACTGGCGGCGGT
CAAGCCCCGAGGTCGGTTCGTCGGCGATCAATATCTTCGGGCGGCGCACGAGCACCGAGGCCAGCGCGAG
CATCTGGCGTTCGCCGCGGCTCATATAGAATATCTCCCGCTCGGGGGAGAAGCCGAATTCCTCGATAATC
TCCGCCGCCGCGAGCCGCGCCTCTTTGCCGTCGGAGTTTATACAGCGCAGGCCGAACATTATCTCTTCGC
CGACGGTGGCGCGGCATATCTGCCGGTCGGGGTTCTGGAATAGAAAGCCGGTGAAGGCGGCGAAGGCCAC
CCCCTTTTCTTTGGAGGTGCAAAGGCCGTTGCTGACGACCTCGCCCGCCGTGGGACGCAGCAGCGCGGCG
GCGAGACGGCAGAGCGTCGATTTTCCCGCGCCGTTTTCTCCCGCTACGGCGGTGAACGACCCAGCCGCGA
GCCGGAAGGAGAGGCCGGAGAGAAGCGGTTCCTCGCCGTAGCCGTAGGAGACGTTTTTAAACTCTATCAT
TGAGATATCCCCCTCACCATCGCCGCCGCCCGCGGAATGTCGAGCGGCATATCTCCGTCGTAGAGCCCCT
CCGCGCGAAGCCGCGCGCCGAGCTCTATGCGGCGCGGAAGCATGACCCCGGCCGAGGCGAGCGTCTCCGT
TTCGTTCATCACCTGCCGTGTCGTTCCGCAGAGCGCCGCGCCGCCCTCCGCCATCACGATCATCTGTGTG
GCGAAGCGGCAGAGCAGACCGACTTTCTGGTCCGCCGCGACCACCGTCATGCCGCGCGCGTTGAGCGCGG
CGAGGGCGGAATAGAGATTTTCCGTGGCCGCGGGGTCGAGCTCCGCGGAGGGATTGTCAAGGATAAGCAC
CTGCGGCGAGAGGGCCAGCATCGCGGCGAGCGCCGTCTTCTGCCTCTGTCCGCCGGAGAGCGAGGATATC
TTTCTGCCGCGCAGATGAGAAATGGCGAGCATCTCCAGTGCGGAGGCGATGCGCCCCTCTATCTCCGCAC
GGGGCACGGCGAAATTTTCCAGCCCGAAGAGCAGCTCCTCCTCCACCGTCTCGCAGACCATCTGGCTTTC
GATGTCCTCGCCGACAAAACCGGCGAGCCGCGCGATCTGCTGGGGGGAGTTCTCAAGGGTGTCGAGGCCG
CCGACCTTCACCGCGCCGAAAAATCTGCCGCGCAGATAGTGTGGCACGATCCCCGCTATCGCGCGGAGCA
GCGTGCTTTTGCCCGAGCCGCTGGCTCCGGTGATCCCGGCGAAGGCCCCGCGCGGGATGCGCAGCGAGAC
GCCGTCAAGCGCCCGCCTCTCCGCGCCCTCGTAGACAAAGGAGAGGTTTTCGACGGAGATCATCGCCGCC
CCTCCTATCTGGCCGCCGCGCGCATCTTGAGGGCGGCGGCGATCGGTATATAAAGCACCTGGACGATGAC
GCAGTTGACGGCGGCGGTGCCGAAGATTATCCCCGCGAATACCGCGAAGGGCGCGGGAGCCGTCGCGCCG
CCGGAGAAAAAGAGCGCGTAGAGCAGCGCCATGAATACGCCGCCGCTGACCACCGTCGTGATAAAGGCCG
AAATCGCGGGCATCAGGAAACCGCCGAAGCGGCCGCCCATCTTTGCGAAGAGCGCCATTACGAGCGCCCC
CGCCATCTCGCTGGGGAAGTTGAGGTATGGGGTGCCGGGGAAAAACTGGCAGACCGCTCCCGCGAGCAGC
CCGATGACCGCCGCCTCCTTAAAGCGCGGCCTTACCAGAAGGATCGCGAGGCAGTACATGGCGATGATGA
AGTTCGGCTTCATGCCCGCGGAAAATATCGAGCCGATGAAAAACTTCATCACCGCCCCCGCCGCCAGCAG
CACCGCCACCAGCATTATCTGTGACACTGATAGCCCCGCGGCCCTCTCCTCAACTGCGACTGTTCTCTCT
CTGCCTGTCTCTGTTCCGTTCATTCTTATCTGTCCTTTCTTTTCTTGTCTTATCTGCTCTCTTGTCTGTA
AAAAAAATCTGTCCTTCGGCATGGACTTCTCTCATGCCGAAGGACAGATCAATTTTCCTCTCTGCGGTGC
CACCTTCGTTGGCCGTATATACGGCCCGCTCAAAGAGCGCTGTCACGCTCCCGCGCCTTTTACGCTGCGC
CTGCGTCGCACCATACTCGGGATTACCCTTTCCGTGCGCCCTCCTCGGTCCATTTATCCCTTCGCCTCTC
CCGCGGTTTCTCACCATCCCCGCTCTCTGTAAGGCGCGTATAGAGATTTTATCTCCGCCTCATCGGTTTC
TATATTTAACTTGTGCGAAAGAATACTACCCACGAAATAATTTGTCAAGAGTTTAAGGGACATTAACGGC
GGGTTTTACGTAATTGTAAGACTTTATGCCGCCGTCTTAAAAAATAACCGGCGGAATGCCGTCCGCCGGT
TTCCCCCTGATCTCTGACTGGTGGATGGGAGAATACTATATTGGTATCTCTATATAAAAAGCGGCGTGAA
CGCGGCCCGTTCAGGGGGAATCGGCCGGCGGCCCGCGCCGCTCATATAGAGCAGTTTTGCCGTCCGGCAC
GGTTACGCCGGACGGCTGAATACGTCTACTTTTTCCTTTTGTACACCAGGGGAAGCGCCGCGAGGGAGAG
CAGCAGGGCAAGCACGCCGAATCCCGCGTTGCAGCCGCCGCTGGGGGCTCTCTTTTCCGCTCCCAGGATC
ACCGTCGGGTCGGCGACCGCGCCGTCCTTTTTGCCGTCGAGGTCGAATTTACCGCCATCCTTGATGAAGA
GCGCGAGACGGTACATGGTATATCCGTCTATATCGCCGGTGAATATCGTACCGCTGTCGTCGTCCTTCAT
GACGGTGAACTTTTTATCCATATCTTTGGTGATCGCGGAGGCGTAGGTAAAGAGCTCGCCATTTTCCGCT
CCGAGAATCTTCATCACCTTGACGTCGGCGGGCTTTTTCGCCTTGAGGTCGGAGCCAAGTACCTCATAGG
AGATCATTATCGTCTTGTCCTTATAGGCGTCGATTGCGGGCGTTGTGAATACCGGCAGGGCGACGACGTC
CTTCGAGGTCACGCTGCTGAGCGTCCCCAGCTTGTTTGCCGCCTTGACCGCCACCTCCGGCTTTACGATC
GTATTGCCGTCCTTAATCGTAAGCTGTTCCACCGTCAGCGCGTCGCCGATATTTTTCGCGGCCTTGGCGG
GGTCGCCCTCAGTCACCGCCAGCTCCGGCTTGATCTCGGCCTTCACATCGTCGGAGACGTTGCCGATGAC
CGGTTTGACGGGTTTCGGTGCGGGGTCGATGGGGCCGGGTGTCGGCTGTGTCTTGACGGCGTTTACCGTC
AAGGCGGCCCTTGTTTTAATTGCCCCACCGACCATCGCGGATATGGTGACATCACATTTCCCCTCTTCCG
AGGCGGTGAGGACGACCGCGTTGCCTTCAAATTTTAATTCGAGCCATTCCGGCACCTCTCCGGCCAACTC
TAAACCGTAATCCGGAAGCTCTGTGCCATTTTGTGTAAGCGTCGTCGTGACACGGGTTGGAGCGCCGACA
AGCACTTCGACAGCGTCACGCTCGAATTTCAGGCTGTAAATGTCAGCGGGCGCGGGCGTTTTTGCGCGGA
CATGGTATAGGCTGTCTGATTCTACTACTGCTTCGTAGTTGTCTTTTAGATATTTCGACGGGTTAGATTT
AAATGCTCCTCCGGTGATTTGAAAATTTTCCGGGGCTTTGTCATAACCTTGAATAGTGATACCCCCGTGA
AATTCACCGGCGGATATTGAAATATTATTGGCATACGATCCCAAGGCGTATGCTACTATCATAGCGATGC
CGGATTTACCATTCAGCTTTGCATTACCTGATATGGATAAGGTATTCCCTCCATTTTTATTATCAAGGCC
GATTAGCATAGAGTCTATAGTTGTCAAAGAGCTTGGGCCAGTGATTTCGAGGCGGCCTCCTTCTGTAATA
TAAAACGTGGTGCCGAATGAGGTGATAGCGCCGTCGTTATCGATCTTTAAGGAACATCCTTTCACTCTGA
TGAATGTCCCATTGAAATTGTCTGTAGTTGAGAGTTCTTTGCCGTTCAAATCAAGGACAACGTCTTTTTG
GTTTAAAATTAAACCCTCTGTAATCCCCGTAATGTTCTCTTGTAACGTTATGGAGCCACCAGCGTTAATT
GCATCTTTTAACTCTGTAAAATTCCTAACGTCTGTTGCCATTGCCGGCGCGGCGATCAGCATCAGCACCG
CAAGCATTACGAAAAACATTCTTATCCGTTTTAACATTACAATCATCCTTCCATATTCAGGTGAAAAGCT
AAAGTCAGAGACTGGACAGATACGCGCCCGTTAATTATCAGCCGGTTTTTATGACCACCCCCGGCATTGA
CAAGGAGTAAATGAGATTACGCGCCGGTATGGAGACACGACAAACGGAGGTGCGTTTGGTGAGGCGCATC
TCCGTTTACTGGCGCTGTATTCATGTAGAAGAACGGGGGAATTAAATTGAAAAGAGTATTGTTTAGAAGC
TCTCTCTCTCTCTCTCTCTCTCTCTCTCTCTCTCTCTCGTTAAAAGTATGGTTTTCTAAATTATATATAC
AAAAAATTGACATGGAGGTTCCATATGAGCATATTGTATTTGTCATACTTTGCCTCCTCTCGTAAAAAGG
GCCGCTCTATTTTTACGGTCTAAAGGTGCGTACGGTGTAGGGATAAATTTCCCCAGCATCCAATATTCCG
CGATAAAATGACGGTAAAATCCTCTTTCTTATGATTATAGAGGGCGAAGTCCAACAAAAGTCCAACAAAA
GAGGGGCATATGTGGGATTTTTTGTAAATTTTCTTTATCTGCCGAAATACCGCTCCGTGTTGAACGGCGG
TAGGCGGACGGAAAGCGACAGCCGCCGTTTTCAGCGGCGGCTGTTTCTAGCGTTGATTTGACGGCGGGAC
AAAAGCCTGCCCTCTATGTGTGGTAAGGAAGTTTTAAATTTTAGTATCCGTACTCAGTTCTTTTCTCAGC
AGCTCATGGCGCAGGCTGCGGTCGCTGACGACGATCTCTTTGGCCCCCGCCGCCTCCATCGCGGCGAGGA
TGATACAGGCCCCTCCGAGGATGATGTCGGCTCTTTTCGGCGAAAGTCCCTTTATTTCGCGGCGCTCTTC
GTCGGTACATTTTGCGTAGAGCGCCGTCTGGCGCATTATCTCTTCCCGCGTGAGGGCGCTTCCATGTATC
ACGTTGGGGTCGTAGCGATCAAGACCGGCGGCTACGGAGGCGATCGCGGTGACGTTGCCGCCCGCGCCGA
TCATCATGGCCGCGCCCGGACTGACGCCCGCCTCGGAGAATTTCCTGGTGAGCGCCGCGATCACGGAGCA
GACCAGCCGTGGGTCGGACGGCGAGCTTTTGAATTTTTCGTCGGTGAGCGTCACCGCGCCCACCGGCACG
CTGAACGCTCTCTCTATTTCGCCGCCCGCCGCGCGCACGAACTCCGTGCTGCCGCCGCCGGTGTCGAAGA
TTAAGACCTCGCCGCGTAAGGCGCCGTCTATGCTGTTCAGCACCGCGCGGCTGGAGAGCGCCGCCTCCTC
TTCGCCGGAGAGGACGCGCACCTCCGGGCCGCCCGCCGCGCGCACCGTTTCGATGAAGTCTCCGGCGTTT
TCCGCCGTGCGCAGCGCCATCGTACCGACGCAGACGATCTCCTCCGCCCCCTGCGAGCGGGCGAAATCCG
CGAATTTCACGACGGCCTGCGCCGTGCGCGCCATCGCCGCCTCCGAGAGCCTGCCGTCCTCCCGCATTCC
TTCGCCGAGCTTGGTTATCACGTTGACGTCCAAGATAATTTTTATGATGTCTTCCTGTAAACTCTCTCCG
ATAATGAGCTTCACCGAGTTGGTTCCGATATCGATTACAGCTTTTTTCATCTTTATTGACACCTCTTTGC
CTGAATTATATCCCCCGCGGGAACTTTCCGCCGTTATCCCGCTGTTTTGACCGAAAACTTATTACAGTAT
TTTTAATTTACATCCACCTCTTTGTGATATATATTATTTACAAAAATCGGGGGAATTACAATGGATAAAC
CTCTTCTTCATATAATCAGCCATACGGATCTCGACGGCGTCGCGGCGGCGGCGCTCGCCTGGCATGTCCA
TCACCATGACCGCCTCGTGCGTATCTCGCTCACCGGGTACGGCGATGTTGACATGCTGATTCTTGAGACG
CTCGCGGCGGGACAGGAGCCGCTTGTGCTGGACCTCTTCTGCCAGCGCGAGCAGACGGTGGACGAGATTG
ACAAACTATGGAACGACGCCCGCCGTCCCTTCCTCTTCGACCACCACAAGAGCACCTTCGAGCGCTACGG
CAACCGCAAGTGGGCCGTGATCGACACAAATTACTGCGGGGCCCTCGTCTATTGGCGGTGGCTGCGCGAA
AACGCGAAGGATGAACGCACGCAGACGGTGCTTGCGGAGCTCGAACCGGTGATGAAGATCGCCAACGACC
GCGACCTATGGCTCGGAGAGATGCCTGAGAGCCGCCTGTGGCAGGCTCTCGTAACGATGTGCGGCCAGTG
GGGCATGCTGGCGCGTCTGATGGACAACCCGCGCGCGGAGCTCTCTCCCGTGGAGCTGGCCGGCGCGGAG
GAGTTCACGGAGCGGCAGGAGGCGCGCTTTGCGCTGGCGAAGGAGCATATCTGGCGCTCCGGCAGCGAAT
TGGCGTTTGTCTGCGACGGCGTGCTGGAGTACGGCGACGTCTCCGACTTCTGCGGCTTGATCCTTGACCG
CGACGACAATCCGCCCGAGGTTGCGGCGGTGGCCGCGAAGCGCTTCGGCGGCGACTGGGCGGTCTCGATG
CGCAGCCGCGACGGCCTCGCGGGGCGGGTGCTGGCGCTGCTGAAGGACGGCAAGAAGATCCGCGGCGGCG
GCCATGGCGACGCCTCCGCGCTCTATTTCCCGCGCAACTACACGCAGGAGCAGATGCGCGACTCGATACT
GGCGGCGATCAGGGTCGAGAAGGAGCGCAACGCCGCGCCTAAGGTGACGATCGGCGATCTCTTTAAAGGA
CTTGTATGAAAAAATTAAATTCTCTCGCGGTGATATACGCCTCCGAGGGGACGGGCCACCGCACGGCGGC
CTTTGCCCTCTGCGAGGCCTTTCTCGCCTATAACCCGCAGGGGCGCGTCCTCTGCTGTGATATTCTGGAT
TTCGTCCCCGCGTGGCTCAAATATGTCGTTTCGGAGGGTTATGTCGCGATGGCGCGCCATGCGCCGTGGC
TGTGGGGGGCCTTTTACTGGGGCTCAGACCGTCCCGGGGCGCAGTCCCGGGCATTCGAGTGGGCGCACGA
AAGACTCTGCCGCCTCTATCTGCCGAGACTGAAAAATCTTTTCGCCGCGAACGGCACCGAGGCGGCGATA
TTTACGCACTATTTCGGGGCCTCCGAGCTGGTGAAGATGGAGGCGGGGCGTATCCCAGTCTACTGCGCCG
ATACCGATTTTGAGAGCCATAGCTTCCAGCGCGGCTCGGAGTTCGCCTGGTCCTTCGCGGGCAGCCCGAA
CGCCGTGCGGCAGCGTCTCGCGGAGGGGATATACAATGTGAGCGACGCCGGCGTACCAATCGCGCAGAAG
TTTAAAAACCTTCTTTCAAAAGAAGAGGCGCGGGCTAAGCTCGGCCTGCCGCAGGACGAACGGGTGATCC
TCGTCAGCGGCGGCGGCATCGGCGCGGGCTCCGTGTTCAAGGCGGCGAAGTCGCTCGCGGCGCTGCGCGG
CACGCGCGTCGCCGTAATTTGCGGCAGCAACGCTAAGCTGTTCGCGCAGATGAAGGGATATTTCCGCTAT
AAGAAGAACGTGAGGATAGAGGGCTTCGTCTCCAATATGGAGGATTACTACGCCGCCGCCGACGCGGCGG
TGATGAAGCCCGGCGGGCTTTCCGCCTCCGAGGCGCTCTGCGCGGGGCTGCCGATGCTGCTCATCGACCC
CGTGCCGGGACAGGAGGAGTTAAATATGGCCTACCTGACGTCAAACGGCGCCGCCTGGCCCCTGCCGCGC
CCCTCGCGCGCGGCGGAGAGCGTCGTCGCGCTCTTTGCCGGAGAGGCCGCGCAGAGGATGAGCGCGGCGG
CCAAAGAGCTGGCAAGGCCGGAGGCCGCGGATGAGATAATCGCAAAAATCGCCGGCGAAGAATGAAAAAC
AATGAAATGGTCATGGAAGGTCTGCTTGCAGAGCGCGGAGAAAGAAAATCAATGGTATATATTTTAGTGG
GGACGGACTAGATTATAAAAGAGTGCCGGCTAATGAAATAAATAACGGATACAGCCTTACCTACGGCTTT
GAACAACCCCGTTGCCAAAGTTTTTTGAAACAGCGGCGGCGATACCTCTTGAATCTATTAGCTCAAAATC
GCCGTCGATTTTGAGTTGATATACGCTTCAATGTCAGAATACCCTTAAAATAGACAGAACGATATAAAAA
ATCCGATTCGTTTACCAGAAGTTCCAAAGCGATCCTATTCTCCTAGGTCGCGCCAGCGGCAAAAACGGCG
ATGTATGTTTTTCCAGTCACCATAATACGGCAGCAAATCACGCCATGGTCCATATTTATCATATTTTCTA
GTCTGTTCTGGAACGATCTATCCTGGGGTTCTTCCGTCGCCTCTGGTTTCATTATCTTAGTTTTCTCTCA
ATAATTGCAGATTTTCTACGTATATTTTTCCTCATTATTTTTTTGTAAAGCCTTGATATCACCAGATTGT
AGTGTCAAAACCATCAAAATTGGGAATAACACTGGCACAATAGTGGGCCTGTCGTCTTTAAGACGGTGGG
GATGTCTCTGACGGAACAGCTGTGCATCGTTAGTGGAACGATGGTCCTATTGAGGAAAATATCCATCTCT
GACCCCGCATACCGTAGCACATAGCCCAATGATTATGATGCCTTCAAGCTTGTGGCGTATATTATATTGC
CATAGCTTGTTCGCTATGGCAATGTGATATTCTGGGCTTTTTTCTTTTAACGTTTTTATTTTTAGCCTTA
CAGTTTCTCGCTAACCACATAAAAAGCAAATACTATTATTGGGACATTAGTCCTATGGGACATCAGTCCA
CATAAATTGACAGTTCCTTAATTCTGTTTTAAAATGACACCATCTCAAGGATACATGGTAGTGAACAAAA
AGCTGAACTCCTGCAGGACTTCGAAAGGAGGTAGTGGGTGTCGAAGGGGAAAGCTTAAAATTTAGTAACA
GAAATAATGAATCTTGTTACTAAATGTGTTATTGATACTTCAAGGAGGTATAAGGAATGTCAGTGGAAAA
AGCTCAGAATGTCTCAATGACAATAGTGAATCCTGTGGCTAAAGTCGAATCAAAGACTATAACGCCAGCG
GCTAGCTTGACTAGCCTTGAAGGAAAGAAGATAGCGTTATGGTGGAATGGCAAGGCGAAAGGCGACATAG
CATTAAAAACAATAGCGGCTCGCTTGAAAAAAGAGTATAACGTTGAGACCGAATTATTTACTCAGGGCTG
GCCTCATGGTGATGAAGTATACGATAGAGTAATTGCGGCGGAGTGCCAAGCGGCCATCGCTACCACAGGA
GACTGAGGATCGTGCACAGCATGGCTTACGCGTGACGTAAGTTCCCTAGAAAAACTTGGTATTCCCACCG
TAGGAATTGTAGCCAAAGGATTTTTGCCGATTAATGCATCGGAATTCAAAACCAGAGGATTACTGAGAGC
ACGCAGAGCGGTAATGCCTCATCCTTTCACCGAGATGCCGGAGGAAGAAGTTGCTCAGACCGGCGAGGCG
CTCTATGACGCCGTAGTTTACGGTTTGACTCATGAAGGCGAGCTCCTCTTTCCGCCGAAGAAAAAAGCCG
GCGAGGCCGCCGCGTCAGACAAGCCGGTAAAAGAAGTTCCTCTGGAACATCAGGTTGAACCGGAGCGTAT
AACCATCGAGGGATCAGATTATTTTGATTGGGGCTACAACCTCAACCATTATTTCCTTAACCACGGCTGG
GGAGACGGATTCCCGATAGTTCCTCCCACCGAGGAAGCTGTTAACCGCATGCTGACTGGCACGAAACGTG
ACCGTAATGAAGTTATCCTTAAAATGCAGCCTGGCATGGGGTTGGCCACAGTAGAAAAAATTGCAGCCAA
CTGCGTCATGGCCGGCTGCGAACCCGCACACCTGCCTATAATGATATCTATAATTGAAGCTATGGATGTA
GAGGAGTTTGTTTTGACCATCCTGGCCCAGTCCACCGGTGCTCACGCCCCCATACTTCTTGTAAACGGAC
CTATTGCCAAACAGATAGGGATGAACAGCGGAGCATGCTGTTTTGGTCCTGGCAAAGATTCGGCGGCAAA
TACGGCAATCGGAAGAGCAGTGCGCCTCTGCATGATGAATATCGGCTTTACATACGCCCGTATACGCGAT
ATGGATACGATCGGCTCTCCGATCAAATACAGTTTCTGCGCAGCTGAAAATGAGGCTGAAAACCCATGGG
AACCCTTCAGCGTCGAAAAGGGATTCAAGCCTGGTCAGAATTGCGTTACGGCAATTCCGTGCCAGTCGCT
CATGGAAATAGAGGACATGGAGAGCGACACGCCGGAAACTCTTCTTCGTACCTTCGCTTCCTCAATAGAC
TCAATGGGCTGGCTCGGTGCGCGTTCATGGCTGGGCTACGTAACACCTCCGCGTATGAAGGTGGCATTGC
TTCTTGCTCCTGACCACGCCAGAATGATTGCCAACGCAGGTTGGTCAAAGTTCGACGTCAAGCAGTATCT
CTACGCTAAGTGCCGCCGTAAGTGGGGGCAGTTCAAACATCAGGTTATCCCGCGCATCGAAAGCAAGATT
GTACTTCCCGGATACAGATGGCTAATCAATGCATCGGATGATACGATGGTTCCGATGGTAAGAGACTTCG
GCTATTTTGACATCGCGGTAGTCGGCGGAGCTGCCGGAAAGTCAGCTGTGAGCCTTGGCCTCGGTTGGCC
CATAACGAAAGAAATTAAGGATTAACAGGCACTCTGGAAATAACATGGTTATTTGCTGGATCTACGGCGA
TAGGTACCAGAGTTTACTGTCTTCTATGAGGTCGTTGTGTGGTCATGTTATTCTCTGCCGTTCGACAATT
GTAAATTCAGTAAATCTTAAAGAAGTATCGCTCGATACTTCTGTAAAAGATTGACAAAGGGGAAAGATGA
ACTTGAAATTAGCTGGTAAAGTCGCTGTGGTTTCAGGCGCAGGAGCGGGCATAGGAAAAGCAGCCGCCTG
CCTTTATGCCAAGAACGGCGCAAAGGTTGTAGTGGCAGTAAGGACACTCAGCAAAGGCGAAGAGACGGTA
AAGCTGATTAAAGAAGCGGGTGGAGAGGCCATTCTTGTCCATACAGATGTGTCTAAGCTCACGGATTTGC
AGGATATGATAAAGACAGCGGTGGAAAGCTACGGGAGGCTGGATATACTCTTCAGCAATGCTGGCGTGCC
GGGCCCCGGAGGTCTGGATGAAGTTACTGAAGAGGGATGGGATCAGACAGTTGCCGTGAACCTGAGGAGT
TGTTTCTTCAGCGCGAAGTACGCTGTCGAGGAAATGAGAAAGACAGGCGGCGGCGCGATTGTTTTCGATT
CCTCAATTGCCGGAAAAGTCGGCTCTCCCATGAGCCCAGTATATTCTGCAACGAAGGGCGGCATAGTTAC
CCTGACAAAATCTTTGGCTCTCTTGCTGGCGCCGGACAATATCAGAGTTAATTGCGTCTGCCCCGGTCCT
ATTGATACGAAATTTGTTCGTCAGGCATGGGATCGCGCACCGGATCCGGATGCCGCTCGTCTCTGCAATG
TCAGCGGCGTTGCTCTTGGACGTATGGGCTCTCCTGAGGAAGTGGCTAATGCTGTCCTATTCCTATCTTC
AGATGAGTCTTCTTATGTCACAGGTACGGCTATGGCTGTAGACGGAGGGTATCTTGCTCGTTAGCTTTAA
CAATATGATAGTCATAAAAAATTGACTGAATAAACACTGGACTAAGGGGGATATTCTTATGAAAAAATCT
TTCGTGCTCTTTTTGACGTTTGTGCTGTCATTAGCCTTTACGGCTTCCGCTTTCGCCGCGGGCGCTACCG
TTTTAAAGGCAGGTCACAGCGCAACCAACAAGGAACCATACCAGCTTGGTCTCGAAGCTTTCGGTAAAAA
ACTGAAGGAAACGACAAACGGCAAGTTTGAGGTTAAGGTCTTCCCGAGCTGCCAGCTTGGAAGCGAAAAG
GAAATGACCGAAGGCCTCTTCCTTGGCAACGTTGACATTGCTACCTCAGCAACAACGGTGGTAACGAATT
TCATTCCGGAGTTCATCGTCTACGACCTTCCCTTCCTCTTCAACAGCGATAAGCATTTCTACGAAGCTTC
TGACGGCGCGCCCGGAAAATTCTTTGTAGACGCCTGCGCGAAGAAGGGCATTCGCCTTTTGGCTATCTAC
GACGCCGGAGTTCGTCACATCGCGTCCAAAAAGCCCGTCAACAGCATGAAGGATCTGAAAGGGATGAAGA
TCAGAACTATGCAGTCCCAAATTCATATCGACGCCTTTAACGGATTCGGTGCGAAAGCGACTCCTATGGC
CTTCAGCGAACAGTTCAGCGCTCTTGAGCAGGGAGTCATTGACGGAGTCGAAGCTTCAAACACCAGCTGC
TACAACCAGCAGTTCTACCGTCCCGCTCCCAACTGGGCTCTCGTTAGCTGGTACCGCTGCGTCACAGCTA
TGATGATGTCTGAGAAGAAGTTCCAGTCCTATCCGAAGGATGTCCAGAAGGCTATTCTGGAAGCTGCCGC
TTACTCAGCGAAGGTTGAACGCGAGGCCTATGCAAAGAGCGAAAGCGCCAGCCTGGATGCTATGAAAAAG
GCCGGAGTCAACATCACGAAGCCTGATGTGGCGCCCTTCAAAGAGGTTGCCCAGAAAGTTGCGGATAAGT
ATATAAAGAAGCCCGAGCTTAAAGAGGTTCTGAAGCAGATCCAAGATATGGGTAAATAATCATCTAAGAT
GATAAATACACTTGAGAAAATTCTTAAAGTCTGTAGGCTGATTGCCAAGACTGGAATAGTAATCACATTA
TCTTACATGGTAATAGCGATACTTCTTCAGATCTTAGGCCGTTACCTGCCGAACGATATGGATATTTCAT
GGACCGAAGAAAGCGCCAGATTCGCTCAGTTATGGATGGTTTTCTTTGGAGCCGGAGTCGCGATGCAGCG
CAACCTGCATGTCGGCGTTGACGTCCTTACAGGCGTGCTTAAGGGCACAAGTAAAAAAATTCTCGTTGTG
CTTTGCGGAATATTTGCCGTTGTATTCCTCGTTGTCGCCATATACGGCAGTTTTGATCTGATCGCCGTCG
GCGGCTTACAGATATCCGCGGCGCTGAACATGCCGATGAGCTATGTATATTTCATAATACCCATCGGGCT
GTTCTATTGGCTGATTGAATATGTTGTCTTTAACGCGAAACAGCTAAAATCAACGACAGATTCGGAGGCG
AAAGAATAATGTTAGCTCTAATATTTATTCTTTTCGTAGTGGCTATTTTCAGCGGTACGCCGATCGTTTT
TGCAATCGGAACTGTTTCGGCCGCATTCTTGTATCTCATGGATATTCCGATGAATACGATTGCGATACGC
ATGATGGCGGGCCTCGACAGCTTCCCCCTGATGGCTATTCCATTTTTTGTCCTTGCTGGACAGCTTATGG
ACAGGGGAGGAATTGCACGGCGCATTATTGACTGGACAAGCGCGGTTGTCGGATGGGTAACTGGCAGTCT
TCTCCTGATGACTGTTCTGGCCGGAGCCGGATTTGCGGCAATAACCGGTTCGGGGTCAGCATCCACCGCG
GCTCTTTCTTCAATAATACTGCCGGAAATTCGCAAACGCGGATATGACGTTGATTTCACTGCCGTTATGC
TCGCAGCCGGCGGCCTTCTGGGACCGATCATTCCTCCGAGCCTTTTCATGGTGGTTTTGGCGACCTGTTC
ACCGATCACGGTCTCTGTGAAGGATCTCTTTATGGGAGGAGTCATACCTGGCATTCTGATGTGCATTGCC
ATGATGATTTATGCATACCGTTTTGCCAAGACGCACGGCTCAGCCTACCGCGAGGATAAGCCATTCTCAT
GGAAAGATGTAATTAAATCTACCATTAATGCTCTGCCCGGGTTCTTAATGCCGGTCATAGTCGTCGGCGG
CATCGTTACAGGAGCCTTTACGGCAACGGAATCAGCCGCCATGGCAGTTTTCGTCGGCCTTGTAGTAGGA
CTCTTCATCTACAGGGAACTAAAATGGTCGGATATTCCTAATATCCTTGTAGATACCGGAGCTATTACAG
CAGGTATCATGGTTATTTGCGGAATGGCAAGCGTATTTTCATGGCTGATCTCGATCAACAATATGCCGGA
GCTCGTGGGCAATTTTATGACCAATTTCTCCAGTTCAAAAATTGTCTTCCTGCTTGTAGTCAATATCTTC
CTGTTGATTGTCGGTTGTTTCATGGAGACCGTCTCGGCTCTTCTGATCCTGATTCCGGTAATAATGCCGA
TAGCTGTCAACAGCTATGGAATCGACCCTGTGCATTTTGCCGTAATCGTTGTTATTAACCTTGCAATAGG
AACGTTTACGCCTCCATACGGCATCTGCCTCTACGTTGCCGCGGCAATAGCCGGTCGTACGATTAAGCAG
GTAATGAAGTATGTCTGGGTCCCGATTGCGATATATGTCGGCGCGCTCCTTGTATTTACCTATGTTCCCC
AGATTGTGCTTTTCCTGCCGAACATGGTTAAATAAAAAGCTGTTCTCTGAACTATATGCAGCTTCATAGG
TACGCAAAGTTATCATGATCATGAAATAAGTGTATGTATTTTGAGGAGGTATATGTATGTCAACGGAAAA
ATTCTCAGCGACAGTAATGAATCCTGTTGCTAAGGTCGAGACAGAGGCTGCTATAACGCCTGCGGCTAGA
CTGACTTGCCTGGAAGGTAAGAAAATAGCCTTATGGTGGAATGGCAAGTCAAAAGGCAACGTTGCATTAA
ACACAATAGCTGAACGCCTGAAAAAGGACTATAATGCTGAGACAGTGTTTTTTAAACAGGATTTGTTCCA
CAGCGAAGAGGCCTTCGCTGCCGTGACAGATGCCGGCTGTGCAGCGGTAGTTGCCGCCACGGCAGATTGT
GGCTCAAGCGCAGTTACGCTTACGCGCGACCTGTGCGCCCTTGAAAAAATGGGCGTCCCCACTGTAATGC
TTATAGCTAAACCCTTCTTGCTGATAAGCAATGCCGAACTGCGCCTCAAAGGGCTCTTTAAAGTCAGCAG
AGCAGTAATGGAGCATCCTCTCAACTCACTGCCTGAAGAAGAGGCTGCCCAGGTTGCAGATGCTCTCTAT
GACGCAGTGGTTAAGGGGCTTACTCAGGACGGCGAAGCCTTGGATACGCCTGAGGCGGAAGCTGCAAGGC
CCATCGAGGAAAAAGCAGAGCCTGAGCGTATAACAATTGAGGGAGAAAATTACTTTGATTTCAGCACAAA
CCTCAATCGTTATTTCATTAACCACGGTTGGAGCGATGGTCTCCCCTTAGTTCCTCCGACAGAGGCGGCA
GTTAACCGTATGCTCTCCGGCACGAAACGCGGACGCGATGAAGTGCTTCTTAAATATCAGCCCGGCAACG
GAGTCGCGACCATTGAAAAGATTGCGGTCAACTGCGTCATGGCGGGATGCGAGCCTTCGCATCTTCCTGT
TGTTGCAGCCGCAATCGAAGCAATGCACAAAGATGGATTCAACATTACCAGTCTGACACAGTCATCCGGC
GCAGATACACCGATGGTGATGGTAAACGGACCTATCGCCAAAGAGATAGGAATGACGGCTGAAGGCGCCT
GCCTTGGCCCCGGCAAATATTCAGCTGTCAATACCGCAATCGGAAGAGCGGTACGTCTTACGATGATGAA
TATCGGGCATTGCTATCCCAGTATCCGCGACATTGACACACTCGGTTCGCCTAACAAATACGCGCTCTGT
GCCTGCGAAAACGAGGATGACAACCCCTTCAACGAGCCGTACAATGTTGAAAAGGGATTCAAGCCCGGAA
CGAACTGTGTCACGACGATGCCCTGTCAGTCATTTATGGACGTTGAGGACCTCGAAAGCGGCAGACCTGA
AGACCTCCTTATGACTATTGCCTGCACAATAGACACTATGGGATGGCCCGGCGCGCGCAGCTGGATGGGG
TTCATCGATCCCAACGTCATGCATGTAACTGTCATCTTTGCGCCTGACCATGCCAGGCTGATTACCAACA
GTGGCTGGACCAAATTCGACGTTAGACAGTACCTCTATGCAAAGTGCCGCCGTGCCTGGGGGCAGTTCAA
ACATCTGGTTATCCCACGTATTAAAGACGGTACCGTACACCCCGGTTACAGATGGCTTGCCACAGCATCG
GATGACACAGAAGTTCCGATGGTAAGAGACCCAAGCTACTTCGATATCGCGGTTATCGGCGGGGCTGCCG
GAAAGTCAGCTCTCTCCATGAACATCGGATGCCCGACAACAGTGGAGATAAAGAAGTAGTATACTAGAAT
GGAATAACATGGTCACTTGCCGTGTGCCTGTCATTGAACTGTGCCCTGCAAAAGGCAAGTTGACCATGTT
ATTTTTGCTGTATCGAGAATCATTTAAATTTCTAATTGCTTTTGACTTCTCTGAAGGAGGAATAATGGTG
GTAGATAAGGAAGTAGTAAAGAGCGCATTAGAGCCGCTCGAAGAGAGTTTCGCATCAGATGGTTCCAAAA
TTGAGATTAGCTCAATTGAAGGCAACACAGTTAATATTAAAATTGTAGTTTTCCCCGGCGGCTGCCGCGA
GTGCATCCTTCCTGCCGACTACCTTGAGGAAATGTTTAAGAACAATATAGAAGAAGAGGCAGAGGAAGAG
GTTCAGGTACACGTTGAAATAGAAGACCACTCTAAAGAACATTAAGGTCTGTTGTTTCTATTTTAGCTCT
TAAATTAAACCTAAATCGAATACCTTAGCTGAGACATTTACCCTCATACAAGCATCTGTCAGTTAAAGCT
GACGTTTATGTTTAAAGCTGCGGCATGTACTTTTTCCGGTAAAATTTAGTGCAAACTATATTTTTTACCG
GAAGGAGTATATGCCACAATAATTTAGATTTGATAAATTAACAATGAATTGCAGTTAGCTTTAATGTGCG
TAAAGGAGAGATATTATGGAATCTGAAAAATGGGTCATCAAGAACGGCACCATCGTCAATCCTGAATATG
GTGAAATTAAAGCTGACATTAAAATTGAAAACGGGATTGTTACCGCAATCGGAAGAGGCCTTTGTGAGGA
AGGCTGTAAGGTGTATGACGCAGCTGATAAATATTTGTTCCCGGGGTTTATAGATACTCATGTTCATCTG
GGGAATTTTAATTCCTTTGAAGACGACTGCCGCTCTGAAACGATATCAGCCGCGGCAGGCGGAGTTACGA
CTGTATGCCAGATGGCAAAAGCTTCAAAACTTACGAAATTTAGGCCGCCCCAGACCAGCTACCATGAAGT
TCTGGATGAAATAACAGACATAATTGACAATAATTCTTCAGTTGACATCGCCTTGCATCTTAACTTAAGC
TCTTATGAACAGATAGATGAAATAGCCTCCTATGCGGAGCTCGGCCATACCTCATTCAAGTTCTTCATGA
GCTACGTAGGTATGGAGGGGGCTATTAAAATGGGGGCTATCGGAGTAAGAGACGGCATTATATATGCCGC
CTTAAACAAAGTTTCCGAAGTGCCCGGCACATTGGCGATTGTACACTGTGAAAATGACGACCTTATTGAA
TTTTTCCAGAGATCTATGACGGAAAAAGATAAAGAAAATATATCCTTTTCAGATTTTGCTAAGAGCCGCC
CCTCTATAGCGGAAGCGGAAAATATACACAGACTGCTATATTACGCCGCTGAAACGGGGGCAACAGTCTA
TGTGCCGCACGTATCTTCCATAAAAGCCATAAACGTTGTGAAAGAAGCGCGTAAAAACAGCGGCGTGAAG
GTATTCGTAGAAACCTGTCCCCAATACCTTGTACTGACTCACGAAGAGGCAAATAAAATGCCCGGAGCAA
TTGCTAAGGTTACCCCAACAATGCGGAACCGGGAAACATTGGATTATTTGTGGGAATGCATTAAAGATGG
AACTATAAATACCATTGGAACAGACCATTGTTCTCTGGGCCTCGACAAAAAGAAAAGTGTATGGTACAGC
CCTGGCGGTTTTCCTGGAATTGAAACTATAGCTCCTTTAATTATTACCGAAGCAAGAAAAAGAGGTATTT
CTTTACAAAGAGTTTCGCAAATTCTTTCTTACAATGCGGCGAAAATTTTTGGGATGTTGCCTAGAAAAGG
GACTCTTCGAATTGGAGCCGATGCAGATATTGCAATTTTAGACTTAAACAAAGAAGTTACAATTAAAGCT
GAAAACCTTCATTCCTCAAGTACATTTACTCCCTATGAAGGTTTTAAAACAAAGGCTTATGTTGAAGCAA
CTTTCTTACGTGGGGATCTAATATGGAGAGACGGTGATTTACTCAAGGCAAAGACAGGTAAAACGGTATT
AAGAAAGCCGCTAGAATAACCTAATCCAAAGTTTTTTTATAAAGCTATGGTAATCGGCACTTTGACTCCG
CCTGGTAACGTCAGATTTTTGAGTTGGTGCTTGAAATTTTAGGAAAAATGCTTTTTTCAGTGGCGATTAT
ATTAAAAAAATGAAATACGATAGGAATATTTTAAGTGAAAGAATGATACAGACGCGCGGCAAACACTCGC
AGGGCGAGATGGCAAGACGCTTTGGTATAACGCAGGCATACCTCAGCTAGATAGAGGAAAAGGTTTCTGG
CAGCAAGGAGCTGTTGTTTCCCTCTGTGCAAAACAATGACCTGTCGGTCTATTCCCCCGCGCAGTTGGCG
GTGCAGCTGAAAAATTCTTTTGTAACACATCCCTTTGTAATAATCACAGAAAAGGCCCATATGGAAAATT
GTCTTAGATATTCTACGACTTGTTCGAGGTTTACACAGAATCGGGGATAATCTCGAAGGATCAAGAAACA
TAAAAGACGGGGCGTACCGTGAAGGCACGCCCCGCATTTTTTCAGTGAGGATTATCTCTGGAGCTATCTT
TTCTTTTTGAAAAATGCCACAGCCATGACTGACAACAGCGCCACAAATGGGATTCCGCCGTTGCATCCGC
TGCTGCCGCCCGACGGCTTAGGCGTGGGAGTCGGAGCAGGAGCCCCGGCTTTCATCGCCGCGCCGAGGTC
AAGCATTCCGTATGCGGATTTGCCTTCCTTGGCGAAATTCTTGTCGGCGTTGTTGAGCAGAAGCTCCTTT
ATCTCTCCCGCCGTCTTATCTGGATAGGCCGCGCAGAGCAGCGCCACCGCACCGGTTACGTGCGGAGCGG
CCATGGAGGTACCATTATACTTTCCATAAAGATCCTCTGACGTTACCTTGCCGTTAAGCCAAACGTACCT
TGGGAGAGTGCTCATAATCGCCGCGCCTGGCGCTGCAATATCAACGTAATTTGGACTGTAATTGGAAAAA
TCACACCATGATTTATCGGCGCTGACTGCTCCGACGGTGATTAAATTAGCCAGCTTAAAGCATGCGGGAA
CACATATTTTCCATCTATAATCTTCTTTGGGGTTATAGGGATCGCTGCCTGGCCCTCCGGGTGCGTCCAA
ATTTTGAAATTCATTGCCGGCGGCGGCGGCGAGAATCACGCCGGCATCAGACACAGCCTTGAATGCCACA
TAATAAGGGTCGTCTTCAAGTTCATATTGATATGGTGGCGTGTACCAACCTCCCCAAGACATATTGACGG
CGCGGATATTCAGTCCTGCCTTTTTCTGCTGAAGGATTATGTTCAAACCTTCGATTATTTGTCCAGTAGA
GAATCCATCTGTATCGATACATTGTACTTCATTATTATTATCAAGGGTTACGTTGGTCATACCGATGCCA
AGTAACCTGACCTTCCAGTTCACGCCGGTGACGCCCAGGCTATTATTTCCTACAGCGCCGATAGTTCCTG
CCACATGGGTCCCATGGCTGTCGAGATCCCCCCATGAATCTAAACGCACGTCATCAGGGTCGAATTGTCC
GCTTATTTTTTTAGTGTTAGTACCTATAAATTCCTCTGTATCACCACTCTTCTTATAAATATCGTATATT
TGAAGAACCCCGCATCCCGCGTAATTGCCATTGAAAGTTCCCAGATTGCCCGCTAAGTCTTCGTGTTCAT
GGTCGATGCCTGTGTCTAGAACGACAACGTAGACATCTTCCTTACCCGTCGTTTTATCCCACGCGGAGGG
AGCGTTTATTGCGCTTAGGCCCCACATTTCGTTATACATTGGGTCGTTGGGGCTGGCTGCGGCAGACATG
TTTTGCCCGCTTGCCTTCTCATTTTCCACATTCTTTGCCGTAGAAATATAGTGTATATAATTAGGAACGG
CGCTCAATACGTTGCTGTCTTTTTTCAGCTCTTTAATCAGCTCTTCCGTCGTCTTCTCGTTGGAATAGAT
CATCATTACTACCTTATCAGAATTAATTGACACGGCATCGTAAGTGGCTGCGAGAACGGCGTTTGCAGAC
CTGGCAACGCCGGCGCTGACGTTGTTGATTTTGTCGAGCGCCTGCGTGTGAGACATTTTTGATAACGTAA
GGCGGTCTTGCTGCGGTTTTTTTGCTACTACCAATACGCTGCCTTCAATATATCTCCCCTTAGAAAAGGC
CTGATTGACAGCCGTGTTGTCGCCGGATGAAATCTTGTCCAAATTTAATTTAAAGTCATATTTGGTTCGT
TCCTGCCCAAATGCTGATACACAAAGTATTACTAACAAAAATAGAGACAACACCAGTCTCTTCATCTGTT
TATTCATCCTGTTCATCCTTTCCGTATGTTTTACATAGTATCCAGTCTGTTTATATAGTTTGGCCTCACG
TTTATGACGTCCGGTTCTGCGCTAAGCCTTTTAATGATCTGTACCGTAGTCAAGGTGTCCGAATGCATGT
GAATATAAAGTTTTCCTCCGCCTTCGGCGGGGAATACGATATACGAGACAACTTCCGCGTCGGCTGTCTC
CGCCAAACGTTTTGCCTTTTCAGATATGATCCCGTCAAATAAGGTTTTATCTTTTTTTTCTAAATTTGTT
TCCTCCTCCGTTATAATTACAAGCATAAGAACACTGCCTTCGACATACTCACGTAAAGTCCTTTTGTAAC
TTTCCGCCTGAGCGCCTATAGCTGACAGAGAAACAGCGATCACAAACGCAAATATAAAAACCTTGTGCAA
ATGAGATTTTCAACCTCCCTCTTGTGGACGATACCGTCCACTTTCAACGATGCGCAGGATTTTGCATCAT
GCTGTGCAATTTCCGTAGAACTATTCTTTTTTATGGCAAAATAACAACAATAACCACCCTTTATAAGGTA
ATTTCATGATAAAGGTGTATTGTTTTGTAAAAACGTAAAATTACTGGAACAAGCGCTTATGCTTATTTTA
GCTATTAGCTTAATTATGTCAATGCTTATAGCTAAAATTGAGTTAAAAACTGTTGGCAAGTCAATCAGCT
GTCAGCTATATTGAAAAAATGAAATATAATAAGAATATATTAAGCGAAAGAATGATACAGATCCGCGGCG
AACGTTCGCAGGGCGAGATGGCGCGGCTCCTTGGAATAACTCAGGCATATCTCAGCGAGATCGAGAGAGG
CAAGAAAATCCCCTCAAATCAGGTGCTGCTCTCAATCGCCGAGGTTTATGGCACTTCCGTTGCCTATCTC
CTTGGAGAGATTGAATTTTCCGAGCCGCTTGCGCCGATGTACCGCACGCAACACCAGCAGCGTAAAGACA
AAAATGTTGTAATTTCCGCAGCACCGTTATTTGCCGATGCGCGAAATAATGATTTGCCGGTATATTCTTT
CGCGCAGTTGGCGGTACAGCTGAAAAATTCTTTCATAAAGCGGCCATTTGTGATAATTACAGAGACGGCG
CATATGGAAAATTTCCAAATACCAAACGGTGCTGAGGTAACGATAAATCCTCTGGAAAGTTATCATGATT
TTGATATCGTGTTAGTCCAGTATAAGGAGGCCCTAGCGTTGAAACGTATTTCGTTTAGGGCAGATGGCGG
TTTTGACTTAATAGATTCACGCGGCGTATCAGCAACCGTTCTAAAAGACGATCTTAACGGAGGTTTGTTC
CAAGTGATAGGGAAAGCCGTTTCCGTGACATACAAAATCGATCACGGCCTGTAATAAAACCACGGTGCCG
CGCGCGGATAGAGAAAGGGTTAAGCCCTCCCGCGTCAGGAGGGCTTTGAGGGGTTTTGTGTAGAGGTTGG
AAAATGAAGGGTCATCTATCTAACAATCCGGTGTGTGAACCGGAACTCTGTGTACAATGATATTCTAGTA
CCGCTCCCATAAATCTTGTAGATACATATTTTGAATATCGATATAACAATATCGGTATAGCTGGGGCGAT
TAAATTTAAGATAAAAAGGCCGTCAAACAACTTGTCTCATCTTCGGAGTACGCATACATCTATCGCCAGG
CCGATAAAAAGCCGATAAAAAAAGCCGATAAAAAGCCGATAAAAAAAGATCGACAGGAACTTATATTCGC
TTATGTGAGAGAGAACGGAAGCATCTCCAATAAAGAGGCGAGGGAGATTCTTTGCCTTGCGGAATCCACG
ACAAAACGAATTTTGAACCGGATGGTCCAGGACGGAACGCTTACGGTGCGCGGCGAGAGAAAGGCGCGGG
TGTATGTCTCAGCGATAGAGCTCTAAGACTGAGTTAATAAGAGTCCCCGGCCAAGCGGGCGCGCTTGGCC
GGGGACTCTCTTTCGAGGGGTTTTATCGATGTGCGTACAGGAAATGCTTATTTAAGGTCCCAGGCGGCCT
CGAAGCCTTCGCGTACCGCCGATTCTACTCGTCCGGGCTGGCGGGCGTCGCCGACGGCGAAGGTCTTGTC
GCAGAACTTTTTGCACTCGGCCTCAAGGGTGTTGACGGATTTGACGCCGAGGGAGAGCACGACATAATCT
GCGGGCACGGTGACGTTTTTGTTTTCTTTGAGATCTTCGAGCACCGCGCCGTCTGCCGTGATCTCCGTCA
GCTTGTGGCTTGGCAGATATTTGACGTCGTACTTTGAAAGCTTGTCCATTGCGTCAAGGTAATGCTGTAC
GTAGACGCCCTTGCCGATCGCGTCGAGCATCTCCGCCACGGTCACCTCGTTGCCTTTGGCGCAGAGGAAC
TCCGCCGTTTCGAGCCCCGTCGCGCCGGAGCCGATGAGCAGCACCTTTTTGCCGCTGATCTCCGGCCTGC
CGAGCAGCGTCTCGTCAACGGTGAGCACGTTGGCGTTGTTCACGCCCTTTATCGACCGCGGACGAATGGA
TTCCGCGCCCGTCGCGATTATCACCGCGTAGGGGGCCAGCGCCCTGATATTTTCCGGCGTCGCCTCGGTA
TTGGTCTTTACCGTGATGCCCTTCATGGCGAGCTGTTTCAGTTCATATTCAATGATCCAGTCGATCTTTT
CTTTATGGGGCGGCTTGTCAGCGATGTTTATCTGGCCGCCTGCTTTTTCCCCTTTTTCAAAGATTACGGG
GGCGAAGCCTCGTTCGGCGAGTACGCGCGCCGCTTCAAGTCCCGCGGGGCCTGAGCCGACGATTGCGACC
GTGCGTCCCGCGCCCTCCTTTTTGAATGCGGGGTAGAGCGTTTCGCGCGCCGCCCGCGGGTTCACCGCGC
ATTTGACGGGGCCTTTGCCGGCGATGGTGTCCGCGACGAGAGTCTCGAAGCAGAAGGTGCAGGAGATGCA
GCGGTTGATCTCGTCTTCGCGTCCCTCGTATGCCTTCTTCGCCCACTGGGGGTCGGCGACGACGGCGCGT
CCGAGGCCGACGAAGTCGACGAGCCCCTCTTCGAGCATCTTTTCCGCGAACCAGGGTTCTTTGACCATGT
TGACGGCGATTACGGGGATGCCGACCTTTTCTTTGACGGCGCGTATCCTCTCGCTGCGGCAGCCCTGCGG
ATAGGTCATCGGCTCGGAGAGCGAGTTGAACGATTCGTATATGCCGTTTGAGACGTTGATGTAGACCATG
CCCAGTTTTTCGCAGGCTTGGCAGATCCTGACGCCGTCCTCAAGCGTGAGGTATTCCTTGACGCCGTTCG
GCGCGAGCAGTTCGTCGACGGTCAGACGGATGCCGATAGGGAAATCCCTGCCGCAGGCTTTCTGGATGCC
CTCAGTTATCTCCTTTACGAAGTTGAAGCGCTTCTCAAAGCTGCCGCCGAAGCGGTCTGTGCGCTGGTTT
GTATAGGGGCTGAGAAACTGGCTGATGAGGTATCCATGCGCGCCGTGGAGTTCCACACCGTCGCAGCCCG
CCTTTTGCGAACGAACGGCGCCCGCGACGAATTTCGCGATCACCTCTTCGACCTCTTCCGTCGTCATCTC
GTGTGTCTCCTGCTGGCAGACGCCGCAGGGACGCGAGGAGGAGGACCATACCGGCTCGCTGCCGTTGAGG
TTTGAGAAGGTCTCGCGTCCGGGGTGGTGGAGCTGGGTAAAGAATACCACGCCCTCTTTATGCAGCGCCT
CGGCGGCCGCCGCGAGCGGGGCTATATGTTCGTCTCGCGCGACGCTTGCCTGGCATTCGGCGGCGACGCC
GTGTTTGTCGTCCACGCGGGTATTTTCAAGCACAATCATTCCCACGCCGCCTTTGGCGCGCTCCATCAGA
TAGGCGAGAAAGGCCGGCCCAATAGTCTGGTCTTTTTCGGCAACGCCCATTGCCAGCGCCGCCATAACGA
TGCGGTTCTTAACGGTGAGATTTCCGATTTTTCCTGGTGCGAACAGTTTCGGATATTTCATCTTCATTCA
CTCCCCTTAGTGCGAATAGAGGCATAACGCCCCGTGATTTTCTACCCTACGGAGTAAATGTTAATTTATA
TCTTTCACAAATTGCAGGTACTAATTTAAGTATATCGATATTACAATATCGGTATACTTTGCTTATTTGA
GGTTGTCGGAAACTTCCGCGACGGTTTCTTTTAAATTTTTAATAAAAGTCTTATCTTCACGGCTAAAACG
GTAATTTTTTCGGAATATAAGAATATCGCGGAAGGAGTTGTCGGCGTCGCAGCAGGGGCGTTGTACGAGG
CTGAAGCAGTCGAGCACCTCGCGCGGCATCGGCGAGACCCAGATGTATGTGCAGGGCAGCCTCTGGAGCA
GCTCAAACTGTATGCCGCGTTCATAGACGGCGATCTTTTTCTTCTTCTCATGCTTCTGAGCGAGCATCCG
CGCTTCGGAGACGGGCATCGCGGGAACGGAGTTGTCGTCGTGGACGATCTCCGTGAACTGGCGCAGGTCG
CTGTAGCTTATCTCCGGGGCCGCCGCAAGCTGATGTTCCCGCGACATCAGCGCGAGATACTCGAAGTTCC
AGATGGTCTCATATTTGAGGCCGCGTTCGTCAAGCGCCGAGAGGAAGTATTTTTCGTGAATGTCCTGATA
ACGTACGATACCGAGGCCGAAGTGTCCGTCGCTGACGTCTTTTATCGTCTGCATCGAGTTGGTCTCCCGG
TATTTGAGGTCGATGGCCTCGCCGCCGTCGAGGGTCTGGGTGAACTTTGTGAAGGCGTAGGCGGCGTAGC
TCGCGCGCGGCTGCGAGAGGCTGAATGTCTGCGATCCGGAGGGTTTGTATAGCGATTCCAGTTCATCTAT
CTGCATCAGGATGTTGCGCGCGTACTCAAGGAACTGCGCCCCCTGCGGCGTCGGCACGACGCCCTTGGAG
GTGCGGTTGAATATCGTGATATTCATATCCTCCTCAAGTTCGCGGATAGCCTTGCTCAAATGCGGCTGTC
CCATAAATAAGTTTTCCGCCGCCCGTGAAATGGAGCCCGTCTTCTCAACTTCGACCGCATATCTCAGGTG
CTGTATGTTATTCATGAAGGTACCCCCGGATGATTTTTCATTTTAATATAATAGCAGAAAAAGAGAAAAG
CGGCCCTCAAAAAAGGGCCACTTTCTCGTTTTTACATGGGTTTTACGAACCTATAAGGGATGTTACTGAT
CTTTAAAGACCGGCAGCCTCTCCAGATAGATGAGGTCGTCCTTCGAGTAGCCGCCCTCTTCGAGCAGGAC
GGCGACTTTGCTGACGACCGTGCAGCCTGTTTTCGCGAGCACCTCTTCGAGCGAACGCAGCGAGCCGCCC
GTAGAGACGACGTCGTCGACGACGCAGACCCTCTTGCCGCTGAGTTTCGCGGCGTCGAATTCGTCGATGA
CGATGATCTGTTTTTCCGTCGTCGTGATCGATTTGACCTCGGCGATGATGGGGTGCTCCATATAGCCCTT
TACCGACTTGCGCGCGACGACATAGTCGACGCCCATACGCACCGCGAGGGCGTGCGTGAGGGGGATGCCC
TTCGCCTCGGGGCAGACCAGCATCTCTATTGTTCCCAGCTTTTTGATCTCCTCGTAGAGCGCGTCGGCGC
ATCTTTCGATGAGCCGTGTGTCTCCGAGCATTACAAAGGAGGCGATACGGAGGTTGGGGGCCACGCGGAC
CTTTTTCAGCTCCCGTGTCAGTCCCGCGACATGCAGAGTGTAGGTTTCATTCATAATCATATCTCCTTAT
AGTCCGAATATCAGTTTGATCGCCACGCCGGCGAGCAGCCCGTAGAAGGGATTCCAGCGGGCGGAAACGA
TGACGGTCGCCCCGATGGCCATACCCCAGGGGGAGAATCCGAAGGGGCCCTGCGCCGCGGGCGCGAGCGA
GATGGCGGCCTGGATGTTTGAGATGAAGGTGACGAAGACGCCGAGAACGAAGAGGAGGCCGGAGATGGCG
GAGCTGTGGACGTAGCGGCCAAGGACGGGCAGCAGTTTAAAAAATAGTATCGCCGCCATTATCAGCATCA
TGAGGATGGAGGCCCCCACGGGATGCGGCGCGGTCGCCGTGCCGGAGATGATCGCCTCCACGGGGCCGCC
GCCGAAGAAGGTGGAGCCCATGTCGGCGAGCGAGGAGTATATCGCGAGGTGATCGATGTTCGCGCTGGTG
TTAGCGATACTGCCCGTTATCTTCCCGAAGCTGATGTTGGCTCCGATGTTGAGGCAGGCGAGGGCGAGGC
CGCTGACGAGGATCTTCGGATACTTCCAGATCTTCCATTCGATATTTCCCAGCGTGAGCCTTTCGCGGCT
CTCGTCCACGCAGAGGTCCTGCGCCTCGACTTTTCCATATTTTTTCATGATATTGAAGACTATCGTCGCC
GCAATGACGGAGATGATGACCGTCTTCGCGAGGTCGAAGGTGATGAACCAGGTGGCGAGGGCGACCGCCA
TTGAGGAGATGCCGGAATATTTTTCGGCCTCAAGCATATCGATCGAGACGAGCGCGAGCATTACGCCGAC
GCCGGCCATCATCGCGTTGACGATGACGGGGCCGATCAGCTCGACGATCTTTTCGTTGAGGCCGAGCGAC
GAGGGGATGAGGAGGAAGAGCGCGCCCCAGAATACGAGGCTCATCCTTTCACGCGGCGTGCTGCCGAGCT
TACCGGCGACGGCGATCGTCTCTGCCTGGAAGGATATCGTCGCCACGGAATTGAAGGCGAAAGAACCTGC
GGCTCCGATGAGGAAAGCTATCGCGGTGGGAAAGGCCGCGAAGCCGAGCGAGAGCGAGAGCAGCCCTTGC
GGCACTCCGTTCATGACGACGGCAAGCGCCGTCAGCAGATCTGTTGCGTATGATTCCATATAAATGATGC
CTCCTGAAAGTTTTATAAAGTGGCCGTAACAGGCCAAAGCGTTAATAAAACTACATTAGGCTAGGGTATT
TGTCAATCACGTAATTATAATTTAATATAGAAGTTTATTTTCGTCAGGGAATAGTTTGGGTTTGAATAAC
TATAGGGGCAGTGTTATCATTATGATACGGATTTATACGGAAATTTACCGTCAGTGATAAAATCACCGTT
ATATGTAGCTTATAATTATTTCATGGCTCCGGCCCGGCAGTCTGCTTAAATATGTTTGGAGGAACGTTAT
GAAGACAGTAGAAGAGAATGTCAATCCTTTGGAATTCCCTATCCTGCATATGATGCGTGATGCCGGGTCG
CCGTTGGGGGCGGGCGCGATCGGCGAGGTTTTGGAGAGTCAGGGCATCTCGATAAGCGAAGCCGGCATTG
GCAGGGCGCTCCGCTCTTTTCGCCAAAGGGGGCTGCTTGAACGCCGTGGATTCCAGGGGCATGTCATAAC
TGATACGGGCATTGAAAGACTCGCGGATCTTGAAGCGGCTAAAAGGTACGGAGAGACGCTGAAAAAGTTG
ATGGAAAAGGGCCTCACGCAAAACTATAACGTCGTCGATATCCTGACGGCGAGACGCGCCCTCGAACGTG
AGGCGGCCTATCTGGCGGCGCTCAAGGCTACGCCGGAGGATATCGCCGAGCTGGAAAATATAGTTAAGGC
CCAGTACAGCGGGATGGAGAAAAACGAGAATTACGCGGACCATTCCGCGGCCTTCCACAAGACGATCATG
AAGATGGCCCGCAGCTCGATACTCAGCAACCTTTATGACCTGATAGGCCTCTCGGTCCAGTGGCAGGACT
TTTTTATCGGGACATTCAAAATGTATAACCAGCCCGTCAACGTATCACATGAGAAGGTCCTGCAGGCGAT
AAAGGACCGCGATCCCGAGAGGGCTTCGATGCTGATGGGAAAACACCTCACCGACGTCGTTGATAACGCC
AAAAAGCTTTATCTGGAGTGACGGCCTCCTCTATTATCCTCTAGGACAATAATCAATAAAAGGCCCGCGT
CTTTACGGCGCGGGCCTTTTTGTCGCTCGCTTCGAGGAGAACTGTAAATGGCGGCATTATTATTCATAGG
CACATAAAAAATAAACCCTAGAGTAATTTTTCTTGGTTGACAGTACAGATAATTATGTTTATAGTATAGT
TGCTCATCCGTGACGGGCGGCGATAGTCATTTTTTCAAAATAAAACAAATGCTGAGTGGGGGTATGCGTA
TGAAGATGTCAGGTGCGCAGATTATATTGGAGATGCTGCGGCTGCATGAGGTAAAGCATGTATTTGGCCT
GCCCGGAGAGACGACTTTGGGTTTTTACCGGGAATGGCTGAAATGTTCGGATATAGAACATATCCTGACC
CATGACGAGCGCGCGGCCGCCTATATGGCCGAGGCATACGCCAAGGTCAGCGGCAGGGTCGGTATCAGCG
AGGCTCCGAGCCCCGGCGGCTCTCATCCCGTGCCAGGTGTCCTTGAATCTTTTACGGGTGCCGTTCCGAC
GATCTGTTTTACTTCGGATGTGCCGTACAACAACGATAAGAGAAATATGCTCTCTGGCTTCGATCAGAAC
CGCCTCTACAGCGCGATCACGAAGGAGAGCATCCTGATAACGAAGGCTAAAGATATCCCCTTCCTCATCC
GCAGGGCCTTCCGCGTCGCCCTCTCCGGACGTCCCGGAGCCGTGCATATCAGGGTGCCGATGGATGTATA
TACGGAGGAGGCCGAAGTTGACGACCTCTATGCCGATCCCTGCATGGCCAAATGGCCGGCCTATCGCCCC
GTGGCCGATTTTTCGCAGATCGACAGGGCGGTGAAGCTGCTGGCCGCCGCGAAGCGTCCGGTCATCGTCT
GCGGACAGGGGGCGCTGATCTCGGACGCGGGCGACGAGGTCCGGGCCCTTGCGGAGGAGCTCAATATCCC
CGTCGGCTGCACGATGACGGGCAAGGGGACGATTTCCGAGACGCATCCTCTTTCTATACGCCTCATCGGC
GCCAGGGGCGGCACGAGCTATTCCAACAAATTTCTTGAGACGGCGGATCTTGTCTTTTTCATCGGTTCGA
ACACGGACTCCGCCGGCACCGATGCCTGGAAGCTTCCGAAGCAGAGCGGTGGTCTGAAGGTGATATATTT
GAACATCGACGGCGTGGACGCGGGGAATAATTACCGCACCGACGTCGTCCTTCTCGGCGATGCCAAGGCC
ACTGTGGGTATGATGGTTGAGAAGATAAGGGCCGAGGGAATTAAGTCCAACGCGGAAAACGGCTGTGAGG
CCGCGCCGGCGATGAAGGCGCTCGACGAGTCCCTCCGCGAATTTGTAAAATCGACGCAGTTGCCGATACA
TCCGGTCCGTTTTATGAAGGAGCTTGAGGCTCTGCTTCCTGCAAAAAGCCATATCGTTGTGGAGCCAAGC
GTCGGCAGCATCTTCTCCGCGGCCTATATAAAGCAGAGGGAGCAGGGGCGTCTTTTCCTCTCGAATTATT
CCAATGGTGCGCTCGGATACGCCCTTCCCGCGGCTATCGGCGCGGCGGTGGCGCATCCGGACCATACGAT
CATCGCGCTGGGCGGAGACGGCAGCTTCCATTTCAACTGCGGGGAGCTTGAGACATACGCCCGCCTCGGA
GTCAACGTAAAGATGATAGTCTGCAACAACAACGTCTTTGGCTGGATAAAGGGTGAGACCGCCCATGTCT
ACCGTTCCGACTTCTTCGCCACGGACTTTGGCGTGGTGGATTACGCGGGTGTGGCAAGGGCCTTCGGGGT
AAAGGCGTATAAGCTTGACGATCCCGCGAAGATAACGGAGACACTGAAAGAGGCGATAGAGTATCAGGGC
CCCGTGCTTATCGAACTGAGGGTCCCGGACGAGAGCCAGCTGGTACCGCCGGTTCCCCGTTGGATACCCA
ACGCCGTAGAAAAAGATATCCCCTATTGCTATTAAATATCAGGATAAAATCCCGCAACACCAAATCGGAT
AAGGAGGCTGTTTCAATGAAAAAGAGTAATCAGGTAATTTTCGGAGTTCTTGTATCTGTAATGACGGTGT
TTTTCGCCTGCGCGGCGGGCTTCGCGGCCCCGCAGGATCTTAAGATCGGCTCCAATAAGGTCGGCAGCAC
CTGGTATGTTCAGGCGGCATGTATCGCGGACGCGGTGAAGAAGGCCTATCCCGGTATGGAGATAGACGCC
GCCCCCATCGCCGGCGGCATCGGCAACCTCAAGCTGCTGGGAAAGGGCCAGATGAACATTGCCCTCACGA
TGGGCAATAACAATCTCTGGGCCTGGAACGGACAGGTCCTCTTCGACAAGCCGATACGGAATATCCGTAC
TCTGGTGGGCGGCCTCGACCAGTTTTATGTTGGCATCGCGGTCCGCAGGGGAAGCGGCATAAAATCGCTG
GAGGATATCGTCAAGAACAAGCAGAAGATCCGTCTCATGACGGTCCAGCGCGGGACGACCGGCGAAGCCT
CCGCGGCCCATGTGCTTGAGGCGGTAGGGATGACCTACGATGATATAAAGAAATGGGGCGGCGCCGTCGA
CCACACCGACTTCGAAGCCATCACAAACGCTATAAAGGACGGCCGCTGCGACGTCTTTATCCAGGCCCTC
TCCAAGGGACACCCCACCTTCACGGAGCTTGCGGTGCTTGGCAAGATAGATCTGATCACGATCTCCAAAG
ATTCCCTGAAAAAGCTTGAAAAGTACGGCTATACGCAGTCGCTGCTTCCGAAGGACAGCTTTAAGGGGCA
GACCGCGGACCTTATCCTTCCCGGCTACCGTTCGACGCTCACCGTCACAGATAAGATGGACGACGAAACG
GCCTACAAGATCACCAAAGCGGTCGTGGAGGGCAAGGATGCGCTTGTTAAGGGACACAAGGCCTTCGCGG
AATTCGAGCCTTCAAAGGGCGGCAGCCCGGAGAACCTCGGCGGCGTTCCCCTCCACCCAGGCGCGGCCAA
GTATTATAAGGAAAAGGGATATATAAAATAGAGCCGATTCTCAGCGGGAGATTTTAATAACGTAGTTCTC
AGGGGGAATTGAGTTTTTAGCCAAACTTTTCCCCCTGTCTTTTAACTTTGGAAATGTCTCTAAATAAGAT
CCGAAGGTAAGATCGTTTTGAAAGGATGGTCTTAGTTGGAAAAAATACGTAAACATCTGGCCTTTTGGGT
ATCCCTGTGCTGGCTCGCGGGACAGATATATATCGCCTTTGTGCCGGTTCAGGGAATGGTAATAAAGCCG
CTGCACGTTGGTTTTGCGCTGCTGCTGGTATTTCTTCTGAAGCCCTTCATCAAAGAAAAGCCCTTGCTGT
CAGCTTTTGTCGACGCGGTCTGTTTTTTGACGACATTCGCGTTTATGGCCCACATCGTGCTCAATTCGGT
GCGGATAGTCGAGAGGATTCCGTTCGTCGACGACCTCTTTTATTTTGACAAGTTTTTCGCCCTTGCCCTC
GTCATTCTTCTGATGGAGGCTGGGAGACGTTATCTTGGCTGGTCGATGACGATCATCGCCGTAATATTCA
TGCTCTACAGCTTCTTCGGCAGGAGCCTGCCCGGCATCCTATCCCATCAGGGGGTAGACCTGATCAGCTT
TGTGGAGAACCAGGTAATGACCACCGGCGGTATCTTCTCAAGCCCGATCGCGGCATCCGCCGATACGATC
TTCTATTTTATGATCTTCGGAGCCTTTCTCGCCGCGACCCCGGCAGGGAAATTATTTGTTTCGATCGCGA
AATACGCGACCCGTAATTCTATCGGCGGCCCAGGCAAGGCATCCATCCTCGCCTCCGGCCTCTTCGGTAT
GATCAGCGGAAGCGCCGCGGCCAACGTCGCCTCCGTCGGTGTCATCACGTATCCGATGATGAAGAGGGGC
GGATTCAAGCCTGTATTCAGCGCGGCCCTCCTGGCCACCGCCGGTACGGGCGGACAGCTGATCCCTCCGG
TAATGGGAGCCTCGGCCTTTATCATGGCGGACATGATCGGGATATCCTACTTTAAAATCATCCTCTGCGC
CACGCTGCCCGCGCTGCTGTATGTCGGCTCGCTTCTCTGGGAGGTTCACCTCGAGGCCAGCAAACAGGAG
ATCAAGCCGGAAGAGATAGACGCGAAGGAACACCTTGCCGTAATAAAGGGCTATCTGCATCTGATGCTGC
CGATTGTCGCGCTGGTGGCGCTCATCGCCATGGGGCGTTCTCTGATGTATTCCGCCCTCGCCTCCACCGT
GGTGCTCATACTCCTCTGCCAGATCAAAAAGGATACGCGGCTGTCGCTGAAGGAGATAGTCGATATGGGG
GTCGACGGGACTAAGGCTTCGGTGATTGTCGCCCTTCCCTGTGCGCTGGCGGGAATAGTGATCGGTGAGG
TCGTATTTACCGGTCTGGGGCTGCGTTTCAGTGCCGTCATCGCCTCCTTCTCAGCCAATAGCCTGCTGCT
GGCGCTCCTGCTTTCGACGGTGATGATAATTATCATGGGAATGGGCATGCCGACCAGCGCCGCCTATATC
ATGAGCGCCGTGCTGCTCGCGCCGGCGATGCAGAATCTCGGCGTGGAGGCGATCGTCGCCCATATGTTCA
TCTTCTACTTTGCGAACATGTCGATGATCACGCCGCCGGTTGCCATCGCCTCCTATACGGCGGCGGGCAT
CGCGGAGACTGGGCTGTGGGAGACCGGCATCGAGGCGGTGCGGCTCGCCATAATTCTCTTCCTCATCCCC
TTCATCTTCGTCTATAACCCCGCGCTTCTCGGCCTCGGTTCGATCCCGGCCATCGCCTGGGTATTCTTTA
CCTGCGTCATGGGGATAATGGGGCTGGGTATCGGCGTGATCGGTTACTGGAAGGGCGATATGGGCTGGCC
GATGAGGGCGCTGTTCATCGTCGCGGCGCTCCTTCTTATCGTGCCGGAGACGATTTCGGACATCGCGGGA
CTGGCGATACTCTTCGCGCTGATCTTCGTCCAGCTGAAAAGAAGCAGAGCGGCGGTACAAAGCGGCAGTT
AGTTTTTACAACATCAATAAGACTCTCTTGCGGGCTCTCCTTTATTTGTCGAGGAGGGCTCGATTTATAT
GATCTTTTGATTATTGTGATATCGGAAAGGATGTGTGGATGATGATTTTAAAGTTCAACAGGGATATTTT
TTATGCTAAAAGAGACGCCGAGGGCGAGGTGATCGTTGTTCTAGACGGAAAGAGGGACGACAGGAGGCTC
AAGATCGAAACGCATTACGCGCGGTCGCTGAAGAAGTATGATATCCATGAGGTGATCGTTACCGACGAGA
GCGATGTGGAGCTTGGCGGCGAGGTCAATAAAATAGGTTATATCTGCTTCTTTGAAGTTTCGCAGGGAGG
GCATATAATCTTAGGAGACGGTTTATATATAGCCGGCGATCTGATAGGCAGAGTTGTCGGCTTTGACGAT
ATCCATATGCCGAACCATATGAATATCATCGTTCAAAGTCAGGATAGACGCTCTGCCAAGGAACGTGGCA
TAATGCTGGGGGATAAGGTCTCAATAGGCTTTATCCGCGGAAATAGTTAAGGGGGAAAAAGATTGCTTAC
GTTAAAAGAATTTCTTCGCAGCGAGGTAAAACCGGCGCTGGGGTGTACGGAGCCCGGAGCGGTCGCGCTT
GCGGTGGCACGCGCCTGCGCGGAACTTCCGGGACGGGATGATATCGCCGCCGTACGTGTGACGGTGAGCT
CCAGCATCTATAAGAACGGTATGGCGGTCGGCATTCCCGGTACTAAGGGAGCGCGCGGCAACGCCATCGC
CGCGGCGATGGGCGCGATCTGCGGGGATGCCTCGCTTGGTCTGGAGGTGCTTCGCAACAGCACTCTGGAG
GATGTGGCGAAGGCCGAGGCCTGGGTGCGCGACGAGCGCGTCTCCATCTACTGCGATCCCGACAGGAGCG
GCGTCTATGTGCTCGCCTCCGTATTCACGCCGGGCCACAAGGCGGTCTGTCTCATCGAAAACAGCCATTC
TAACGTTGTTAAAACAGTGCTCGACAACGAAACTACATATGAGGCCGAGCGTAAAGGTTCTTCCGCCAGC
GGCTTTGACGACGGTTTCCCGCAGACGCTGCAGGAGGCGCTCGCCATGGCCGACGAGATCGACGCCGAGG
ATGTCAAGTTCATCTGGGACGGCATCAATATGAACTATAAGGTCGCGGAGGGCGGCTTCAGGTCTCCGCA
GGAGTGCAGCAGCTGCGGCGCCTGCCTTCAGGGCAGCAAGTTCGGGCTTACGCTGCTTGAGATCGATCAG
GACTGTGGCTGCAACAAGGTGCCGGCGGCGATGGAGATCCGCAGCACCTGCGCCGCGGCGGCTGAGGCGA
GGATGTCGGGCATCCTGCTCCCCGTCATGAGCAGCGCCGGCAGCGGCAACCACGGGATAACGGCGATCCT
TCCCGTTGCGGTGCTCGGCAGGCGCACGGGCAAGAGCGTGGAAGAGATCGCGAAGGCGGTCGCCGTCAGC
CATATCGCAACGAGCTTCGTCAAGCACAATCTCGGACGCCTCTCCCCAGTCTGCGGCTGTTCCGTAGCCG
CGGGAGCGGGAGCCGCCGCAGGCATGACCTATCTGATGGGCGGCAGCTACGATCAGATATGCACCGCGAT
GAGCCTTCTGCTGGCGAATATCGCGGGGATGCTCTGCGACGGGGCGAAGGAGAGCTGCGCGCTGAAGGTC
GGAGCCGCGGCCACCGAGGCCTATTACGCGATGGAGTGGGCGCTTATGGGACAGCGGCTTGCCGTTCCTC
AGGGCGTATTCGGCGAGACGATCGAAGAGACGGTAGAAAATGTCGGGCGCATTTCGCGCGAGGGAATGAG
AACTGTCGACCGTGTCATGATCGAGATTCTCGACAAAAGGCACCGGCCGAGTTCGGTAGCATTTTAATTA
ATAATTTAAAGAAAGGTCTGAAGTAGAAGCTATGAAAAAGAAAATAAACAACGCCGTGGCAGCGGCGCTT
ATCTGTGCGGTAATGGTGGTCTCGGTGCCCGCGGCGCGGGCGCTTGATCTCGGCGACATCCTCAAAAAGG
GCGCCCTCGGCGTTGCCGGAGGCTGGCTTGTAACGGCCATCTCGCCGCAGATGAACGATTTTATCAACAC
CATCACCTTCAATAAAGGCGTCAAGTACGAAGGGTACACGAAGGTGGTGCCGATAGTTTCGATCGGCGAC
GGCACGCGCATCGGCGCCGCCCAGGTAGGAGCGACGACGAAGGACGCCATCGACAATACGAAGGCTGTGG
CCCAGATCGAGGGAGAGTTCAGCAGTATCCGCGCGACGGCGCTGATCCCGATAGACTCGCTCAATCCGAT
CCAGCGCTTCCGCCGCGTTAAGGGCGTCGGTGTCACGGCGATCATCAACGTAAGACTTTAGGCGCGTAAG
ATGTCAGACTACCGGCCTCAGCTCCATGACATCCAGAAAGCAAAGCAGCGCATAAGCGGCGTCGTGGTAA
ACACGCCGCTTATGCTGAACATCCAGCTCTCCGAACGCTATGGGGCGAATATCTGGCTCAAGCGCGAAGA
TATGCAGATCGTGCGCTCTTACAAGATCCGCGGTGCCTACAATAAAATATCCAGCCTTTCGCAGGAGGAT
CTCGCGCGCGGCGTCGTCTGCGCCTCGGCCGGCAACCACGCGCAGGGCGTGGCGCTGGCCTGCAATAAGC
TCGGCATCAAAGGCACCATCTTCATGCCGAAGCCGACGCCGAAGCAGAAGATAAACCAGGTGAAGATGTT
CGGCAAGGATAATATCGACATCGTGCTGACGGGCGACACCTACGACGATTCATGCAGCGAGGCGGTCGCC
TGGTGCGAGTCGCAGAACGGGACCTTTATCCATCCCTTCAACGATCCGCAGATAATAGAGGGACAGGCGA
CGCTGGCCCTCGACATTCTCAACGAGGCCTTCGGAGGTTTTCACTATATTCTGCTGCCGATCGGCGGCGG
CGGTCTGATGTCCGGCGTGGGCAGCGTCTTTAAGAGCCTGAGCCCCGACACCTGCGTCGTCGGCGTGGAA
TCTACGGGGACGGCCTCGATGAAGGCCGCCTTTGACGCGGGAAAGCCAGTCGAGCTTCAGCAGCTTGACA
CCTTTGCGGACGGCATCGCGGTACGGAAGGCGGGAGATATTACTTTTGACATCTGCCGTGAGGTGGTCGA
CCGCCTGATCCAGGTGCCGGAGGGGCAGATATGCACAACGATCCTCTCCCTCTACAACGAGAGCGCGATT
GTCGTCGAGCCGGCGGGAGCCGTCTCCGTCTCCGCTCTTGAGTATATAAAGGACGATATTCGCGGCAAGA
ACGTCGTCTGCGTAATCAGCGGCAGCAACAACGACATCACCCGCATGGAGGAGATAAAGGAGCGTTCCCA
GCTGCACCAGGGGCTAAAGCATTATTTTATCCTGCGCTTTCCGCAGCGGGCAGGCGCGCTGAGGGAATTT
CTCGAGCATGTGCTTGGACCCGATGACGACATCACGCATTTCCAGTATTCCAAAAAGAATTCGCGTGAAC
GCGGTCCCGCGGTGGTCGGAATAGAGCTGCGCCGCGCAGAGGATTTCGCGCCGCTCGTCGAACGCATGAA
ACAGCATAATATCGTCTACGAATATTTGAACGACAAGCCCGACCTGTTCCAATTTCTTATATAGGCAGGT
TACCAGTAGAAGCTACGCGGATGCGGCAGAATTGGAGACGAAGAGAGACGGTTTTTGGGCCGTCTCTCTC
CGTCTCTGGGGTTTATAGGGGTGTTAGCTCTGGTTGGCTTTTTTAATTATCTCCGTTACCATCTCTTCAC
CGTGGGGTGTCATGTTCTGGATGGCCTCCAGATCCTCGTGGGTGAAGGAGGAAAAATCGAAGTTGGCGCG
CTTTAAAATGGCTGCTCCTATATGATGTACGGCATCTTTGTTTTTCTTATAGATGCGCTCCTCAAGTTTT
TTCATCTTCGTATCAAGCTCTTTTATCAGTAGTTCGGGGCTTCGCCGAATCCTTTTGGACGGCCCCTTAA
GTTCTCTGCTTGCAGACATTTTATTCATCCCTTTCTGCGGCTATTATCAGTTTTTTCCCTGCGCATTATT
ATTACGGCCTCATATTGGCAAGTATAATTAAAATTTATCTTTCGCACATTGTGTTTTATGCCTATATTCT
TCTGCGTAGGCATAATGATTAAAGGTTTGGTTCTAAGGGGCGCTTTTTTCGGAGATAGAGGGCTATAGAG
CGGTGCGGTACCCTGTTTAGGCTCTTGCACAACAATGTCTTATGGCAAATTGCAAAAGTAAGCGGTTAGT
GTTTATAATAACCGGTGTAATCGGTAAAAATATCCTTTGAGGGGAGGACGGCTGTCATGACGTGATCTGC
TTATTTTGGCTCGTGTACCGAGTCCGCCGTCTGTCGCCGTTCCCTCGCATACCTGTATATAAAAGGATAA
TTTCCCCTCGTCCCCCGCTGTATTGATATGTGATGGGCGGCCGGTACGCCTGCCGGCGCTCTGTTTTGTC
ATATTTTATCCACGTATTTGGTCAACAACAGGAGGTAAATATTTTGGACCGTTTTCTTATGTCAAAAAAT
GGCCCGGCGTTCGCTGGGCTTGTTCTCGGCGTCATCGCGGCGCTGTTGGTAAAGTTTGGTAATCCTGGAA
ATATGGGCTTCTGCGTCGCCTGCTTCACGCGCGACATCGCGGGGGCGCTTGGCCTGCACCGCGCCGCCAT
CGTGCAGTATCTGCGTCCCGAAATCGCGGGCTTCATCCTCGGGGCCTTTGCCTCGGCGCTCGCCTTTTCC
GAATACAGGCCGCGCGGCGGCTCGTCGCCGATGGTGCGCTTCGCCCTTGGCTTTTTTGCCATGATCGGCG
CGCTCGTCTTTCTTGGCTGTCCCTGGCGCGCCTACCTGCGTCTCGCGGGCGGCGACTGGAACGCCATTGC
CGGTATCGCGGGACTTATCGCCGGTATCGGTATCGGCGTCTGGTTCCTCTACGGTGGTTTCAGCCTCGGC
GCCGCGCGCCCCACGCCGAAGGCGGCGGGACTTGTGATGCCGCTGCTCGCCCTGGCTATCCTCGCGCTGC
TCTTCTTCAAACCTTTATTTGGTCCCGAGGGCAGCGGCCCGATATTCTTCTCCGCCAAGGGGCCCGGCGC
GGCGCATGCCCCCATCCTCATCTCTCTCGGCGCCGGACTTGTCGTCGGCTGGCTCGCGCAGCGCACGCGC
TTCTGCACGATTGGCGCGGTGCGCGACCTGATCATGGTCCGGGACTCGCACCTCTTTAAGGGGATCGCCG
CCTTTATTCTCGCGGCCTTTGTGACCAACATGATCCTCGGACAGTTCAAGCCCGGATTTGAGGGACAGCC
CGTGGCGCATACCATGCAGCTCTGGAACTTCCTTGGTATGGTCCTCTCCGGACTCGCCTTCACCCTCGCC
GGCGGCTGCCCGGGACGGATGCTCATCATGTCTGGTGAGGGAGACTCCGACGCGGGCAGCTTTATTATAG
GCATGCTCGTCGGCGCGGCCTTCGCTCACAACTTCTCGCTTGCAAGCTCCGGCGCGGGTATCGGCGCCTT
CGGCGCGCCCGCGACGATTATCGGCCTTGTCTTCTGTCTGTTGGTGGGCTTCGGTTTCAGGAATAGAATG
GCGTAGGAGGTTTTTGAGATGGAAAAGACGATCGTAGACGCGCGCGGGCTCTCATGTCCGCAGCCAGTAA
TAGAGACAAAACGGGCGCTTGACAAGCTGAGCGCCGGTCTTGTGGAGGTACTTGTAGATACCGTGACTTC
GCGTGAAAATGTCATCCGCTTCGCGCAGCACGCAGGCTGGAAGACGGAGTGGACGGAGACGGAAGGTGGT
TTTTCCGTGACGGCGGCGAAGTGACCCTGTAAAACTGCGGCGTCAGCTCGAAAGAGCCCGACGCCGCAAG
TTTTATGAGTTAGACGAGTATTCGGACGAGGACTTTTGTAACCAGTCCCGCCCGGAAATTTAGTCTTTCA
CGCTATCTGGCGTTTGCAACCCTGTTGTTGACCCAGTCGGCAAACTCCTCCGGCGAACATTCTCCCGCGG
GGCGTGTGCCCGGTTTCCGCTGCATATGCGAGAGTGAGATCTGATATCTGTCCGCGGGAACTGGCCGGTC
GGCGTCGCTGTGCAGGGCCTCCAGCGAAAGTCCAGTGAACTCCGCGGTGACATACCTTTCTTTTCCCCTC
TGCCAGAGTGAAAGGACCAACGCGCCTCCCGGAGGCACTTCGTTTTTCGCGAACCCCGGCAGCTGCCAGT
CCGCGCCGATGAGCGCTCCGACGCCGGCGATGTTTGTGTCGTGTCCGACAAAGATCGCCGCTTTTGCCGC
CGCCGCGGGCTCCTTGACGGCGTCGGGAACTTTAGCCAGACATAATTCTTCCGAGAGCAGAGAGGATGCC
AGCAGCATCGTAAGCTCGCCGGCGCGCGTCCTCGCAACGGAGGGGGCGCGGTTAACGGCGTCGAATATTC
TGCTGTGTACGGGCAGGAGGTCCCTTAGTATCATAACGTCCGCCGCTCCCCAGCCGGCGTTTTTCTCCGG
CCACTGGCAGTATTCGAGCAGAAATATCTCCACGATGCCCGACGCGGCGCCCAGCGCGCCCGTGATGCCG
ACGGAGCGGTCCCCGTCACGGAATTCGATCTCGGAGGGGAGGTCGGCAAAGGTCGAGCCATAGAGCCGTC
CGGCCTTAGCGGCGGCCCTTTCCGAGAGCGGCCCCGTGATGTCCGCCAGCATGCTGATCTTCGGCGCAAG
CTCCTGCTGAAGCGCTGTTAAACTTCCGCCGGCGTTTTTCATGATGTCGCGGCGGACGGCGTCGGTGTCA
AAATCCGCGAAGCCGGCCTCTACCGGATGGAAGATTGGATAGACAAAGGCCCTCGCGGAGAGCACCGGCG
TGATCCCTCCCTGCGGGGCGAGCGCCTCGGAGATGGCGTCCGCGGTGGCTTTCGTACGTTGGTCGACATC
CGCGCAGATGAAAATCTTGTCGGGCGTGACGCCGAGAGACTCCAGCCGCGCGCGTTCCGCCGTCCACTGG
CGGGATATCAGCGACGAGCCGCGCGTCGTGAGGTGCCCGGCCCTTACCGGCCACCTGGGCCAGGGCTTAG
CGCTCCATTCCGCCAGCTTGGCCGCCGGCTGTGTGGGGCTGCGTACTCCATGCCGGGAAAGTACGACCTC
TTTCAGCAGCACGCTCTTTTCCGCGGCGTATCCCCGCGTGGGGGCCAGGGCCGCGAAGAGCAGTAAGAAA
ATGGTGATGATCTTTATGGCATATATCTTGAAGCGAGGCATTTTGTTGTTATCCATCCTTTCTATTGTAA
AAAGAGACTTTCATACTTATAAAGTATAAAAGTCTCATATTAAAGGGTAAATAACGAATCCGACTGTGTG
TTTCTTGCCTATCCGCGCAGCCTTTTTATATCCGCGCCGTATTTTACGGCTATTATCTCCGCCATTGCCG
ATACGGCGATCTCGTTTGGCGTCTCGGCCTTGATCGGCAGCCCAATCGGCTGGTATATCCGGTCGAGATG
CTCCTCGCTGACGCCGCGTTCGAGCAGCATTTTGCGCACCGTGGCGATCTTGCTGCGCGAGCCGATCATG
CCGTAATAAGCCCCGGGTTTTTTGTCCGTCACCGTGACGGCCTCGGCGTCGAGCGCGTGGCCGCGGGTCA
TGATGACGACGTAGCTGCGTTCGTGCAGTGTGATGCCGTTCTCATATATCTTGTCTATGGGGCAGGCGAT
GTTGCGCGCCCAGGGGATATGTTCGTCGTTGGCGAATTCAGGACGCTCGTCCCAGACGGTGACGCGGAAG
CCGGCGAAAGCGCCGAGCTCCGCGACGGCGCGCCCGACGTGGCCGCCGCCGAAGATGACGAGTTCGTCGC
AGCGGCCGATCGTCTCCATGTAAACGTCCGCGCTGCCGCCGCAGGCCATGCCGTCGCGCTCCGTCAGACT
TTTATGCCAGGTGCGCGACGCTTCGCCGCTGTTCATCAGCTGCAGCGCCTCCTGTATCGCCTCATATTCG
ATGAGGCCGCCGCCGATCGTTCCCGCGATGCTGCCGTCCGGGCGCACCCACATCGAGGCTCCGCGGCTGC
GCGGCGTAGAGCCGCTCTCGCTCGTCACGGTGCAGAGCACGCCGAACTTCCCCGCCTGTACCTCTTCGTT
GATCTTATTCAAAAGTTCGATATTCATATTTCATCTCCTCTTGTCTTTTAACATGTTTTTTTATCACGTA
ATAGTAAATTTGAGGATTAGATGTGCTAGGCGCTAAATGACTTGGCATCAGCCGCCCGGAGCCGTATTCA
TATACGGTGAGGACCGGATGATGCCAGGTCATGACGCGAATGGCGCATATAATCCTCAAATTTTAGGAGC
CGGCGGCGAAAGAACAGGCCGGATAATGACACGTCGGGCAGTGTTCGCAGAGGCCGCCCACGCCCCACCG
GCGCACCAGGTCTCCCGGCTCAATACCGGCGAAGACGAACGGCAGCAGCTTGTCGAGCGCGGTCCTCTCG
TCGAAGGCGACGCAGGCGGGAGCGCCGATGACCGCCACATCGCGGCCGTCCTCCGGCGAGGCGGCCCAGC
CGAGCATCAGCATCGCCCCCGGCAGCGCCGGCGTCCCCTGGAAGGATATCTTGCGGCAGCGGCTGCGGAT
GGCGCCCGGCGTCTTGTCGTCGGCGTCGACGCTCATACCGCCGGTACAGATGACGACGTCCGCTCCCTCA
TTGAGGAAGGCGGCGATCGCCTCGCTGATCTGCTCGAGGGAGTCGGTGCAGAATCGCTGACCCATCAGCG
AGCCGTTGAGGCGCGATAGTTTTTCCAGCAACTTAGGACGGAAGGCGTCCTCTACTTTTTTGTCGACGAT
CTCTTTGCCAGTCGTTATCAGTCCGACCTTCAGCGGCATGAAGGGCAGAATCGTAAATGGTTTGCTGCCG
CGCACCGCCGCGACGGCGCGTTCCACGCGGTAGTCTTCCATGACGAGCGGACGGATGCGAAAGCCGGCGA
CCACCTGCCCGGCGAGCACCGGGCGGTGCGGCGCAAGGGCTGAGAGGACCCAGTCCGGGTCCTGATTGAC
GCGGTTCACCGTCTCCGCGAGATACCAGAGAATGCCGGAACTTTCCGCGACGAGGTTGCAGCGTCCCTCG
GATGGCTCCGTCAGGCGCAGGTTGTCGCCGCAAAGGACCTCGCCGAGCTGGCGCGCGGCGTCGTCCTCAT
GCACGTCGCCGGGCGACATCTCCATTATTGAGAGATTTTCGCGTCCCATGGCGCGCAGAGTTTCAAGGTC
GGCCTCGGTTATCACCTGTCCCTTTTTGAAGCGGGCGGATTTTTTGTGGTTTTTAGCGTCGATCTGTGTT
AGGTCGTGGGCCAGCGGCAGTCCGATGGCCTCCTCCAGCGGGATTGTGGTTATCTTCATTTATTTTCTTC
CTTTTCTTCCGATTTTTGAACGGCGCAGTCCGGACAGGTGCCGTATACGACAAGCTGTTTTCCCTCTACC
TGCATCCCCTCGGGGACGGTCACGCGCGGCATCTTCTGGTCCGGAAGGCAGAACATCTTGCCGCATGATA
GACAGAGAAAGTGGGGATGGTCTCCGGGGCAGCCGTCCAGGTCCTGTTCGTGGGCGCAGAAGCGCCACAC
ACCGTCAATGCCCTGCACCTGGTGAACGATACCGGAGTTTTTCAACGTATCGAGCGTGCGATAGAGCGTG
ACGCGGTCGAGGTGGTCGTCGATCATTGAAAGTATTTCGCTGTGCGACATGGGAGAGCCATGTCTGAAAA
GCAGCTCAAGTATCACTCTGCGCTGACGCGTAGTACGCAGTCCGGCGCCGCTCAAGATTTTTTCGATATC
CAAAATAATCCCCCCATCAGCAATCTGTTTGCAATTATATTGCAAACAGGTTGAGGTTACAACGTTCTGT
TTTGTCTATGCCAGTTTGACTTTTTTGACGGCCTCAAGAAGAAGCGCCTTCCAGAGAGCCCCCTCCGTCT
CACAGGCAAAACGTGTGCCGATGATCGAGAGTGCGGCAAGTAAGTTGTTACCTTCATCCAAAATTGCGCA
TGATACAGAACCGGCCCCAGGATTTATTTCTTCAATGCTGGAGCAGCACCTGGTTCTGCGTATCTCGAAT
AAGGATTTGCTAAGTTCTTCAGGAGATGTGATGGTGAATGGAGTATATCTTTTTAAAGGAGACGACATGA
CGCTGACACGTACAGCTTCTGGCGCATAGGCAAGAAGGACCCTTGAGCTGCTTCCGGCATGCAACGGAGA
TTCTCCGCCTATCCTGGTTGCAATGTGTATCGAATTTTTAGAGTCTATTTTTTGTATACATACAGATTTT
ATACCCTCAAGAAAATGAAGCATTGTGCTCTGATTGCAGGCAATGGAAAGTTGTTTCATAATCGGGGTGA
ACTGTCGTACGAGTTCTGCTTTTAGTATTTCTTCTCTTGTAAATGGTAGCAATTTCATGCCGTAGCGGTA
TGTTTTTTTTGTTTTTGAAAATAACAGCCACTCTCGTTTTGTAAGTTTTTCCAGTATAGGTTTAATTTGA
GCCTCAGACGCTTCGCACTGCACAACAGTTTCTGAAAGCGAAAGCTCTAGTCTGTATCGGAAAAAAAGTT
CGAAGACTTTAGCCATACATTTTATATTTGAAATCGTTGCCGCGCTCATTACCTATCTCCTTAAACCTTA
GAAGTTTACTGTGTTTGTTGTTAATTATATCCTAGGGAACCGCTGATTAAAAGGTGCGGAGCACCAATAA
AAAGGCTAAAATATTGGCAAGTCACCAAATAATGCATGTAAGAGGCGTGGACTTATGACAAGGCAGACGG
CTTTTGCGATTTTGAATATCAAAGCAGGAAACGTATATCAAAGCGCGAGGAATTCTTAAATATGATGGAT
AAGATCATACCTTGGCAGGGCTAGGTAGAAATAATCAAATCTTTTTGCTTCGCAGGGCATCCATCTGCTC
CAGAAGGCGTTCGTCGCCTACGGCGCGATACAGTGCGGCTACTGTACGCCTGGTATGCTTCTCTCCTCGA
AGACGCTGCTCGACCGCAATCCACACCCGACTATGGACGAACGGAGAAGGCCTTCTCAGGGAACCTCTGC
CGCGGCACGGGGTATGATAAAATATTTAAAGCTGTAATGAGCGTGGCCGACGGCGAGGTTCTTGACGATC
CTGAGACGGCGTCTGGATATAGGACGACCTGTCGCCTTGCGGCTGTGAGCACAAATAAAAGCTGTCCGGT
GATTCTCCACGTCTGTTGCGGAGAGCGGCCAGGCGGGGAGGATGACCGATGCGAAAATTTTTTGATTCCA
TAGATACGATATTGACGATCTTGGAAGCGCTTGAAAATTTGGAAGAGGCGCACAGCGTAAGAAAGATAGA
GGAGCTTACCGGGGTACCGAAGAGCACGGTTCACCGCATATTGCAGGAGCTGACCGCTATCGGCTGGGCC
TATCAGGACGAAGAGGACAAAAATTATTATATCGGATTGAAATTCCTCTCGCTGGCCAACGAATGGCGTG
TGAATCTAGACATGGTGAAAAAGATCGATCCAGTGCTGCGGAATGTGGTCAAACGGTGCGGGCAATCCGC
CTTCATCAATATTATCGACCACGAACGGGTGGTCTGTCTGCACAAGATAGAATCGAACCGCGTCGTAAGG
ATTACCTCGATAATCGGCGAGGAACAGCTCTTTCATGCCGGGGCCAGCGCTAGGATGCTTCTGGCGTACG
CTCCGGAGGCGCTTGTGAAAAAGGTGCTCTCTCAGAAGCTGGAGGCGTTCACGCCATTTACGGTGACGGA
CCCGGAGCTGCTGAGGGAAGACCTGAAACAGATAAGGGAAAAGGGATATTGCGAATCGGTCGAAGAGATG
GACCCCGGCGTTGCCGCGATATCCGTTCACATCGACATGTGCGGGACGGACCTGATCATGGCGCTGACGG
TCGCTGGGACGAGGTTCGACTATGAGAGAGACAGAGACATGTGGCTATCCGTATTGATCGAAGAAACTAA
AAATCTGACGACGCCTCGGTAAAGTCGAGTCCGGCCGTCAAAGCCGGAGACGATTTTATTATGGAAAGAT
TGTTGGTCAAAAACGTGCAGATCCTCACGGAGGATGATTATTTTAAAGGCTAGGTGCTGGCGGGAGACGG
CAGGATAACTGTGCTGGGGTCGGCGGAGGAATTTCCCGCGGCCGGGTGATCGACGCTGGAGGGCTGACGC
TGCTTCTCGGCGGGCGTATCGCGAGACCTTTGTGACGGGCACGGCCTCCGCCGCGGGCGGCAAGCATATA
GAGGAGATAGGCCGCGTTACCCCCATCGACCACGCCGCCTCGCGTCCCGCTGTCGCCGAAGCGCTGGCGG
TGGACCGCCTCATCCGTCTCACCGAGACGATAGACTGTCCCCTCTATCTTGTCCATATATCGACGCCGGA
GGTGGTTGAGGCCACCAAAGCCACGCGCGCCAAAGGCATGAAGATCTGGATCGAGACCTGCCCGCAGTAC
CTTTACCTTACTGAAGAGGCCCTCAACGAATACGGAGCCTACGCGAAGTGCAATCCCGTGCTGCGTGACA
AGGCGCACGTCGAAAAAATGTGGGACTATATAGAGGACGGCACGATAGATACAGTGGGAAGCGACTACGC
CCCCTACACGGTGGAAAAAGAAAAAATGCGGACGATGGCCAAAGACATCGCCAAAGTTTTCGACGGCTGG
AAACTCAACGGCGTGATCGACAAAGTCATCCTGCGCGGCGAAGTCGTGTATGGGGACGGCCAGGTAACGG
GCGAACATGGCTACGGCAAATGCCTGCTGAAGGGAAAAGCATAATGGCTCCCGCCATTAACGAGAGCCGT
TTTCTTGACGACCTCTTCGCGCAGGGAAAAATCGGCTGGAGGGTGGAACACGGCCTCCAGCGCCTTGCCT
ACAGTACGTCCTACCTCGAAGCGCGCGCGTGGCTCAACGGCAAAATGGAAGAAGCCGGGCTAAAGACACG
GGTTGGCGGGTAGGGAAACCTCTTCGGGCGTTTTGAGGGAAAAAGCAAAAAGACGATCCTCACCGGCTCG
CATCTTGACTCCGTGGATAACGGCGGTATCTACTACGGTCCGCTTGGCATAATCGCGGCGCTCGAAGTTC
TGTGGACGGTAAAAGAGAGCGGTGAGCTCCCTAAACACAGCCTTGAAGTCGTCGTCTTCATCGGCGAAGA
GGGAGAACCGCTCGGCGGTACCTTCGGCAGCCGCGCCTTCGCGGGACCGCTGCTGGCAGGTTACCGGTGC
AAACAGCTCGTGCAATTCGGCGTCGGCGAAAAAGCGATCGCGGAAAGCAAGGGAGAGCTGGACAAATACT
TGGCCTTTATCGATCTGCACATTGAACAGGGCCCCTTCCTCGAACGCCGGGGAATCGAGATCGGCGTGCC
CTCGGGTATAGTTGGCATCACGCGGCTGGCGGTCAGCGTCAAGGGCGTGGCCAACCATGCGGGCACCACG
CCGATGGATGAGAGAAAAGACGCCATGCGTGTGGCGGCGGAACTGATCCATAACTGGTTCGGCTGGATGG
ACTGGCAAAAAGAGCTTGTCTGCAATATCGGCGTCTTGGAGCTCTCCTCCGGCCACGTCAGCGTCGTGCC
GGAAGAGGCGCGCTTCGTACTTGAACTGCGTTCGATCGACGACATGGCCGTCGAACGCGCCTGCTCGGAG
TTTTCGGCGATGGCGGAGATATTCGCTCCATGCTCCGTATCAATAGAAAAACTTGGCACGAAGCTGGCGG
TGCTCCTTGACGAGAGGCTCGTGAAGACAATAAAAGAGAGCGCCGCCAAGGCCGGATATTCCGTTGCGGT
GATGCCGAGCAGCGCGTCCCATGATTCCTCTCCGCTGGCCCATGTCATACCGATGGGGATGATCTTTGTC
CCGAGCCATAACGGTATAAGCCACTTAAAAGGCGAATTTACGAGCAATTCCGATCTCATACGCGGCGCGA
AGGTACTCAAAGAGACATTGCTCCGAATAGGTGACAGTTTCTAAAAGCAGAAAAAGGCATTATGCTTATA
AAAGCGGGGGAACACCTTTTATTCTGTTTTATGATCTCTTTTATGCCGTTATTTAATTAAGTCCATATAA
AAAAGACCGTGTGAAAATTAAAATCATCGTGGAAAAGTAATAGTTGACATTTCACCTTAGAGCTTTTATT
ATGTCCCGTAATATGCGAAAAGGGCTAATCTCCTTTTCAATCCGGCATCGAAGGGACGGGCGGCAATGCG
AAGAGATAATTTGACATCCAACGTGGCAAACATAGTCGTCGTAGTACGCATTATTAGCAGCGGGTCCCCC
GAAGTGGCCGGTGCCTAATAACCGCGTTACTATCGGACCGGGACCCGCTGGGGTTCCGGTCTTTTTTGTT
GCGCAGAGCTGTGGGGCGCGGGGCAGTATCGGTCATATGTTTTGCGCCGCAGGGATTTATCTATAAAAAG
CTTTTTGAGAAGGGACGTTTTAAGATTGAAGAGTACTTTCAGCATTGTTTCCGAAGACAGTCCGGGCGTG
CTCATGCGCATAGCGAGTCTCATCTATCGCCGTGGATACAACATCGAGAGCCTCAGCGTAGGACGCACCG
ACGTCCCAGGTCTTTCGCGCTTCACGGTAATCATTGAGGGTGAAGAGGGGGTCTATGACCAGATACGTAA
ACAGCTTATGAAGCTGATCGAGGTCATTGAGGTGCAGAATCTTACCAAGGATGGCCCTTTTGTGGAGCGC
TGGCTCTCGCTCGTCAAGGTCATGGCCCCGGTTGAGCGCAGGCCGCACATCCTTCAGACGGCGGAGATAT
TTCGCTGCCGCGTGGTGGACCTCGGCTCCGACGCTATCACGCTTGAGGTGACGGGAGACAGGGGTAAGGT
GGAGGCCTGTATGGCGGCGCTCAAGCCCTACGGTATTCTGGAGACGGCCGGTTCCGGACAGGTGGCGCTC
GCGCGCACCGGATTCGAGAACTGACCGACGCGTTAAAGAAATCGTTTTTCAGGAAACTACTAAGTCCGCC
GGCTTTGCCGGCCAGCTTATAGCGATATACATAAAATTCTATCTAAGGAGTGTTCTCTATTATGGCAAAG
GTTTATTATGACCGCGACGCGGACCTCGCATTTCTGAACGGCAAGACGGTAGCGGTGATCGGCTACGGCA
GTCAGGGGCACGCGCACGCGCAGAATCTGCGCGACAGCGGCGCCAAGGTAATCATCGCCCTGCACGAGGG
AAGCAAGTCGAAGGCGAAGGCCGAGGCCGACGGTTTTGAAGTTTACACAGTGCAGGAGGCGGCGAAGCTT
GCCGACCTCATCATGTTCCTCATGCCCGACCATATGCAGGCCGACATCTTCAAGAACCAGGTTCTGCCGA
ACATGAAGCCCGAGGCGAAACTTCTCTTCGCGCACGGCTTCGCGGTGCATTTTGGACAGATCGTGCCGCC
CGCGTCGCACGACGTATTTATGGTAGCTCCGAAGGGGCCCGGCCATATGGTGCGCGCCATGTATAAAGAG
GGCAAGGGCGTTCCCTGTCTCATCGCCATCTACCAGGACGCCAGCGGCAAGGCGAAGGAATTCGCGCTCG
CATATGCCTCGGCAATCGGCGGCGGCCGCGCGGGCATCATTGAGACGACCTTCCGTGAAGAGACTGAAAC
CGACCTCTTTGGCGAACAGGCGGTCCTCTGCGGCGGCGTGACGGAGCTGATGCAGCAGGGCTTCAAGACG
CTGGTGGAAGCTGGTTATCAGCCCGAGATGGCCTACTTCGAGTGCATCAACGAGATGAAGCTTATCGTAG
ATATGATCTTCGAGGGCGGTATGAGCTGGATGCGCTACAGCATCAGCGACACCGCGAAGTACGGCGATAT
GACGGCGGGTCCGCGCGTAATCGGCGAAGAGTCGCGTAAGGCGATGAAGCAGCTGCTTACCGAGATACAG
GACGGCACCTTCGCGCGCGACTGGATACTTGAGAACCAGACCGGACGTCCCCGCATGAAGAAGTGGGCGA
AGGCGGCACAGGAGGCTCCCTGCGAAGCTGTGGGCAAAGAGCTGCGCAAGATGATGCCCTGGATGGAACA
AAAAGAAGTTCCCAAATTTTAGGATTATATAGCCCATCTCCGTCGTGACTTGCCCCTGCGCCGTCCTCAC
CGCACCATAGTGCGGCTCCGGGTGCGCAGAGCCAAGTCACTTAGGAGCTGGGCCATCTAATCCTAAAATT
CCCGTTAACATACGTAACGGAAAAATAAAACAAAAGCAAAAAGGAGCAATCCACATGGCGAAAATGAACG
GGGCTCAGATGGTCGTCAAGGCGCTGGAGGACGAGGGAGTCAGCACCGTCTTCGGACTGCCCGGCGGTAC
GGTCATCCATCTTTATGACGCTCTTTATGATTCAAAATTAAACCACATACTGATGCGCCACGAACAGGCG
GCCTCTCACGCGGCGGACGGTTACGCGCGCACGAGCGGCAAGCCGGGGGTCTGCATCGCAACCTCGGGCC
CCGGCGCCACAAATCTTGTAACGGGGATTGCCACGGCGAACCTTGACTCGGTGCCGATGGTGGCAATCAC
GGGACAGGTGGCGACGACGGTGATCGGCACCGACGCCTTTCAGGAGGCGGATATCGTCGGCGCGAGCCTG
CCGCTCGTTAAACACAGCTTTCAGGTTCGCACGCCGGACCAGGTACAGTCGACGATCCACAAGGCCTTTT
ACATTGCCTCCACGGGGCGTCCGGGACCGGTCCTTGTAGACGTGCCGGCCGACGTCCAGAAGGGCATGGG
AGATTATAAATATTCGACGCAGCTCGACTTTCTGGGCTATCATCCTGAAAACCTGTACGATGTCAGGCAG
CTTGAAGCGGCGGTCTCGCTGATCGAACACGCCGAGCGCCCCGTGATCTTCGCGGGCGGCGGCGTCATCC
GCTCAGGAGCCTCCGAGCTGCTTACCGACTTCGCGCTCAAATACGAAATACCGGTCACTACAACGCTGCT
TGGCAAGGGAGCCTTCCCCGAGTCTCATCCCAGCGGCCTTTCGCTCGGCATGGCCGGTATGCACGGCCAT
CCTGTAGCGAACCGCGCGCTGATGGGGGCTGATGTCATCATCGCCATCGGTTCGCGCTTCAGCGATCGTA
CGACGGGAAACCGCCAGCGCTTCGCCGCCGACGCGAAGATCATCCATATCGATCTGGACGCGGCGGAGAT
TGACAAGGCGATAGAGACCGATGTCTGGCTTGTCGGAGATGCCTCCCGCGTTATCGAGGCCCTCTCCGAG
GCGATGAAGAAAAAGATCGCCGATCACAGCGAATGGAACAAGACCCTGGCGGAGATACGTACGAAGGAGC
CGATGCCCCGCCATGAGTACAGCGGCGAGATCGCGCCCTGGCAGGTGCTGGAGACGCTTCATGAACTGAC
GAAGGGCGAAGCCGTCGTCACCACCGAAGTGGGCCAGAACCAGATGTGGGCCGCGCAGCACCTCCGTGTC
GAGGCTCCGCGCCGTTTCCTCAGCTCCGGCGGCCTTGGTACCATGGGCTTCGGATTTCCCGCGGCTATGG
GCGCCGCCTATGCCTGCCCGGGGCAGACAGTCTGCTGTATCGCGGGCGACGGCAGCCTCATGATGAACAT
TCAGGAGCTCGACACCTGCGCGCGCTACGACATCCCCGTGAAGGTGATCCTGCTCAACAACGCCTGTCTG
GGCAATGTGCGGCAGTGGCAGCAGTTCTTCTATGATCACCGCTACTCCAACACGATATATAACCGCACTC
CGGACTTTGTCAAACTCTCCGAGGCGATGGGCGTTCCCGGATATGCCGCCTCGCGTCCCGAAGAGCTGCG
TCCGACGCTCGAAAAGGCGCTCGCCGCACCCGGCCCCGCGCTGATCGACATCAGGATACCGCAGGGAGCT
CTCGTAGTGCCGATGGTATATCCCGGAAACTCACTAGACAACATGGTAACAGGATAGGAAGTGAACGATA
AATTGAACAGCGATAAAGCTAAAAAAGGATATCTTCGTAGCCCCCACCGTTCATTGCTGAAGGCGGCCGG
CTACACCGACTGGGAGATAGAGCGTCCGTGGATCGGCGTGGCGAACGCCTATAACGCCGTCATTCCCGGC
CATGTGCATCTGCGCACAATAACGGAGGCCGTCAAGGCCGGCATCTACGCCGCCGGCGGCCTGCCGATAG
AATTTCCCGTTATCGGCGTCTGCGACGGTATCGCGATGAATCATGAGGGAATGAAATTCTCGCTGCCGAG
CCGCGAACTGATCATGGACTCGGTTGAAGTCATGACGCGCGCCCACGCGCTCGACGGCCTCGTGCTGGTA
CCGAACTGCGACAAGATCATCCCCGGAATGGCGATGGCGGCGGCGGAGCTCAATCTGCCCGCGATAGTGA
TCTCCGGCGGCCCGATGATGGCCGGACAGCACAACGGACGTACCCTTGACCTTAACAGCGTCTTTGAGGG
TGTCGGTCAGCGCGGCGCGGGAAAGATCGACGACGCGGCGCTTCAGGATATCGAGGACAACGCCTGCCCC
GGCTGCGGTTCCTGCTCCGGCATGTTCACCGCCAATACGATGAACTGCATGATGGAGGTGCTCGGCCTCG
GCCTGCCCGGGAACGGCACCATACCCGCCGTACACGCGGGGCGCATTCGCCTCGCTAAGGATGCCGGACG
CGCGGTCATGAACCTTGTGGAAAAAAATATCCGTCCGCGCGACATCCTCACGATAGAGGCCTTTAAAAAC
GCCGTCGCGGTGGACCTTGCGCTTGGTGGTTCGACGAACACCTCGCTCCATCTGCCCGCGATCGCCTGGG
CGGCTGGGCTTGAGCTGCCCCTGGAGATATTCAACGAGGTCGGCGCGAAGGTGCCGCATCTTTGCTCGAT
GAGCCCCGGCGGCGCGCATCATATTGAGGACCTCTGGCGCGCGGGCGGCGTACAGGCTTTGATGGAACAG
CTGCTTGAGGTCGGCCTCATAAACGGCGGGACAATCACCGTTACTGGCGCCACAACGGCGGAAAATGTCG
CCGGCGCCAAGGTCGTCGACGCGGAAGTTATTCGTCCCATTGATAATCCGCACCATAAAGAGGGCGGCCT
TGCCTTCATGAAGGGTACCCTCGCGCCGCTCGGCGCAATCGTCAAACAGGCGGCGGTGGCTCCGGAAATG
CTTGTCCACAGAGGACCGGCGCGCGTCTTCGACTGTGAGGAAGATGCGAGCGCCGCGATCATGGCGAACA
AGATAAACGACGGCGACGTCGTCGTCATCCGCTACGAGGGGCCGAAGGGCGGTCCCGGCATGCGCGAGAT
GCTTGCCCCCACCTCGGCGATCATGGGCCAGGGCAAGGGCGGCACCGTAGCGCTTATCACCGACGGCAGA
TTCTCCGGCGCGACGCGCGGCGCGGCCATCGGCCACGTCTCGCCCGAGGCTGCGGTCGGCGGTCCTATCG
GCCTTGTCGAGGAGGGCGACGAAATATCCATCAACATTCCGGAAAAATGTCTCGACCTTCTCGTGTCTGA
CGAGGTGCTGGAAGAACGCCGCAAGAAGTTCGTTCCCCACGTCCAGGAGGTCGACAGCCCCTTCCTGAAC
CGCTACCGCGCCTTCGCCACAAGCGGAGTCGAGGGCGGCGTGCTGAAAAAGCAGTAAGGCGGTCTAACGG
GCCGTATAATTGGTACCGCTGATTTAAAATACAAAGCCGGAGCCCTTTAAATCCCTGGGGCTCCGGTTCT
CTTTTTGATGTAAATTATGAAGGACCGCTTTGCGCGCGGCTATAGCTCGATGGTCTCCAGATCATCCGGC
ACGAAGATATTTCCGTTAAAATATTTGCGGCCCTCCGCCAGGTAGAGCGATTTGCGGTCCGCGATATTTT
TGTCTTCCGTGTGATAGAGGAGCAGATTTTTCACCCCCAGCCTTTCGGCGGTGATCGCGGCGTCTTTTAC
GGTGGAATGGCTTTTTTCATAGGGATGGAATATGTCAGCCTGCGCGTGCAGGCAAAAGGCCTCGTGCAGG
AGCCACTTGCTCTTTTCGGCGTAGGAACGCTCATATTCGCTGTAAGGCTCGTCGCCGCAGCAGGTAAGTC
TTTCTCCGTTCCCCAGGCTGACGGTAAAGCCAAACTGCTTCGCCTTGGCGGAATGGATGTCGAAAAATAC
AGTCTTCCGCCCGATTACCTGCCGCTCCTCGCCGTCGGCGACGGGAATCAGGTGCAGCCTGCGGCCGATG
AAACGGGTATCCTTTTCCGGCAGCAGCGAATGCGCCGTTTCGTTGAGGAGCGAGATCAGCTCCTCATGGG
CATAGATATTCGCCTCGCCCTCATATTCTCCCTGTCTCATATACTGGCAGATCATGCGCACCATCCAGAT
GATGCCAAGCAGATGGTCGACGTGTCCATGCGTTACGAAAATATCCTTTATCGACTTCCAGTCGATCCCG
GTCCTTTTCAGCTGCCGTAGGACGGTATTCCCGCCGCCGCCGTCCACTAAAAAATGACGGTCTCCCTCGC
TGAGGACAAAACAGGTGTTGTAGCATTCTGTTACGAGGGCGTTGCCAGTTCCCAGCATTGTAATCTTCAA
GACATGGGCCTCCCTTATTCCAGCTCCGCCAGCCACAGCGCCGCCGCCGCGTCCGAGGGCATGCGCCAGT
CACCGCGCGGGGAGAGCGTTACGGAGCCGATCTTCGGGCCGTCGGGCATACAGGAACGCTTAAACTGCTG
CGCGAAGAAGCGGCGGTAAAAGTTTTTCAGCCATTTGTCGATCGTTTCGCCGTCGTAGATGCCGGAGAAT
GCTGCCCCCGCCAGGCGGCGGATCTTGCGCGGCGCGAAGCCGCAGCGGACCGCATAGTAGAGGAAAAAGT
CGTGCAGCTCGTAGGGGCCGACAATGTCCTCCGTTTTTTGCGAGATCTTCCCACCCTCCGCCGGCAGCAG
CTCCGGGCTCACGGGGGTGTCGAGGATATCAAGCAGCGCGCGGCGCAGCGGTTTGTTATCCGTCCGGTCC
GCGGCATAACGCACGATGTGGCGTACGAGGGTTTTGGGTACGGAGGCGTTGACGCCGTACATCGACATCT
GATCACCGTTATAGGTGGCCCAGCCGAGCGCCAGCTCCGAGAGGTCGCCGGTACCCACAACGAGGCCGCC
ATGTTTGTTGGCGATGTCCATCAGTATCTGCGTGCGCTCACGCGCCTGGGCGTTTTCAAAGGTGACGTCG
TGGTTGTTTTCATCCTGTCCGATATCGCGGAAGTGAAGCCTCACAGCCTCTGTGATGTCGACGGAGCGGA
ATTCCACTCCCAGCGACTCGCAGAGCAGCGCGGCGTTCCCTCTTGTGCGCGCCGTCGTACCGAAGCAGGG
CATCGTCACAGCCAGGACGTCGCCTCTGGGGCGCCCGGCAAGATCCATCCCCCTGACGGCGACGAGCAGC
GCCAGGCAGGAGTCCAGACCGCCCGATATCCCGATGACGGCATGTTTTGCGTGTGAATGTTCCAGCCGCT
TTTTCAGGCCGTGCGCCTGCATCGTGAGGATCATCTCCGCGCGCCTGCCGCGTTCGGCTCCGTCCTCGGG
GACGAATGGCTGTTTCGTGATCTTGCGTTCGGCGATGTCCGTATCGGAGGTCTCCATTTCAAAGGTAACG
GTCTCGTAGCCCGCTGCACGGCTTTCCGGATATGTGGTGAGCCGCCTGCGCTCCTGCGAGAGCAGCTGCA
GATCAACGACGGCGGAGCAGCGGCCGGTGGAAAAGGGCGCGCACTCCGAGAGCAGGCGGCCGTTTTCCGT
GATGAGGTTATGGCCGCCGAATACCATATCGGTCGTCGATTCGCCGCAGCCGGCGTCGGCATAGACGTAG
GCGCAGACGAGCCGTGAGGACTGCCCCACCGCAAGCGAGCGGCGGTACTCCGCTTTGCCGATGGTCTCGT
CGCTCGCCGAGAGGTTCGCGATGATGAGCGCTCCCGCAAGCGCGTGGGAGACGGAGGGCGGCTCCGGCAC
CCAGAGGTCCTCGCAGATCTCAGCGGCGAAGCGGAAACCGTCCATTGACGTGCATTGGAAAATCAGCTTT
GTCCCGAAGGGAGTGTCACCGCCGCAAAGACGTATACCGGCGTTCTCCTCCGGCGTGGAGCAGAACCACC
TCTTTTCGTAAAACTCCCCGTAGTTTGGGAGGTTTTTCTTGGGCACGACGCCGAGCAGTGTTCCCTTATA
GACGACTGCGGCGCAGTTGTATAATTTCCCCTCACGTACTGCCGGCAGCCCGATAAGCGTAACGACGGGA
AGTTTTTTAGTGTCACTGAGTATCTTTGCGAGCGCCGCCTCCGCGCCATCCGTCAGCGTCCGCTGCAGAA
AGAGGTCGCCGCAGGTATAGCCGGTGATGCAAAGCTCCGGCAGTACGAGCAGGTGCACGCCATCTTTCGC
CGCATGCGACATCGCTTCGGTGATCTTTTCCGCGTTATAAACGCAGTCCGCAACGCGCATCTCCGGCGAG
ACCGCGGCGATCTTTATAAAGCCGTCTTTCATGAAAGTTTCTCCCCGGAGATTTGATAAATTACCGTTCC
GTCATCCCTCTGTTTGGGCGAACATTCTCCCAGCGTCTCTTTATAACGCTCTCCCCAGCCCCACATGGCG
TCGAGGATCGGCTTCAGGCTGTAGCCGGTCTCGGTGAGAGTGTATTCGACGCGCGGCGGGACCTCGGCGT
AGACTTTGCGGGTCAGCAGGCCGCTCTCTTCCATCGCGCGCAGCTGCTGCGTGAGCACCTTCTGCGTGAC
GCTGCCGATGGATTTTTTCAGCTCGCCGAAGCGTTTGGTCCCCGGCATCAGGTCGCGCAGGATGAGTACC
TTCCATTTATCTCCGATCAGTGTCAGGGTCGTCTCTACGGGACAGGGGGGCAGGTCTTTTATCAGCATGG
TTGTCTCCTCCATTAGTATCATTATGGTAACTATAGCACAAAATAGTGCTTACTTTACATTATATCCTTA
GGTTTTTATTATAAGTCTATTGATAAGTGAGAGCAATCCATTGCTTAATAAAATAAATTGAGGGAGGAAA
TTAAAATGAACGAAGTTGTTAAATTTTTGAGTGAAAATCCTGTGCAGTATCTGGCGACGGTCGGCCTTGA
CGGCAAAGGGAAGTGCCGCCCCTTTATGTTCTGTTTCGAGCGTGAGGGCAAGCTTTGGTTCTGCACCAAC
AGTACCAAAGAGGTCTATAAAGAGATGACGGCCAATCCCTATGTCGAGGTTAGCGTTTCCAGCCCTGACT
ATGCGTGGCTGCGTATTGCTGGCAGGGCCGTATTTGTGAACAATATGGAGGTCAAGGAGGGCTGCATGGC
CTATCCCCTCATCAAAGGGCTGTATCAGAGCGCGGATAATCCCATATTTGAAGTTTTTTATCTTGCGGAC
GCGCACGCGGTGATCGCCGATTTTTCCGGCAATCCGCCGAAGGAATACGACCTCTAAATTCTTGATACGG
CGATAATGAATAAAAGAGGCCCTCTCATAAGAGAAGGCCTCTTTTGACGTCTTGCGGCTGTTTTGCCGCC
GTTATTTTTTTGCCTGCTTTGCCGCTTCGGCGAGCGCCTTTTCGGCCTCTTCCATCGGCTGCCAGCCGCC
GCCGAGCGCTTTGAAGAGCGCCACGGCGTTTGTTGATATCTGTCCCTGGCTGATGACGTATTCCTCCGAG
AGGCCCGTCAGTGAGCGCTGGGCGTTGATGACGTTGGTGAAGTCAACGAGGCCGTTGGCGTATTTATCGT
TCGCGATGTCAAGTGCCGTCTGAGCGGCCTCCACGCCGCGTTTGAGGGACTCGTTGCGCTCGTATTCCTT
GACGTTCGCGGAGAGCGAGTCGCGTACCTCGCCGACGGCGGAGAGTACCGTCTGCTCGTAGGCCGCAAGC
AGCTGTTCGGCCTTTGCTCCCTGTACCTTGATGTTATTGCGTATCGCGCCGGCATGGAAGATTGGCCAGC
TTATCTGCGGCAGGAAGCTGTACAGCTTCGCGGGGCCGGAGAAGAGGCTGCCCCAGTTGCCCGCCTCGGT
GCCGATCGATCCCGTAAGGTAGAACTTGGGCCAGAGATCTGCCTGCGCCGATTTTTTGCGCGCAAGCTGA
GCCACAAGCTGCCGTTCTGCCTGACGGATGTCAGGACGCTGACGGACGGCGTTCGCCGGTATGCCGATGA
ACTCCGTACCGGAGAGCTTGGGTATCGGCTGCTTCGCCGCAAGCTTTTCTTCCAGCGTTCCGGGAACCTC
GCCCACGAGTATCGCGAGCGCGTTCATCGTCTGCTCTATCGAGGATTCGATGCTGGGAATGCTGGCCCGC
GTCTGTTCCATCGTGTACTGCGCCTGTTTCAGCGCGAGCGAGTCTGATAGACCGGAGTCGACCTTTGACT
GCTGGATATCAACGGTATCCTGCTGGAGACCGAGGTTATACTGCGCGATCGCCAGGCGCTCCTGAAGGGT
GCGCAGCGAGATGTAGTTCATCGCCACCTCTGACGCTAAGCTCGTCCAGGTGGAGTACAGCGCCGCGTAC
TGGGCCTCGAGCGTCGCTCTCTGCGCTCTGACGCTTGCGCGCTGGCCGCCGAAGACGTCTATCTCCCATG
AGGCGTCGATGCCGAGCTTGTAGAGATTCGTGCCGCTGCCTGTACCTGCTGGTAAAGGTGTGCGGCTGTT
GTTCCAGAAGTTCGTGGAATCCAGCCAGGGCAGCAGATTCGCCTGGCTGATCCCGAGCGATGCGCGTGCC
TCGGTCACTCTGGCGCGCGCCGCCGCGAGGTCGCGGTTGCTTTCGAGCGACTTGAGGATGAGTTCCGTCA
TCATCGGGTCGTTGAAGATGTTCCACCAGCTTGCGAGGTGCTCCGGCGTGAGCGCCTGAGAGATGTCGTC
GGAGACGGCGGGAACTGGGTAGAGCTGCGCCAGCATCGTCCATTCGCCGTTTTTGACCTGTATGTCGCGC
GAGGCAGCCACAGCCGACAGGTCAGCGGAAGCGGGCTGCGTCTCGGCCTTCGCCGCGAAGGCGGTGCCGG
CCGTCAGCATTATCAGCGCGGATATCGTGCAAAGTGTAAGTTTTTTTATCATCACGCGCCTCCTTATTTC
CCTTCTCTTTTTACAGTGTTGCTTACGCGTCCCTTGACCCTCTCTCTCGTTCCCTGGAAGAAGACGTAGA
GGGCCGGAATGAAGAAGATACCTATTATTGTGGCGGCGTTCATTCCGAAGAACATCGTTGTGCCGACTGC
CTTGCGGCTTGCCGCGCCGGCTCCAGAGGCGAAGAGCATTGGAAGGACGCCGAGGACGCAGGTGAAGGCC
GTCATGAGGACGGCTCGGAAACGTTCGCTCGCCGCGGTGGCCGCCGCCTGTATCAATGGCAGGCCGTGGT
CCTCGCGCTGTTCTTTGGCGAATTCAACGATGAGGATTGCGTTCTTCGCGGCAAGTCCGATGAGCAGGAG
GATGCCGAGCTGCGCGTAGACGGAGATGGAGAGTCCCATTACCCATAGTCCACCCAAAGCTCCGAACATG
GCGACCGGCAACGAGAGGATGACTGGTACTGGAACCGACCAGCTTTCATACTGCGCGACGAGGAAGAGAT
AGGCGAATATCAGTGCGATGGCAAGCACAATGATTATGTCGCCCTTCGAATTTTGTTCCTGATAGGTCAT
GCCGGACCAGTCATAAGAGTAGCCCTCGGGCAGTATCTTTTTGCTTAGTTCGGCTACTTTTGCGATACCC
TGCCCCGAAGAGAACCCTGGCTTCATGACTATCGTGATACCGGCGCTCGGATAGAGGTTGTAGCGGTCTA
TTGCGCGCGGCGCGAGAGTTTTGCGGAGCGTCATAAGGCTTTGCAGCGGTACCTGCTCGCCGTTGGTATT
CCGTACGAAGATCCCGCCGATCCTGTCCATGTTGTTTCTGTAGTTCCATTCCGACTGGACCATGACGCGG
TTGACCTGTGTGCCGATGTTGATGTCGTTGATGTAAGCGGAGCCAAAGTAGGTCTGCAGGGTGGAGAAGA
TGGTGCCAATCTGCACGTTCATCAGTTCCGCCTTTTCACGGTCGATGTCGAGATAAAGATGCGGAGTGTC
CGCTGTGTATGAGCTGAAGGCATAGAGGAACTCGGGGGTTTGGTTGAGTTCCACGAGCAGCGCTTTCATG
ACCTTGGCGAGATGTTCAGGGTTATTTTCCATGGTCGACTGGAGCCTCATGTCAAGCCCGGAGGCCATGC
CCAGCCCCATGATCGCCGGAGGCGTGAATACGTTGGTGCTTGCCTGCGGGTATTTCGCCGCGATCTGCCT
GACCTGCGCCACTATCGACGTAAGCTGCAGTTCTTTTGACTTGCGTTCGTTCCACGGGTTAAGGGGAAGG
ATTATGGAGGCGACGTTTTCGCCGTTGCCACCCATGATATTGATGCCTTCGATGTTCATGACGTCCCGGA
CGCCCTTGATCTTGCCGATCTCGGTCGCCATCGGGCGCACGACGGCCTGTGTGCGTGGCAGTGTCGCTCC
CTCTGGGAGCTGGACGGCGGCGAAGATGACGCCCTGGTCTTCATCGGGGATGAACGAGGTGGGTGTCGTC
ACGGAGACGAGCCAGCAGGCCCCTATTACCGCTCCGAGCAGGACGATCGTGACGATCATGCGTCGCGCGA
GCCAGGTTGCTCCCCTGACGTATCCGCGCGTGGTCTTCGCGAGGGTAGTGTTGAACCACTTCAGCAACCC
GCGTTCGGCGGGCTTGACCTCGCGCAGCATGTGAGCGCACATAGCCGGCGAAAGCGTGAGCGCGACGATG
AGCGAAAATACGACAGAGAAGGAGATGGTCACGGCAAACTGCTTGTATATCTGTCCCGTGATGCCGCCCA
TGAATCCTACCGGTACGAAGATGGCGAGGAATACGAGCGTCGTCGCCGTCATCGGTGCCGTGACGTCCTT
CATCGCTAGGATGGTGGCGGCTTCAGGAGAGCATTTGTCCCTGTCCATGATGAACGTTACTCGTTCGACG
ACGACGATGGCGTTGTCGACGACCGTTCCGATTACGAGCACCAGTCCGAACAGCGAAAGAATGTTGATGC
TATATCCCATCGCCGCCAGCCCCGCGAAGGTCGCAAGCAGGGAGATCGGAATCGCCGCGACAGGAACTAA
CGTGACGCGCCAGTCCTGAAGAAATAGATAACAGACCAGCACGACGAGCAGGAATGTGATAATAAGAGTG
GTCAGTATCTCTTTGATCGTTGCCTTGACGTATGTCGTCGAGTCGTAGTTTATAAGAAGCTTCATGTCCT
TCGGCATAGACTGCGAAAGCTGTTCCATCGTTTTTTTTGCGGCGGACATGACGTCAAGAGCATTTGAACC
GGCTGCCTGCGAGAGCGATATCATTGCCGCGGGCGCGCCGTTGACGCTCGCGTGGGTGTTGTATGTCTCT
GAGCCGAGCTCTATGCGCGCGATGTCACGTAGTTTGACGAGGCCGCCCTGTTCGGTGGTACGGACGATGA
TATTGTCAAATTCTTTGATGCTGGAAAGGCGTCCCCGTGTCTGCAGCGAATAGACGATGGGGCTGTCGAG
ATCGCTGCCCGGCGTTGCGCCGATCGAACCTATCGAAGCCTGCTTGTTCTGGCTCTGGATTGCCGCCGCG
ACGTCACTGATCGACAGGCCAAGCGAGGCAACGCGCGCCGGGTCGAGCCAGATACGGATGCTGTACTTTG
AACCGAAGACTTGAACGTCTCCCATGCCGGGAACGCGCTTCATCGTGTTTCTGATGTTGCCGTATGCGTA
ATTCATCAGTGCAAGCTCGTCATAGGTCCCGTTCGGAGACAGCAACGCCAGGAACCCGAGTGTATCGGAG
AAGGACGTTTCCACGGTGATTCCCTCCGCCGTGACCTCCGAAGGTAGCTGCGGCGTAACCTGTGAGACAC
GGTTCTGTACGCGGACGAGCGCCATATCGGGGTCGGTGCCGGTGGCGAAGGTGATAGTGAGCTTATATTG
CCCGTTATTGCTGGATGTCGAGTTCATGTATATCATGCCTTCGACGCCGTTGACCATCTCTTCAAGCGGA
GCTCCGACTGTGTTTGCGAGGGTACTGGCGTCAGCGCCGCGGTAAGTCGTTGATACCTGTATCTGAGGCG
GTGTGACGTTGGGGTACTGCGCGACCGGTAGCGAGAAAGCTGCGATTACGCCGGCAAGGGCCATCAGGAT
GCTGATGACCATTGCGAAGCGCGGGCGGTCTATAAAAAATTTCGCGAACATTGGCTAATTTTCCTCTTTC
GCAGCGCCGCTGTCGCCCGAGGTCACGATTTCCGCTCCAGAGGTAGCGTCAAGCGCGCTGTTGGAATCGT
AGACATTGGCCGACGCTGAGGTGTCTATTCTGACCTTGACGCCGGGGCGGATGTTCTGCAGTCCTGCGAC
CACCACATTCTGTCCGTCTTTCAGTCCGCTCGTGACCTCTCGCAGCGAACCCATCTCACGTCCGAGTTTG
ACCCTGACGATATGAGCTGTGTTGTCGGCCTCCACCACGTACACGTAATCGCCCTCTTCATCCGCCATGA
CGGCCGTCTGAGGAATGACGTTGACGATATGGCTCTTGACCGGCTGAGTAAATACGCGCACCATCTCTCC
GGGGATGAGCATGCCGCCGTCGTTTGTGAAGCGCAGACGCATCATGACCGTTCCCGTCATCTGATCCACG
GCGTTGTCCTCAAAGTCGCGCTGTCCGGGGACGTCGAGCTCGGTACCGTTGCTGAGTATCAGCTTTGTTT
TATATACGGAGCCCTCTTTCTTAAAGAGTTCGAGCTGGTCGAGATAATCTCTGTCCGGCAGCGAATAGGA
GACGCGCACGGGGTTCATCTGGACGATTGTGGCCAGCGCGCCGCTCGCGGGGGTCACATAGTTGCCCTTG
GTAAGATTGGCGATGCCGATCTTACCGGTTATCGGGGAGGTTATACGCGTATAGCCGAGATTTATCTCCG
CGAGGCGAAGGTTGGCCTTTGCCTGAGATACGGCCGCGCGTCCCTGCAGCACGTTGCTCTCAGCCGTATC
GCGCTCCGCTGCCGAAACGGCGCGGGTCTCCGCCGCCTGAACGCGAGCGTAATACTTCTCTGCGGCGTCA
AGGTTGGCGTTGGCCTGTTCCAACTCCGCCTTACGCAGCGCTACGGTGGCCTGGTACTGGGCGGGGTCTA
TCTGGAAGAGCAGCTGTCCCGCCTTCACGATGGAACCCTCTTTGAAACATACCTTCGCTATCTCACCAGA
AATCTGCGGTTTTACCTGAACGGACTGGATCGCTTCGACGCGGCCCACATACTCGGAGGGCTGCGTTGAG
GCATCGGCCTTCTCTACCGGCTTTACGATGACGAGCGGTTCTGCAGACTGTGCCTGTGTTGCCTGCGGCT
GTGCCGCCTTTCCGCCGTTCCATGCCTTATAGCCGTAAAAGGCCGCCGCGATCACTACAATGATGACCGC
TATTTTGATCCAGCCTGATTTTTGTTTGCTGTTCAACTCAATATTCCTCTTTTCTTCTGAGTTTTGCATT
TTCTATATGCACCTTCTCTTTCTTAAAAATCCTTTCGATTAGTGCCAACCTGAAAGACAGGGCTATATTA
TAGCGATTCTATTATTATTTTGCGCTTAATTCTTTCGTAAAGGCGTCGAATAATATATCGGTATATTGCG
GAAATTCTTCCGGCAGCATACCCGAAAGCTGCATCACGCAGAGCCCGTGGAAGATGGAGCTGATTAACAC
CGCCACCGCCGTCGGCGAAATATTCTCCCGGAACCGGCCCTCCTCCTGACCCTTGGAGATGAACTTTTCC
ACCATGAGCCTTTCACGCTCGATCGATTCCTTTATGATTTGCCGTACGCTTTGCTGGATATCTTCGGGCC
ACTCGTCCCTCTTCGTCATGATCTTGTGGATTTTTTTATTGCGGTCGTCTTTCAACAGAAGGATCAGGGA
ATCCTTATAATATTTCCGCAGTTTTCCTACAGAATCGGGAGTGTTGAAGAGGTTTTTCACCTTGTCTTCC
CCATGTTTGCATATCTCTTTCATAAGCTGCAGCAACAGATCGTTCTTGTTTTTGAAATGCCAGTAAAGCG
CACCCTTGGTCAGCCCTACGTTCGCCGCAATCTCAGTAAGGGAAGCGTTTGAGAAACTCTTTTCGCTGAA
AATGTCGAGCGCAGACTCCAAAATCTTTGCCTTGGTCTCAAGCGCCGCCGCCTTTGTTCTTCGCATCCTT
TCACCTCCTGTTTATATGGATGACAAGCGAGAGAATTATACATACCGACAGGGAGGTATGTCAATAGCGA
GAGCGTTAATTTTAAATAGTGAAAAAATAACTTTAATAGAGACTGAAATGCATATATCTATTGTAATAAT
AAATATAAAACGGCCCGGATTGTTTCATGCCGGCCCGTTTGAAATGTTATCCTTACTGTTGTTTACCGTT
ATGCTCCGGAAGATACCACCATGTTCGGCAGCCATGTCGACAGCGCGGGAAAAGCTATAATCAATATCAG
CACGATGGTCATCGCGGCGAGGAAGAAGAATATATAGCGGAAGGAGTCTTCGTAAGCAATATCCGCAACC
TTGCAGGCCGTCATAAGGTCCACTCCAAGCGGCGGCGTGTTGGCGCCAATTGCCATATTCAGGCAGACCA
TCACGCCGAGGTGTATCGGATCAACACCTATCTGCGTCATGATCGGCATAAAAATGGGGATCACGATGAG
GATTATTGCCGTTGTCTCCATAAATGTGCCCAGCACCAGCAGCATGAGGTTGAAGAAGATCAGCACCATC
CAGTAATTGTCTGAAACGCTGAGAATGGCAGCCGCTATCTTTTGCGGGATGTCCTGCGAGGTAAGTATCC
AGCCGAAGAGGCTTGCTGCGGATATGATGAAGAGCACAACGGCGCTCGTCTTTGCAACCTCCAGGCATAT
CTCAAAAAATCGCCGCCATGACAGCTTATGGTAGACATATTTTGAAAGTATCAGCGCGTAGAAGGCGGCT
ACGCCGCCGGCTTCCGTCGCGGTGAATATCCCCTGCAGGATACCGACGATTATTATCGCCGGTGTGACCA
TTGGCAGGAAGGCGCCTTTAAAGGCCTCCCACTTTTCGCGCGCGTCCGCCTTTGGCAGGCGGGGATAATT
TTCCTTGGAGGCGAAATAATATGATATCGCCATCAATGAGCCACCGGCCATGATACCGGGAATGAAACCG
GCGATGAAGAGCTTTCCGATCGAAGTTCCCATCGTAACGCCGAGGATGACCATGACGATACTTGGGGGGA
TTATCGTGGCCAGTGCGCCGCCGCAGCCGAGCAGCGAAGCGCTGAAAGCGGGACGGTATTTCTGTTCCTT
CATGGCCGGCAGCATTATCGAGCCGATCGCTGCGACGTCCGCCACGCCGGAGCCTGATATTGCGCCGAAG
AACATACAAGAGACGACCATTACCATCGCCATGCCGCCGCGGATGTGTCCGACCATACTGGAGGCGAAAC
GCATGATGCGTGGTGTGATATCTCCCTCCGCCATCAGCGCGCCGGCGAGCAAAAAGAGCGGAATCGCAAG
CAGTGTGAAGGAATCCGCCCCTACCACCATGCGCTGAGCGATTACCAACACCGGCAGCGTTGATTCAAAA
AGCAGATAAAGAGTCCCTGAAATAGCGATCGAATATGATATGGGCACGGCAATAAGGATGCCGATAATAA
GTACCGAGACGAGGATAAACATCTTTTACCCCTCCCTGCCGAAGAGCCGGACTATATTGCGCAGGACAAC
GATCATCATCAGCAAGCAGCCGATAGGAAAGGCCATGTAGAGTATCCCCGCGGGGATCTGCAGCGTCGTT
GTCGTCATGCTCCAGGTCCTCTGTACAAGGCGCACACCGCCGATTATGCCGCAGGCGAGAAAGAGCAGTA
TGGCAAGATTGCCCAGAAACAGGAGGATTTTTTTTATCATGGGAGACCCTACCCTATCCATAGCTACGTT
GATCTCCATGTGCTCGCCGCCCACCAACGCCACTGCCGCGCCGATAAATGTCATCCACACCAGCAGTGTT
TGGCAGACCTCCGCGCCCCAGGCGATCGACTGGTGGAAGATATAGCGCGAGACGACCTCCACGAGCACCA
CTGTGAAGACGACGATCACCGACAATATAAGTAAAAGCTCAAGAGGGCGGTACGCCCTCTTGAGAAAATC
ATTATTCTTTTGAGACATAGGCCTATTTCCCGTATTCACGCACCATATCCATCAGCTCTTTGCCGAAGGT
GCTCTCGTAGCTTTTCCATACCGGCTGTACCGCCTTCTGGAAAGCTGGCTTATCGACATCGTTGATCTCC
ATGCCCTTTGCCTTGAGCTTGCCGAGGAACTCGTTCTCTTCCTTTATAGTCTCCTTGCGCTGTGCGACGC
ACCATTTCTGCGCGAGCTTCTTGACGGTTTCCTTATCCTTCGCGGACAGCTTGTTCCAGACGTCGCTGTT
TACGCACAGCACCGCCGACCCCCAGATATGGCCCGATTTTGAAAGATATTTCTGTACTTCGTTGAAGGCG
TTGGAGTAGATTATCGCGTAGGGGTTCTCCTGTCCATCCACGACCCCCTGCTGCAGCGCTGAATAGAGCT
CTCCAAAGTTTATCGCCATCGGAGCGGCGCCGAGAAGCTTAAAGGTGTCGAGGCGCATCTTGTCTGGGGT
GACGCGGATCTTGAGTCCCTTGAGGTCTTCAGGTTTCACGATGGGTTTTTTATTGTTCGTTATGTGTCGG
AAGCCATTTTCCCACCAAGCAAGGCCAACGATTCCTTTCTGGCCTAGGAGATCGAATAGGTATTTACCGA
GCTTGCCGTCGAATGCCTTATAGGCGGCCTCGTGTGTCGGCCAGGCGTATGGAAGAGCCTCGATGCCAAA
CTTCGGGTCGATCGACTGGAAAGATCCACCGCCTATAAGTCCGCCGTCTACCGTACCGAATGTGAGTCCC
TCCACCATGTCCTTCTCATTGCCGAGCTGTCCGCTTGGGTAGAGCTGGATAACGACACGTCCATCAGTCT
CCTTCTTCACTTCGTTTGCAAACCCTGTAAGGTTCCTATGCCAGGAGTGATCGGTATTAAGGACATGACC
GATCTTGATCGTAGTCGAAGCAAATCCTGATGAGGTAAACAGAGCCGTTGCCATTAGAGCGATAGATAAT
ACCAGAGCCAATTTCTTTACCATTTTTAAAAGTTCCTCCAGTACAAAAATAATTTATCTATGCAATGATA
GTACTATAGAAAAAAGTGTCAATAACCAATTAAATAAATTTTGTTCAGCTGCAAGAAATTTCATCGGTAA
AAGATCGGATATATTTGAAAAAATAAGAAATAAAAATATCTTAAATAAAGAGTAGCAAAACTATACAATC
ATTTTGCCACCACTGCGAAAAATATGAGCGGCACGCCACCGCAGTTTTTCAGTGCGTGGGACATTCCCTT
TTTTGTTGTAAAGATATCTCCTGCGTGGGCGGGACATTCGCCGCCGTCATAAATGTAAAGACCCTCTCCC
GATACGACCGCGTAGACCTCTTCGTCGTCCTCATGGCGGTGCAGCCCGATGCTGGCACCAGGTGCGAGCT
CGATTCGGGAGGCGAACGTCAGTGGACCACAGGAGGAAATAAGCGGAGAGGCGAATATCCTCGCCTCTCC
GCTTCCTCCACGCAAATTCGCGGTTATTTCAGGTTTTTCATCCTGTCTTATCAGAGCCATGTTACTCCTC
GGCGCTCATGCTCTTGAGCATTTCGTCGAGTTCGACATAGCTTGTCTTGCCGTTGCCGAGCAGGGGGATC
GTCTCCATGTGGATTAGCTTCTTGGGTATCGCGATCTCCGCCATGCCGAGGTCGGAAAGTTTCTGACGCA
GGTCGTCGCGCTTCATGTCGGTCATTGTCGTCACCGCCGTCAGCGTCTCGCGGTTCGCGCCGTGCATCAT
CGTGACGGCGTGCTGCTCCTCGGGCCATATCTCATAGATCGCCTCTTCGACGGCGGCGAGCGAGATCATC
TCTCCGCCGATCTTAGCGAAGCGCTTTGCACGCCCGAGGATTGTCACGTACCCTTCGTCGTCGATGTGAA
CGATGTCGCCGGTGTCATACCAGCCATCCTTGGGCGGTTCCAGAACGCCGGGGTTTGAGATTCTCAAATA
ACCGAGCATGATATTGTCGCCCTTCAGCCAGAGGCGGCCTCCGTCATGTACTCCGTCGACAGGTTCGAGG
CGGTACTGCAGCCCTGCGACGATCGTCCCGACGGTGCCGGTCTTATGATGCGCGTAGTAATTGTTCGCGA
CGACCGGCGAGGCCTCTGTGACGCCATAGCCCTCGGTGATCCTGACGTTGAAGCGCTCGAACCAGGTCTG
CTGGGTCGAAGCTCTGAGCTTTTCCCCGCCCTGTACGAGAAGGCGCATCGTCGCGAAGTCATAGTTGTCG
CTCGCGGCCTTCGCGTAGCCGGCGAGGAAGGTATCCGTGGCGAAGAGCAGCGTTATGCGCTCGTCGTAAC
AGATGGCGGCGATCGTCTTATAGTGCAGCGGCGACGGATAGAGATAGACGAAGAAGCCCAGCGATACGGG
CATGAATACGCCGCAGAGCCCGAAGGAGTGGAAGATCGGCATCGCGTTGAGGACGCGGTCCGAACGGTAG
AAGTCGACGCGCGTGAACATCTGCGCGTGGTTTGTGTTGAGGTTTTTATAGCTGAGGACCACGCCCTTGG
GCGCTCCCTCTGAGCCGGAGGTGAAGAGGACCACCGCCGGTTTTTCCTCCGCCTCGGGGCTTACGAGGTT
TGATCGCAGGAAGAAGGTGCGCAGCGCGGCGGAGAGTTTTTTGCCGGTCGTGATCAGCTGTGCCGCGTCT
TCGAGCCAGAATATGCGGATACCGGCCTCCTCTATCGCCTGTGAGAGCGCCTCTAATTTTCCGAGTTCGA
TAAACCTGCGCGACGAAACGACCGTCCTGATGCTGGCGGTACGGCAGCAGTTGACAAGTGAGCGGGGCCC
GAGGGAGAAGTTCAGCATAGCCGGCACCTTGCCGATTTTTTGCAGCGCGTACATCGAAATGACGCCGCCG
AGCGAGGTCGGCAGCAGTACGCCGATATTGTCGCCCTCAAGGTTCTGCCGGCGCAGCGCCTCCTCTATCA
GGAGGATGCGCGTAATAAAGCCGTTGTAGGTGACGGGCTTGGCTCCGGCGTCGCTGAATATCCGCACGTT
GCCGCCGAATTCCCGGCGAGCGTCGAGCAGGATGTCCCAGAAGGGCTTCCGCTTCCGGCGTGCCGCGAGT
GATGCCTCGTCCATGATGCGCTCCAGCGCCCGTCCGGCGGCGGCGTTACGCTTGGACCCCGTCAGTCCCT
CGGGGATATTGAGATTCTGAACGGGAAAAACGGTTATCGTCACCTCGGAGAAGAAGCGTACCCCGCGTTT
GTGCTGGATGCGTGAGAAGGGCGTACGCTCCGTTCCCTTGATATGTATCGGCAGGATCTTTGCCTTGGTG
TGGTCGGCGATCATCGCGACCCCCTGTGAAACCTTCATCGGGTTGCCGATGGTGGTGGGCTGCAGTTCGG
GAAAGATGACGCAGCGTCCGCCGTTTTTCAACAGGTTAAGGAAATATTTGAGCGAGAGCGGAGCGTCCGC
GTCCAGTATATGAGTGTCGGCTATCGGCAGAAATAGCCCCGCGAAGCGTTTTTTCGTCAAACGCCGCTCA
ATGGCGAACGGGACCTTCTCCGGCAAAAAAGCGGCAAGAATCAGCGGATCGATGAACGAAACGTAATTTG
GCGCGATGAGAACGCCCTCACCAGCATTTTCCCAGTTCTCCCAGCCCTTTACCTTTACCCGGAAGAAAAG
GCGCAGTATAAGTTTTACAATGAGTCGACGCAAAGAGACCCCTCCGATGGCTCCGCAAAAATAGTGGAAG
CGCAAGTCTGGTATGATATACAGATTATATCATGATACGACTGGATTCCGTGGTTTTTATTTTACTTTAT
AAAGAATTAGGATACAATAAATATATCATAGATATATACATAAATGAAAGAAAGGGTGGTAATGATGGAG
AAGAAAGATAAGGTTTTTCTTATCGGTGCCGGAGACCACGCAAAAGTAGTGCTCTCGACGCTCGAAGCCT
GCGGCGTGGAGTGCGCGGGTATCTACGACGATAACCCGGAGCTGTGGGGAAGGACGCTCTGGTGTCTTCC
CATCATAGGCCCGGTGTCGGAGATGCCCGACACGCCGGATACGATGGCCGTCATCGCGATCGGCTCGAAT
GTGGTCCGCCGCAGGATACGCGAACGGTTCAGGGAGGCCTGCTGGCCGGTATTCGTTCATCCGATGGGGA
TCGTCCACAGCTCGGTACGTCTGGGAGAGGGGACGGTTGTCTTCGCCGGATGTATCATCGAATCCGACGC
AGTGATCGGCAAACAGAGCATCATCAACTCCGGCTGCTTTATCGGCCATGACAGCAGGATCGGCGACTTC
TGTCACATGGCGCCGAAGAGCGCCATTGCGGACAGCGTCACGCTGGGCAACGGCGTATTCCTGGGGCTGG
GTTCCATGGTGCGTCCCTACACGACGATACTTGACGACGTGACGGTCGGCATGGGCAGCTCCGTCGTAAA
AAAGCTCGGGCCGGGCGGCACCTATGTCGGTACGCCGGCAAAAAGGATCATGACGCCGGTCATTGATAAA
GATTGAGGTTTATGTATATCTGAAATATTCGCCTCGCAGCGGGAATAGATTTGCATAAATGATCGGCTGG
GAGGCTGTGTCCTATCTTGGGTCGGCCTCCCAGCCGTTTTGTGCGTATATTAAATATTTTCTTTGCCGGA
CCTGTCAAGTGACCGTCGGCACGCATCCAGCATGTCGGCGATTATCTCGCGGTCGGCGCCGGAGAACGCG
GAGGCGCTGTCGATACTGTACCAGACCCTTCCCAGCATCGTCGTGATCTCCGGGACCGTCAGAGGACGCA
TCTTTTCATCGGATGCCGTACCGGAGGAGAGGCGCGCCGCATCTTCGGGGGCCGACAGAGCCTCCGCGTC
AAGCCAATAGGCCAATCCCCGTCCCGAACGCTCCACGATCTGGATCAATATCCGATAGGACGGCTCCTTT
TTGCCGCGCTCCAGCTCGCTATAGTACGCGGGAGATATATCCAAAATCTCCGATACCTTAGCCTGCGACC
TGTCTCCCCTATATTCCCGCAATAACACTGCAAATGATTTAGCCATGTAATAGACATTAAACAGTCATAA
CGAAAGAATCAATATAAATAAGCGTACATATGATATGTTATAGCGTTGATTTATACGCGATAGCGGATAT
AATATTGGCATATTCATATCACATTCTGCGGAGGGAAAATCATGAAAAAATTATTGGCCAAAATCGCGGT
CGTCTCGCTGACGCTGTCGCTGCTGGGGGCGCCGTCTTATGCGGCGGCGAAGAGTATCGAGCTTAAATTA
AGCCACGCAACGCCCAGGAGCAGCACCTGGCACCAGGGCGCAGAAAAATTTGCGAGCATAATAAAGGAAA
AGACCTCGGCAAAATATGATATTAAGATATACCCAAGCGACGAGCTCTCCGGCGGAAATCAGGTGGCGGG
AATAGAACTGCTGCAGACCGGTGTTACCGATATCCATATGCAGGACGCCCTCGTCTGGTCCGCGATAGCG
AAGAAGAGCATCCTGCCCTGTTTCCCCTGGCTGCTGCCAACCTATAAGGATGTCGACGCGGCGATGCGGG
GCGAGGGCGGAAAGGCCATGAAAAAGGTCATCAACGAAGTGGGTGTCGTCTGTCTCGCGATCGGTGAGAA
CGGCTACCGTCAGGTGGTCAATAACCGCAATCCCATCCAAAAGCCGGCCGACATGAAGGGGCTCAAGATT
CGCGTGCCGGGAAGCAACGTGCATGTCAACCTGCTCAAATATATCGGGGCCGATCCCATAACGATGAACC
AGTCGGAGGTTTATACCTCGCTGCAGCAGGGTACGATAGACGCCTGCGAAAATACGATCGACCTGCTGTT
TACTCAGAATACGCTCGAGGTGGTCAAATTTATCTCGCTCTGGAATTATTCCTACGACCCGATCTATTTC
TCCGTGAGCACGGAGCTTTGGGAGCGGCTCTCCGCGGAGGAAAAGAAGATATTCCAGGAGGCCGCCACGG
AGGCGATGGCGTATCAGGTCAAGGTCACGCGAGAAAAGGACCTGCAGCTTCGTAAACGCCTTGGCGAGTA
TAAGGTGAAGGTTGTAAGCGAACTCTCCCCCGAAGGGCTCCAGGCTTTCAAAAAGGCGGTAGCCCCGATA
TACAAGGACTACAAGAAGGAATTTGGCGAAGAGATATTCAAGCAGTTCGGCTATAAATTCTAGTCCGTTC
AAGTGGGGCGGCCTCTGCCTTACGGCTGAGCGCCGCCCTCTATTTATATGATATGGGGGCGATAGAAGCA
TATGAAAAAGATAGAATTCCTGTTAAGTAAATTTGAAGAGATAATCATGGTGGCCGGCGGCCTGCTGATG
GTCTTTATGAACTTCGCAAATGTGGTCTGCCGCTACCTTTTGCCGACCACGCCCTTTTCATATACGGAGG
AGCTTGTGGTCCTGCTCTTCGTATGGGTGAGCATGTTTGGAATCTCGTACGCTTATAGACGACGGGCGCA
TACGCTTCTTACGATCTTATCAGACAATATCCCGGGAAAGTTCCAGATAATAATCGTCGTTATCTCGATG
TGCGCCTCGATGCTTCTGATGTTTCTTATCGCGAAGACCGGCTACGGCATGGTGATGAATCAGCTCAAAT
ACAATCAGATACTGCCGGGGATGAAGATACCGGTCGCCGTGATGGGATGGGCCGTCCCGCTGGGCGCGGC
GGCGGCGTTGCTGAGCGCGGCCGCGTCGGGATGCGAAGAGATCCGGACGCTGATGGCGGGCGAAAGAGAG
GAGATATGACATAATGACTGGCTTGATACTGATAGGTGTATTCTTTTCCCTTCTTATCCTGAGAGTGCCG
GTGGCCGCCTCTATGGGGCTGGCGGCCTTTGCCGGCATCGTGCAGATGGGATATAAGATATCGGTCTTTC
CCACAGTCTTCTATGCGGCGATCGCCAAGTACACGATGCTGGCGATTCCCTTTTTCATCCTCGCGGGGGT
GATAATGGACCACGCAGGGATATCAAAGAGGCTGATCAATCTGGCAAATGCCTGCGTGGGGCATCGCCGG
GGAGGCCTGGCGGTCGTCACGGTGATCGTCGCCTGCTTCTTCGCGGCCATTTCCGGTTCGGGGCCGGCGA
CCGTCGCCGCCATCGGAGGCGTTCTTATTCCCGCGATGTCCAAGCAGGGATATGATAAAAATTTCGCGAC
GGCGCTGGTCGCCTCCTCCGGTGGTATTGGCATGATAATCCCGCCGAGCATCCCCTTCATCATCTACGCA
ATGCTCGCCGAGGTCTCTGTTGGTACGATGTTCATGGCAGGTATCGTCCCGGGGCTGCTCTTCGGCCTAT
TCTTCGTCGCCGCGGCGCTGCTCTATCTGCGTAAGGACAAAAACCTCATCCTACAGGAAAAATGCAGCCT
CCATACGCGCTGGCAGGCGTTTAGGAGCGCCGTCTGGGCGCTTTTGATGCCGGTGATAATCCTTGGCGGT
ATCTACGGCGGCATCTTCACGCCGACCGAGGCCGCCGGCGTAGCGGTGGCCTACGGCCTCTTTGTGGGAG
TCTGCGTCTACCGGGAGATAAAGGTAAAAGAGCTGTGGGCCGTCATGGTTGATTCCTTCGTCTCCTCGGC
GATAATCATGTTCATCATGGGCTGCGCGGGAGCCTTTACGTGGATACTTACCACCTCCGGGGTGACGAAG
GAGCTTACGGACCTTCTGCTCTCGCTGACCAGCGACCGGAACGTAATGCTCTTTATTATCACGGTCATCT
TCGTTATCGCGGGCTGCTTTGTCGATTCAGCCTCCGGTTTTTATCTGCTGCTGCCAATACTGCTGCCGAT
CATTAAGGAGATGAACTATTCTCCGATCGCCTTCGGCGTCATCGCGACGGCGAACTTTGCCCTTGGTCAG
GTGACGCCGCCCGTCGGCTCGAACCTTTTTGTCGCCTGCAATATCGCCGACGTCACGATGAAATCCCTCG
TCGCCAAGGTGTGGCCCTTTCTCATCGCGGGTTTTGTCTGCCTGCTGCTGATCACCTACATGCCGTGGCT
GATAACCTTCCTGCCGGCGCTGATGGGGATGAAGCTGTAGGCCATGCATATAACAAAAGAGGAGATCCGG
CAGCGGCAGGAATATCTGCGCTACACGATGGCGGAGATGGACGTGGACGCCCTCTGCGTCGGCGCCTCAG
CGCAGATAGATACGAGGGGGATATTCCGTTATCTGATAAATTATTACCTTCCGGTCTTTGAGGAATACCT
TGTGATCCCCCGCCGGGGGCCGGTCGTGCTCTTTACGCATGACGGCTGCGGGGCCGATTATGCGAAAGCC
TTCGGTGTCGTTGACGAGGCGAGGCTCATACCAGAGGGCGAATATGCCGCGGCCCCCGCCGCCTGTGTGG
TATCTTTCCTGAACGATATCGGCTGTAAAACCGCCGGTACCGCCTGGGGCAGGGGAATATCAGCGTCGTT
CTGTCTCTCTTTCCAGAGTCGCCTTGGTAATATCAAAACAAAAGACTTCGCCGCCGTGCTTGACCGGATG
AGGATGCTTAAGAGCCCGGCGGAGACAGCCCTCATCAAAGAGGCGGTAAAATTAAATGAATCTGTCCTCG
AGCGGTATCTTGGGAATATCGCAGCGGGCGGCAGCGAACTGGACGCGGTCAGCGACGCCTCTTACTATGC
GCTGCAGAGCGGCGCGGAAGACCTTTACTGGATGACCTCATCCGCAAAAGTTCCTGCCCCCGGCTTCCTC
GCCGCTTCGAGGGCGCGTCCCCGCCGCTGGCGGCCTGGGGACTATCACTATGTCGTGCTTGAACATTCAT
GCCGCGGCGGCTATTTCAGCGAGATCACCCAGCTGGTCTCCTTCGGCAGGCCTAAAGACGAATACGTCGA
AGCCTACAGAGCTGTAACGGCGGCGCAGAAGGCGGCAGCTGACGCTATAAGGCCCGGCGTTCCCGTCTCG
TGGCTTGCCGATGCCGCGCAGAATGTACTGGTGGAATACGGCTATTGTCATAAAGAGGACGGCCCTTCAC
CCTGCATCGGCCACTCTCAGGGGTTGGACGCCTGGGAGCCGCCGCGGATCAGCGGCGACGAGAGGATAAC
GATCCGGCCGGGCATGCGCTTTAACATTCATCCCGCAGTTACCCTGCCTGACGGCGCGAAAATTACCTCC
TGTCTCTCGTACCTGTCAACGGAAAGCGAGGCGGAACTGCTGTCCGCCCTGCCCGGAGAGATTGTCGTTA
TCTAGCCTTCGCCTATTTTACCACCAGCGCCTCAGGGCTTTTTAGCCAGCGTATTATCCAGATAAGAAAG
CCGGCTGATATCACACATCCGCCGATATCGCCGCAGGGGAAGGACATCCAGACTCCCAGCAGCCCAAAGA
TACGCGGCAGCATGATCAGCGGGATGAACATACAGAGCACATGGCGGCAGAAGGAGAGGGCGAGCGAGGC
AAAGCCCTTGCCCAGCCCCTGGAGCGCTGAGTTGGTGACGATCGTCACTCCCATAAAGGGAAGTCCGACA
TAGCCGACGCGCATCCCGGGGACGCCGATCGCAAGCAGCGCCGGATCGTTCGTAAAGAGGCGTGTCAATG
GTTCCGCGAATATCTCCGCGAGCGTAAAGCTGATTATATAAAACCCGACCGCCATACCGAGGGCGCAGTA
GATCGCCTTAGTGACGCGCTGCGGCATGCCGGCGCCGTAATTATAGCCGACGATCGGCTGCGAGGCCTCG
CCGATGGCCATCGCTGGCAGAAAGAGCAGCGAATCGAGGCTGAGGAATATTCCCATCGCCGAGAGCCCGT
CATCGCCGCCATACTTTATTATAAGCTGGTTCATCAGCGTCATATAGCAGACAAAAGAGAGCTCCATGAA
AAATGGCGCGCTGCCGACGGCGCAGATTCTCTTAAAGACCTCCCAGCGCGGCAGCCCGATAAAGTGCGCG
CGGATACGCAGCGGGGCCTCCCTGCGCCAGAAGAAGGAGAGTCCGAATATCGCGGAGACGGCCTGCGCGA
GCACGGTGCCGTAGGCGGCTCCCTCGACGCCCATATTGAGCGTGATGATGAAAAAGGCGTCGAAAAGGAC
GTTGCTCACCGCGCCGACTATCTGCGTGCACATGGCGTACTTTGGGTTTCCACTGGCGCGCACGAGGAAA
TTTGCGCCGAAGCCGAAGAGCGCGAAGGGCGCTCCGAGCAGGATGATCCGCAGATAGGGGCGCGCCATTT
CTAGCACCTCTCCTGAGCCTCCTGCGAGGCGCAGCATTGTGTCTGTCGCGAAAAAGCTCGCGGCGATGGA
GGCGGCGCCTACGATCGCCAGCAGGACAAACGTCGTTGTCAGCGCCTGTTCCGCGGGACGCCGTTTGTTC
GCGCCGAAGAGGATCGAGACCCTGGAGGCGCCGCCGACACAGATGAGCAGCGTGAAGGCCATCAGCATCA
TCATCATCGGAAAACTCACCGTGATCGCGGCAAGCCCCACCGAACCGACGTAGCGCCCGACAAAGATACG
GTCAACTATATTATAAATAGCGCCGGCTATCATGCCGATGATGGCCGGCAGCGCAAAACTCAGTATAAGC
CGCGGTATCGGCTCGCTGCCCATGCGCCTGTGCTGTTCTTCTTTTAATGCTGACGAGTTAATGATAAAAA
CATCCCTTCATTGGTAATCACGCCATTATAACATAAAAAGATGGGCCGTTTTGCCGGTAACTGGGAGAAA
TGTTGGATTAGACGTAATATGATGGCAACGCCCGGGTGAAAATAAAACCATGAATTTTTGTGAAAAGGCT
TGACTAAACAGTGATTTTTTTATATACTTTCCCACGTTGAGCGCCGGGGTGGTGGAAATGGTAGACACGC
ACGTTTGAGGGGCGTGTGGGGCAACCCGTACGAGTTCAATTCTCGTCTCCGGCACCATTCTTAAAGAAAC
CCTCATGAGGCTAGTCTATTGACTGGCCTCTTTTTTGTTACCCGGCGCAAATACAAAGCGACTCGCACAA
AACGCATGGACGGCGTTTTGGCTCGCTGCTTTTCCGGCACCATTCTTAAAGAAACCCTCATGAGGCAGGT
CATTTGACCGGCCTCTTTTTTATTACCTAACGCAGATACTGGCCGACTCGCACAAAATCGAAGATTTTGG
CTCTCTGGCCATCCGGCACCATTCTTAAAGAAACCCTCATGAGGCTAGTCTATTGACTGGCCTCTTTTTT
GTTACCCGGCGCAAATACAAAGCGACTCGCACAAAACGCATGGACGGCGTTTTGGCTCGCTGCTTTTCCG
GCACCATTCTTAAAGAAACCCTCATGAGGCAGGTCATTTGACCGGCCTCTTTTTTATTACCTAACGCAGA
TACTGGCCGACTCGCACAAAATCGAAGATTTTGGCTCTCTGGCCATCCGGCACCATTCTTAAAGAAACCC
TCATGAGGCTAGTCAGTTGACTGGCCTCTTTTTTTATTACCCAGCGCAAATACAAAGCGACTCGCACAAA
ACGCATGGACGGCGTTTTGGCTCGCTGCTTTTCCGGCACCATTCTTAAAGAAACCCTCATGAGGCTAGTC
TATTGACTGGCCTCTTTTTATTACCTAACGCAGATACTGGCCGACTTGCACAAAACGCAGAAGCGGCATT
TTCTTCCTTCCTTCCACATAAAAATACGCCTCAAATGTTTAGGCCGGGGGCTTGACTTTGAGTCCACTCT
AAAAGATAGACTTACCCTTGCAGCGGTTTCTTAATGAAACGGCGGGCTAATGCCCGCGGAGATATTTACG
GGAGAAACGGTGTAAAAAATTCAAAAGTTTATGTCTTTTCCCATTGACCTGGAGTCAGCTCTAAGTGCTA
GTCTATAGTGTATAAGGTAAAAGAAATGATTTTTCGCAAAACGGAGGATATAAAGATGAGTTTTACAATG
TATGTACCGACAAAGACGCTTTTCGGAGCGGGGATGCTGAACAAACTGCATGAACAGAGGCTGCCCGGCA
GGAAGGCGCTGATCGTCATCTCAAACGGAAAGTCGACGAAGGCCAACGGCTATCTCGCGCGGCTGGAGAA
CGAGCTGAAGCTCGCGGGCGTGGAATGGGCGCTCTTTGACAGGGTGGAGCCGAATCCGCTGCGTTCGACC
GTGATGGCGGGCGCGGCGGCGGCGCGTGAGAACGGCTGTGATTTTATCGTCGCGCTCGGCGGCGGCAGCC
CGATGGACGCCTCGAAGGGTATCGCCGCGATGGCGGTGAACGAGGGCGACCTCTGGGATTATATCCACTC
CGGCAGCGGTCTGGGCCGTCCGCTTGTGAACCGGCCTCTGCCGATCGTGGCCGTCACGACGACCGCCGGC
ACCGGTTCCGAGACGGACTCTGGCGGCGTCATCACGAACGAGGAGATGCACGAAAAGAGCGCAATCCTCG
ATGATGCGCTCTTCCCCGTATTGGCTATCGTCGACCCGGAGCTGATGGTCTCCGTGCCGCCGAAGTTCAC
CGCCTACCAGGGATTTGACGCACTCTTTCACAGCGTGGAGGCCTATATCGCGGGAACGGCGAATCTCATG
AGCGATATGTTCGCGCTCGCGGCGATCGAGAATGTGAGCCGCTATCTGACGCGCGCCGTGCGCGACGGCA
AAGATCTCGAGGCGCGCGAGCACGTCGCCTTCGGAAATTACGCCTCCGGCTTTGTGATGTGCGTCGGCAG
CTGCGCGAGCGAGCACTCGCTGGAACACGCGATGTCGGCCTATCATCAGGAGCTGCCGCACGGCGCGGGG
CTGATTATGATAAGCCGGGCCTATTACACGCACTTCATCAACAGGCACGTCTGCGACGAGCGCTTTATCC
GCATGGCAAGGGCGATGGGGATGGCGGAGGCCTCCGAGCCGATGGATTTCATTAAGGCGCTGGTGAAGCT
GCAGGAGGAGTGCGGCGTGGCGGAGCTTAAAATGTCCGACTACGGCATCAAGCCGGAGGATTTTGAGAAG
CTCGCGCATAACGCGATGGATACTATGGGCTTCCTCTTCCGGTGCGACAGGGAACCGCTCAGCATAGAGG
ACTGCGTGGCGATATACGCGGCGTCGTATAAGTAGGAATATCGAAGGATCGGAGGCGTCAGAGATGTCGG
AAAAGATGATAAAGGAAGAGAACGGCGGTCTCGGCGGCGGCGCGGTATTTCCCAAAGGAGGGCCTCTGCC
GGAGGTATTTGCGAAGAATTTTATCGGGCAGGCCTATCTGGAGATGCTGGTGCCCGGCGACAGCGAGTTC
AACTGCCCTATCGGCAATGTGACGTTCGAGCCCGGATGCCGCAACAACTGGCACCGTCACCCCGGCGGGC
AGGTACTGCTGGTCACTGGCGGGCGCGGCTGGTACTGCGAATGGGGGAAAGAGGCGCGCGCGCTGCGCGC
GGGGGACGTAGTGACCATCCCCGCGAATGTGAAGCACTGGCACGGCGCGGCGCGCGACAGCTGGTTTTCC
CACCTTTCGGTCGAAACGAACTGTCAGGCTGGGCCCGCTGAGTGGCTTGAGCCGGTGGCGGAGGCAGAAT
ATAACAGGCTGAAATAAGCGGTTCCCTCGGAACCATTTTTAGAATCCCCCGCCCTCCCGTGAGGCTCCTC
TTTTTACTGGATATGGGGGCGGGGTTTTACATACGCCAATCAAAACTGTCCAACACGCTTTCAAAAATTT
TTATAAAAAAGCGGCTTGACTTAGAGCCGGCTCAAAGGGCTATTCTGTTCCCGCTTGGAAGAGAGTTTGT
CTAATAATATAAAATTTCAGGAGGAAATATCATGAAGACTGCATTTACAATGGCTTTGACGATGGCGGTG
CTCTTTGGTTTTGTGGCTTACGGCGAGGCGGCCTCCGCGCTCGCAGGCAGAAAGCCTTTGATCGTCTGCT
TCTCTTGGAGCGGCAACACACGCGAGGCGGCGAATCAGATACGCCAGCTGACTGGCGGCGATATCTTTGA
GATCGAGACGGTGAACGCCTATCCGAAGGAGTACCGCGCGACGACGGAACAGGCGAAGCGGGAGCTGAAC
GACAACGCGCGCCCCGCGCTTAAGGTCTCGAAACTGCCAAACCTCGGCTCCTACGACACGGTCATCGTCG
CCCATCCTAACTGGTGGGGAACGATGCCGACTCCCGTGATGACGCTGCTTGAGGCGAACGACCTCTCCGG
CAAGAGGGTCGCGGAGCTGGTGACGCACGAGGGAAGCGGCGTCGGCCGCAGCGGCGGCGACCTGAAACGG
CTCTGCCCGAAGTCGGATATCCTCGACCCGACGGCGATCCGCGGCGGCAGTGTGAAAGACGCACAGCGTG
ATATCGAGAACTGGCTCAGGGAGATCGGGATACTTAAATAGGCCGCGCAGCCGGAGCGCCGCGGTTGACA
ATACGGCGCCCGGCGGTGGTACTATATAATGGACATTTTTATGGAAGGAACGGATAAAAGATGAAAAAAC
TGGGCTTTGGATTCATGCGCCTTCCGCTGACCGATAAGGACGACGTTAGGAGCATCGACAAAGAGCTGCT
GAAGAAGATGGTGGATGTCTTCCTCGAGAGGGGCTTCACCTATTTCGACACCGCCTATATGTACCACGAC
TATACGAGCGAGGCGGCGCTGCGTGAGGTGCTTGTGGAGCGCCATCCGCGCGAAGCCTTCACGGTGGCGA
CGAAGATGCCGCTGATGGCCCTCGAGAAGGAGGAGGACCAGGAGCGGATATTCGGCGAACAGCTTGAAAA
GTGCGGCGTGGACTATTTCGACTACTATCTTCTGCACAATATCAACGTCCAGAATTACGATAAGGTGAAG
CGGTTCGACAGCTTCGACTTTATAAAGGAAAAGAAGGAGCAGGGGCTGATAAAGCATATCGGCTTCTCTT
ACCACGACGACGCCGAGCTGCTGGAGCGCGTGCTCACGGAGCATCCCGAGACGGAATTCGTCCAGCTTCA
GCTTAACTATCTCGATTGGGACAACGAGAGCATCCAGTCGCGTAAATGTTATGAGACTGCCCGCAGGCAC
GGAAAGCCCGTCGTCGTGATGGAGCCCGTAAAGGGCGGCGCGCTCGCGGAGATACCGGAGAATGTGGAGG
CGATCTTTAAGGGCTGCGCCCCCGAGATGTCCGCCGCCTCCTGGGCGGTGCGCTTCGCGGCGGGGCTGGA
GGGCGTCATGGTGGTGCTTAGCGGCATGTCCGATATGGCGCAGCTTCTCGACAATGTCGGCTATATGGAG
GACTTCAAGCCGCTCTCGCGCGAGGAAGAGGCGATACTTGACGGTGCGAAGAGGGCCATCGCCGAATCCA
AGGCGATACCGTGCACCGCCTGCCGTTACTGTGTCGAGGGCTGTCCGATGGACATCCCGATACCGGAATA
CTTCGCGCTCTACAATGCCGAGAAACAGTCGAAGGCGGGGATATTCTCCACACAGGGCGTCTATTACGCG
AATATCACCAAGACGCGCCGCAAGGCCTCCGAGTGCGTATCGTGCGGACAGTGTGAACAGGCCTGCCCTC
AGCATATAAAGATAATCGACGGCCTCAAAGAGGTGGCCGGTATATTCGAAAAAGAGGCCGCCGAATAGCG
GCCCTTTTTCCTTATCGGCTACGGTATCGACGAGGCGCACCGGGGTAAGGGCTACGCCACGGAGGCCGTT
AGGGGCGTTATAAAGTGGGCCTCGGAACAGGACGGCGTGCGCTGTGTGACCGCGCAGACCGACGAAGATA
ACGACGCTTCGCGTAAGGTGCTGCTTAGCAGCGGTTTTGTGCGGAGCGGCCGCGGAGACGAAGGGCCGCT
CTATAAGATAGTTTTTGTAAGTTCACGGTGACGGCGCAGAAAAATAAAACCGCCTCCGCGAAAGGCTGTC
CTTCCACGGAGGCGGTGCGGTCGTTTAGCTTCCGGCGAAGAGGGCTTAAACCTCCGCCTCGATGAAGATC
GTCTTTTTATCGATCTTTTTCTTAAAATTCTCGTCCCAGTCCTCTTTTGCGACGTCCTCCACCGATACGG
AGATCACCTTTCTGTCGACGCCGAGCGCCTCCTCCAGAGCATCCTGGAGCTTCTTCGCGAGGGCCATCTT
CTTCTCGTCGTCCCTTCCGGGATACATCATCACTGCGATATGCGGCATATGAAAAAACCTCCTCAGATTT
ATTCCGGTACCCTGTGTCACAATACTACATCCCACTGTTCGAATACTCAATCATGAAATATTTTCGGCGG
TCTTTGAAGCGGCCCCGCATCCGTCATCCGGCGGCGCGTCTTGCCTCCGCTATATGCAGAACAGGTTCCA
GAGCAGGACTCCGGCGAGAACGGCGGCGGCCATCAGCAGGGCCGCCGTTAGGGGCGCTCTCATTACGGAG
CTTTCAGGCGGCGATCCATGACGTGGTTTCCGTGGGAAGCGGCTGTCTCTCCGCCATGTCTTCGTAAAGA
TCGGCCTTTGACTGGAGCATCTTCATCTGCCGCACGACGGCGGCGAGCTCCGACCGCAGGCGGTCCATCT
GCTCCATGATGATGTCGCGGCGCACCTTGGCGTCGCTTCTCTCCTCCGCTCCCAGGTAACTGCGTATCTG
CGCGAGAGAGAAGCCCATCTTTCTGAGATCCTGTATGGTTTCAATACTGCTGACATCCGCCTCAGAGAAG
AGCCGCCGGTTTTGTTCGTCTCTGTTAAGATGCGGGAAGAGTCCCTCTTTATCATAAAATCTGAGGGTAT
AACTTGAAATTCCGGTGATTTCAGCGACCTGCTTCACAGTGTACATCCTGTTCCCTCCATATCATACCGT
CTTATTTATAATTTGTTTTGAGCGGCGTTTTCTTAATGCGGGGCCTTGCGGCTCCCTGATGACGATACTT
TACCCCGCCGACCTTACGTGGGTATGACGGGAGGCAGACGTAATATTTCCTTGTTTTACGAAACCTTGCG
CTTTTGTCAGATTGCGTCGTTGGATTATTGACGCCGCGCGTATTACAATACTGTTGAATAGGCGTATAAA
ATGACCGGAGGTATTATAGATGGAGGCTGAACAGGCGAGAATATTGATAGTCGACGACGACCGGGAGCTG
CGCGAGCTGATCGCGGAGACGCTCAGCGAATACGGCTACTATTCGCAGGCGGCGAAGAACGGCGCCGAAC
TCTTCGCCGCGTTGGAAAGAGAACCCTTCGACCTCGTCCTGCTTGACATCATGATGCCGGGCGAAGACGG
CCTCTCCCTCTGCCGCCGCCTGCGGGCCCCGGGAACGCCGCACTGCGCCGTTCCGATAATCTTCCTGACG
GCGCTGAAAGATATCACCGACAAGGTCGTCGGCCTCGAGATCGGCGGCGACGATTATCTCTGCAAACCCT
TCCACGCGCGCGAGCTCATCGCGAGGATACGCGCGCTGCTGCGCCGCTCGTCGCTCTCCGGAGAGGCGCG
CGGGATAGAAAACGGTGGAACGGAGGGCGCGGATTCCGCGCTTCTCTTCGGCGGCTGGAAGCTCAACGTT
ATGGCAAGGCACCTTATAGACGAAGAGGGCGTCGTCGTACCGCTTTCAGCGGCCGAGTTCCGCCTGCTGA
TGCTGCTGCTCAGCCACCCGCAGCAGGTCGTCACGCGCGATATGATAATGGACTATCTCGCGGAACGCAG
CCTCAACATCTACGACCGGAGCATCGACGCGCAGGTGAGCCGTCTGCGTGCGAAGCTCAGGGACAAGGGG
GCCAACCCGGGACTGATCCGCACGATGCGCGGCGACGGATATATGCTCGCCTCGCCCGTCAGAAGGGGGA
GCCTGCAGTGAAATCCTTTTGCAGGCTGATAAGGCCTGACTCCCTCTTCGGCCTCATCCTGCTGATACTC
GTGCTCGGCGCCGCCGCGAACCAGTTCATAAACTTTTACGCCGTCTGCTCCATCCAGCACTCCTATGCGG
GAGAGGTGCTCGGCATCGGCCAGGATTACGTATCTTCGGTTTATCAGGCGCTGAATACGATGGACGGGAC
GCAGCGCGGGGAATATCTCAAAAAGCTGGCGGCCTCGCGCGATACGCTGCGCAAGCCATTCCGCTTCCGT
ATGGCGGCCGCGCCGGATTGGCAGAGCGAAGATTATTACAAGTCCGTTAATATGAAGAGGGCCATCTCCG
AAGCTGTTGAGGCGGCGGGCGCGGCGCCCCCCGACGTCCGGGCGCGGATGCTCTGGCCCGAATCGCCGGA
GGCCGCTCTGCCCGAATACGACGGATATATATTCCCGATGCTCCAGGTTATGATAAGGATGGACGACGGC
GGCTGGCTGGAGCTGACGCAGCCGCTCTCCATCACCGACAACCGCCTGATATGGCGGCAGAGGATATTCG
TCCTTCTTGAATCGTTGATATTCTCCCTCATCGTCATCATACTTATCCGCTGCGCGACGAGGCCGATAGA
GCGTCTCGCGCAGGAGGCCGAGCGCTTCGGACGCAACCCGGAGGCGGCCCGCCCGCTCGACGAATGCGGC
AGCCGGGAGATACGCGAGGCGGCGCAGTCCTTCAACCGGATGCGCGCGCGTATCTGTGACAACCTCAGCG
AGAGGAACGGTATGCTTGAGGCGATGGGGCATGACCTGCGCACGCCGCTCGCGCGTATCCAGCTGCGGCT
GGGTAAGATCGAGCCGCGGGAGCTGCGGGAAAAATTTGCCGCCAACATCGAGGAGATCCGTTCGATAATC
GAACAGGGGCTTGAACTGGCGCGGAGCCTGCATACCTCGGAGCGGGCCGTGCCGATGGATATCGTCGCCT
TCGTCGAGAGCGTCGCCGACGATATGGAGAGGGGCGAGGGGGAGATCCGGCTCGGCTCTCTGCCGGAAGA
TGATACGCCGCCGCTAGTCTGCGCGCGCCCCACCTGCCTCAAACGCAGCATAGAGAACCTTCTTACAAAC
GCCGTTAAATACGCCGGCGGCGCGGTCATCTCGGTGGCGAGTGACAGGGAAAACGTCTCCATCAGGATCG
AGGACGAAGGCCCCGGCATCCCGGAGGAGCTGCTGGAAAAGGTCTTTGAACCCTATTACCGCCTTGAGAG
ATCGCGCAACCGCGAATCGGGCGGCACGGGGCTCGGCCTCTCGATCGCCCGCAACATGGTGCTGCTCAAC
GACGGCTCGCTCGTCCTGAAGAACCGCCCGCGCGGCGGCCTCTGCGCGGTTATCACGCTGCCCGTGATGA
AAACGAAGCGACGGGCGTAAGAGACGGTAAAAAAAGCGCCGGCCTATGTAAGAGGCCGGCGCTCATAACG
TCTGTGTAACCTACCACTTTTCGCGGTGTATCTTCTTCTCGTCCCACTTATCGATGACATGCGGCTCCCT
TTGCGGGTAGCCGACCGGCAGCACGTTGAGGGGGACCGCCTGCTCCGGCAGCTCCAATATCCGCGCGACG
CCCGCGGCGCGGTCTTTCATCGGATAGACGCCGGTCCATACCGCCCCCAGACCCAGCGAACGCGCCGCGA
GCAGAATATTTTCCGTCGCCGCGGAGGCGTCCTGCACCCAGAAATCCTGCTCGTCTCCCGCGAAGGCCCT
CGTCATATCCCCGCAGACGGCGATCGCGAGGGGCGCCTCTTTTATCATCCCGCCGTAGGGCAACACCTCC
GAAAGGGCCTTGAGCCTCTCCGCCTCCGTCACGACGACGAAGGCCCACGGCTGTTTATTTCCGGCGGAGG
GCGCGGACATCGCCGCCTTTAAAAGCGCTTTGACCTTCTCCTCTTAGACGGGGCGTTTTTCGTAGGCGCG
GACGCTTGCCCTGGTGTATATCTCGTCGATAGCCATTATCATCACACTCCCTCTTACCTATGCCGCGCCG
CTGCGAGGCGGTGTCGGGCAGAATATGGAACGGCCCGCGCCGCGGCCGTGAGGCGGCGCGCGGTGCGTTT
CCTTATACTATTTTAATCCCCGGGAGGCTTTAGATGTAATCTGAAATATATGGTTTTTTATGAATGACGG
CGTTGTCCAGAAATTTTATCGTCTCCCGGTCGGCCTCGATCCTCTCCAGCTCGGCGAGTTCGGAGGCCCG
CTTATACCCCAGCAGCAACGTCGTAAGCGTTCCGATGGACATTGAGGCGTGACGGCGGCTGATGGCATTA
GTGATCCCGCACTTGCCGCCGAAGATGTCGAGGGTGAGGCTCTGGTCGTTCCATTCCAGGAAGGAGTCGG
ATATCCTGAGGGTGACGTCGCCCTCCGCCTCACCGCGGAAACGGTATTTTTCGAGAAACATCTTCGTGTC
GACTATGCGTCCCATGATATAGGGACGGATCGTCTCCTTTATCTCGCTGTCGTCGAAGCTGAAGGCGATC
GGTTCGCTGAAATAATTGTAGCCGCGTACCTCGCTCACCATCGACTCATGCGCGCCGATATACTTCCACA
GCCCCTTGCGCGATTCCATATCGAGATAGATCATCTCTTTTATATACATTACGTCGTCCTTGATGAGATA
GACCATATATCCGCGGGGCAGGTCGTCCTCGCGGTAATAGATGGCGACGGTGGTGTCGTCCTCATCCCAT
TTCCAGTATTCGTCCCAGGCGAGATTGTTGCGGAAGAGGCAGCCGTGCGTCTGCTTCGCGAACTGCGTGT
GCAGGTCCATGAAATCGGAGTCCTCCCAGGAGACGCGCCGCACATAGCCGGGAACCTCGATATTTTTCGG
CAGCTGCACGTCGCGGATGGTAAATGACATCTTATCGGAGATGATCTCCCAGCCCTTTTTCCGGTAGAGG
GGAATGGAATAGGGGTAGAGCAGGGAGAGGGACTGCCCGTTGTCGCGCATCTCGCGGAGCCCCTTTTTCA
TCAGCTGCGACATCAGCCCCATGCCGGAGTATTCGGGATAGGTGGAGACGCTTGTGATGAAGGCGATCGG
ATAGACGACGGAGTGGATGTTCATATCCAGCGGATAGACGGCGAACTGAGAGACGAGCTCGCCCTCGTCG
AAGCAGCCCCAGACGTTGGCGCGTTCCAGGACGGGGAACTTGGACTGCTTGATGTCCTCGTCCTCCCAGC
CGCTCTCCAGCAGTGTCTTTTCCGTGACCTGGAAGGCGTACCGCAGCAGGCCGTTATATTGGTCGAGATC
CTGCGCCGTTAATTTTTTAATGTCGATATTATCGCTACTCATCTTATCATTCCTCTTCTGAGATCGTCTC
TTCGCCTCTGACGGAAAAAATCTTTGCCTCCTGAATGAACCCGATCAGCAGAGACGAGACGGTGACCGTT
ATCAGCGAAAAGGCGATGCGGCTGAACGGGATGTAGCTCAGCGACAAAGCCAATACAGTGACGTCCGTCA
GGAGATAGGCCCGCGCGATCTTCCATTTGGTGATACGGGATATCGTCAGCGCCAGCGCGTCGTCGCCGCC
GCCCGAGCCGCCCTGCCGAACGATCAGGCCGACCCCCAACCCGACAAAGATACCGCCGCAGACCGCGGCG
AGCAGCGGCGTGCCGGTCATATCGGGCAGCAGACGCGGGAACTGTTCCCACAGCCGGAAGAAACTCGCGA
GGCTCAGCGTCGCCACCGCCGACAGCCGGATAAAGGTGCCGCCGAGGTACCTGAAGGCCAGCGAATAACA
GGCGATATCCAGCAGCGGAGTGGTAATCGAGGGTGAGATGCCCAGCCAGTGGTTTGCCAGCAGGATCATA
CCGAGAACGCCGCCCTCCGTAATAACGCCCAGCTGATGTATATTATAAACTCCGAACGAACTGATCGCCG
TTCCGATCATAATTATAACTATTTTTCGGAGAGAAAGCCCCTCCATATTTTTCCGTATTGAATCGAGAAA
GAATTTTTTTACCATTTTGATACGCTTCCCTTCGCGTACAATATAAACTCTGGCATAATACTAAGGTCAA
GAGAAAATTTTTCGTGCGGTTTATGAGGAGGCGCGGCGGTGAGAAATTACTACAAAATAAGCGAAATATC
CAAACTTTACGGCATCGGCGCCGATTCCCTCCGGTACTACGAACGGCTGGGAATCCTGCGCCCGCGCCGG
GAGGCCAACGGCTACCGCCTTTACAGCCTGAAGGAGATGTACAAGCTGAACATAATCCGCGACCTGCGGC
GGCTTGACTTCTCTATGGCCCAGATAAAGGAGTACCTGGCCGATCAGAGCGTCGGCAACACCCTGGAGCT
GCTGCGCCGTGAACGGCGGCTGCTCGGCGAACGGTTGCGGGAGCTGCGGGCGCGCGAGGAGCTCATCAGC
GAAAGGATCGCCGTCCTTGACAACGCGCGAAAGATCAGGACGGGAGTCTTTACGGTCAAAAATATGCCGG
AGAGATTTTGCGTGCAGCTCTGCGAACATATCGCGCGCGACGAGGAGATGGATTTCGCCGTCAAAAAACT
TCACCGGCGGCACGAAGAGAAGATACGGGATTTCGGTAATCAGGTGATCGGCGCTTTCCCCTCGATGGAA
AACATGCGGCGCGGCCGCTCCAACGTCTACGACGCCGTCTTTTTTATCCTGGAGAGCGAGACGCCCGACT
ATGACTTTATCCTGCCGGCGGGCGAGTACCTCTCATACTTCTACGGCGGCGGCTATGAACAGAACGCGGA
GCGTATGGCTGAGGTGCTGGCCTACGCCGAGAACAACGGTCTGCGTCTGCTCGGCGAGCCGTTTGAGATG
TACGAGATAGACAACCGCGACACGATGAGGGAAGAGGAATTTCTCACGGAGATACAGGTGAGGGTGGAAT
AGGTGCGAAAAATCAGGTTTTTGTGAAATACCCCGCGCGCATCGGCTCCGCGGAAGATAAAATATGCGGG
GGCCGATACGGCGGCGAGGTACAGTTTGAAGGGGATTTTGAAAGGTGTGCGAGGCGCCGCCTATTTGCCG
AAAACCTTTACGGCCTGCGCCATCCGCGCTGATGGTTTCACGCCGAAATTGCAGTTTTTGTCGCAGCGTC
CGCATTTGATACAGGCAGAGGCGTGTATCTTCAGGTCGTTGTAATGTTTTCTCGCCAGATCGTCTCCCGC
GAGCGCCAGATCCATATATTTGCTTACGATGCCGATGTCGATGCCGGCAGCGCAGGGTTGACAGTGGTTG
CAGTAGATACAGTGCCCGTGAGCAGCGCCGCCGCTGCTCATGCCGCCAAGGACGGCGTAATCGCGCCGAT
CGAAGGGCTGCGTAAAGTGCGCGAGAGATTCTTTCAATTCATCGACGCTGCTCGCGCCTACGAGGCAGCT
CTGGACGGCGGGACGGTCCAGAGCATATTGCAGGCACTGGTAGACGCTGAGCGGGCGTTCCAGCTGCGAT
AGGCGGCGGTCGATGAGCGAACCGCCGGCGAATACCTTCATGACGTGGATGCCGATACCTCTCTTCGCGC
AGTCGCGGTAAAAATCCATGCGTTCTTTTGAGACCGCGAGTTTGCCGTTTTCTTCGGAGAAATCATAGAT
GGGGTTTACGCTCGTCATAAAGCAGTCCACGTCACCGGTGTCGACAAAGGCTTGGCAAATAGAGAGCGTG
TGCGAGCAGAAGCCGAGATTTTTGAGCGCGCCCTGACGCTTCAAATCTTTCATATAACGCCAGATGCCGG
AGCTCATGATGTTTTTGAAATCATCCATGCTGTCGACATAATGCACCAGCCCGAAGTCCATATAATCGGT
GGCGAATATCTTCAGCTGGCGGTCGAACTCGCGTTTGATACGGTTCAGGTCACGGCAGGTCTCCACCCGC
CCGCCGGGGAAATCCGCGCCGATATGCGCCTGAAGCCGGAAATCTTTGCGGTCGGGCTTTACAACGTCTG
CGATGGAAGCGAATGGCGAGTCGTCCGTCATTATCAGGTCGATGAGATTGACGCCGTTCTCATGTCCGTA
ACGGACCATCCTTCTTATCTCTTGGGGGCTTGAGCGGTGCAGATTGCTGCCGCCGATGCCGATAGCGCTT
ACCGCACCGCTGACGCGGCGCATACGGCGGTACTCCATCTTATTCGCCGTTGTGCGCCCCTCGGCAGCGA
CAGCGTCGTTCCCGTTGAGGCTGGCGTTCAGCGCAGCGCCTCCCGCCAGGCCGCCGGCCGCGATCGCCAG
CCCTTTGACAAAATCTCTTCTGTTCATATTATTATTACCTCACTTTTATCTGAAATAACGAAGTAGCGGC
GATTTACGCGCAGAACACACATTTAGCAGCCGGGCCGCCGTTCAGAGCCTGATCCCGCCGCGTGCGGCGG
CCACGTCAAGACATCCACAATTGCCGTGGTGACGAACGTTCTGTGGTTTTCTCCTTTATTTTTAACCTAA
CCGAAAGGACGCTCTCTTAGCGCTTCGTCGGCTATCAGGACGGAAACCGTCGCCGCCGTTTTGCGCTCCA
TCCGCTCGGCTAACGCCAGACCAAGCTCGAAAAGCAGCCAGGTCGGCACGGCGAGCATCAGCTGGCTGAT
TATGTCGGGCGGCGTGAGGACGGCGGCGGCGATGAGGATGGCCGTCATAACATAGGGGCGTTTTTTACGC
AGGCTTTCGCTGGAGACGACGCCGAAGCGTACCGCCAGCAGGACGATGATCGGAGACTGGAACATCAAAC
CGAAGGCGAGCGTCAGCCAGCCCGCCAGATTTAAAAAGTTTGCCAGCCCGATATTGGGCTGTAGCTCCGC
GGTGGCGAAGCCGCCGGAGAAATTCATCATAAGCGGCAGTATAAGGCCTGCGCTGAAGGCCGCGCCGCAG
AAGAAGAGCAGTGACGATGACAGGATACAGCAGCCCAGCGTTTTGCGCTCTTTCTTATAAAGCGCCGGCA
GCAGGAAGCGCCATAACTGTAAGACGTTCCACGGATAGGCAGTCAGCAGCGCGAGGATCAGCGCCAGCCG
CAGCCGTACCCATAGCACCTCCATCGGCGCGAAATAGTGCAGCGTGCCCGCCGAGGCGGGAAAGCTCCAC
CGCACCAGCGCGTTGATGACGTGGGAGGAGGCCAGGTATCCGAGCGGATAAATGGCCGCCGTCACAATCA
CACAGCGCAGCAGGGCGCCGCGCAGCGCCTCAAGATGGGAGATCAAGCTCTCTTCTGGATCGTTCGTCAT
TCCTTTTCCGTCTTTTTATCTTCGTCTTCCGCGGCTCTCTCCGCCGCTTCCATAAATTCGCGGCTCTCGA
TGTTCAGCTCTTCCTTCGCCTTTTTGAACTCGTAAGAGGCGCGTCCCATCGACCGCGCCAATTCGGGGAT
GCGCTTAGCGCCGAAGACGATGAGGATGAATAGGGCGATCAAAATTATTTCCGTAAATCCAAGTGACATT
TTTATTACCTCCCGTTATTCTTTTCGTGTTTTTTTTGCTGTAGTAAAACCATGAAGGTTCGTGGCGGCGT
ACTTTTTAATTACCAGGGGAATCTGTCGGGATTGTTGCGTGGGTTGTTGCGTTCGTCTCGGTTCAGCGCG
TTTACGCTTTGCATATCTTCCGGTGTCAGCTCAAAGTCGAAAATATTGATATTCTCCGCCATGTGCTCTT
TTTTGCTGGAACGGGGGATAGCCACGAGGCCGCGCTGTATCTCCCAGCGTAAAATTATCTGCGCCGGAGA
CTTGCCGTACTTCTTTGCCAACGAGCCCAGCGTCTCGTCGTCTAGCGCTTTTGCCTGACGCAACGGGCTC
CAGCACTCCGCTGTTATCCCTATGGCTTTGGAATACTCCGCGAGACCGAAATTCGCGAAGTAAGGATTGA
TTTCGAGCTGATTGACGATAGGCTTAACGCGCGCGTAGCTCATAAGGTTCTGGATGTGGTGTGGATTGAA
GTTGCTGAGGCCGAGATATTTTATCTTCCCGGCGCCGACATACTCCTCAAGAATACGCCACGTCTCCTGA
ATTTTATCCACCACCGGCCAGTGGATGAGGAAAAGATCGATATAGTCGTAGCCGAGAAGTTCGATGCTCT
TTTCTATTGCCCCACGCTGAACTCCGTTTCTCATATCCGCCGGGCCGATCTTTGTGGTGATAAAGACTTC
TTTTCGGTTGATGCCACTGTCTTTGATTCCCTGGAAGACCTCTCTCTCCGTACCATAATCGCGGGCGGTG
TCAAATAATCTGTATCCTAGCTCCACAGCCTCGCTGACGCATTTAGAGGTCGAAGCTCCGAGCGCCATTG
TGCCGAATCCAATTTGTGGCAGCTTCACCTGTTCGTTTGTAGAGGAATACTTTCCCCTCGTTACCGATTC
ACTTAAAACCGCTGCTTCAGCGCTCTTTGTAAGAAACAGGCCTCCTCCGGTTATCATCGAGTTTATCAAA
AAATCGCGTCTGTTCATCTTCTTTGCCCCCATGTCATGTTGTATTTGATGCATAATGGAATCATAATCCG
TGTCCCTTACATGGTTATGACATGACGATGACGAAATCCGCCGGTTCCTTGCGATCCTGTCAGGTTTTTG
CGCCGGAGTCTCCCCCTAAATGGCCTTGCCGAGCCGGTAGGCCGCTTCGGTATATTTCGTGTTGTTCACC
GCGCCCTCCGGCCAGACTCCGGGGACGATGATCTGCCCTGCGTCCTCCCAGCCGAGGTATTTCAGCAGCA
CGTCGTAGTGGGAGATTATCGGCGCCGCCTCGGAGGCTGCGGTGTTGGCGTAGGTCATCATCAGCACCGC
CCTTTTGCGTACGTGGATCTTTCCGTTGATCGCGTAGAAACGGTCGATCACAGTTTTAAGCTGCGCCGAT
ATCCCGAAGTAATACATCGGCGTCGCGAAGGCGACTACGTCGGCGGGAATGATATGTTCGCGCACGAACG
AGAAGTCGTCCTGAAATACACAGGGGCCGTCCATTCCGCAGTGGTTACATGCGGAGCATGGATGTACCTC
CTTGAAGGCGGCGTCAAAACGCGAGATTTCATGTCCCGCCTCTCTCGCGCCTCTGATAAACTGCGAGGCG
AGTGTGTTGGAGTTGCCCTCTTTGCGCGGACTGCCGGTGAGTACAAGAATTTTCATTTTTTTATTGATCA
CTTTCCTTTCAGTGTTTGCCGACGGCGCGGCGGATAGCAGCGGTGCGCCAAGAAGCGTACCGCCAGCTGC
CGCTGCGGCGGCTAAAGTAGTCTTAATAAAATCCCTGCGGTTCATATTCATATCTCCTTTCAATGTTTTG
GAGGTAAATCCTGTCGTTTTTATTTTTTTATCCAAAGTCAGACACTTGGCGATGGTATCGCCGGTGCGCA
GATAGGTGTAATTGGGCGTCATCGAAGATGAACTGCTTGAATTTATCATAGCCTCTGTTATTCCCCTATA
CGAAGGCGCCTGCGACGATCCACAGCGGGGCGATGACGAACGAGGCGGCGAGAAACAGCTTGAGCGCCCT
CGGCGCCGCCGCTCCGCAGGTGCAGTCCCCCTGTGCGAATCTTATCAGCGTGCCGGTGGGGCAGAGAAAA
CGGCAGTACGGCCTCGGTGTGACGAGCGAGAGCGCAAAAAATACCGCCGCCAGAGCGAGCACCAACGGGG
CGGCTCGCCGGAAGAGGAAGGCGGAGAAGAGTTCGTAATCCATCAGCCCGAAGCCCACGCCGAGCCACAT
CAGCATCATCATCGCCAGCCACACCGCCTCGCGGAGATATTCGAGCCATTTCACCGCGGAGGCGGGGATA
TTTATCTTCGGAACGGGAAGCCTGTTCAGAAGCTCCTGTAACGAACCAAGCGGGCACATCCACGAACAAT
AGTGCCCCTTTTTTCCTAAGAAGGGCATGATGAAGGCAGCGAAGATAAGCGGAAGCGCCAGCGCGGCGCT
CCACGTTTTCACTCCGTTGGCGGCTATGTTGGTCAGCAGCGAGAGTGAAAGAAAGCTCCCGCTCCAGAAG
CCGAGGACGGCGGTATTGGCCAGCAGCTGGATGAACCGGTATTTGGCCGATTTGATAAAAAACGGCAGAA
GCAGCCCGCAGAGAGCCGTCGCGAATGCCGCCAGCGTGCGCGGTCCCGGAAGGCCGCTCTCGCGCGCCGC
CACCGTTCCCCGCGCGTATTCCATGCCTCGGCGAAAATTCTCTATCACGGCGCGGGAGGAGATTGTCGCG
CCGCTTACCGCCGCGACCTCTTTTTTCAGCGCCTCGTCGGCGGTCAGACCGTTCCAGGCTGGAAGGATGT
CTCTTGCTACCTGCGTGAAAAATGGCGGCGTCTCGTAATTATCCAGCGCCTCGACGCGGACGACGTGTCC
CTCCCTCATGTATATATGGAGCGGGACATTGCCGCCGAAGCCCAGGACATCCTTTGCCAGCTCCTCGGTG
GAAATTAGACGCGAGCCGTCCGCTGCCGTCCACTCCGTCTGTGTCTCTCCGCTGTTCCTCCCGCCCAGGG
TCATTCCCAGCAAACGTCCGTCCCTGTTGAGCGCGATCGCCGCCGTCAGCAGCAGTATGATCACGAAAAA
GACGACATGGTGAAATTTTATATTCATGGCATATCTCCTCCTAAACTCTACCTTCGCCAAGATTATAAAT
GTTGGAGTTAACTCCAACGCAAGCGGTCATAGCCGGTGAAATTTCTTAAAATTTTCGCTTGACTTAGAGT
TGGCTCCAGCAATTAAGCTTTGCGCGCGACAAAGAAAAAAGAGAACGGGAAATAAGAAAGGATGATTGTA
ATGCTGCAGTTGAAATATTTTATGATATCGATAGCGGTAATTGTCTTTGCTCTAATGGTGACGCTGGTGT
TGGAAAAGACCTGCTTTGCGGCGGAGGAGATCGTTCCAGAGTGGGCGCTGAAGGCGCAGATGCGGGAGCG
GCGTGACTCCGGACGGACGAAGTTTGAGGAGCTTTTCAAAGGAAATGACGGGGCGTACTACGGCGGCGAG
GAGCTGGCCGGCATCATGGAGGGCTTCTTATACGGAGACGTCTTTCGCCGCGGGCTGCTGACGGACAAAC
AGCGTGAGCTCATAACGCTCGCCGTGCTCACAACAAACCAGAACAGCGAGGATATCAAAGCGCATGTGAA
GGCGGCGCTTAACATCGGCGTCACACCGGAAGAGATCAAAGAGGCGGTCTATCAGTGCGCGCCCTACATC
GGGTTTACCAAGGCGCTTGAGGGGGCATACGCGATGAACGAGGCCTTCCGCGAGAAAAATGTCAAACTGC
CGCTCGCGAGCCAAGCGACGGTGACGGAAAAGGATCGCTACGCCAAGGGTTTTACAACGCAGAAATCGAT
CTTCCCCGCGGGGCTCGACGTCATGTACCAGTCCTCGCCGGCAAACAGAAAGCACGTCGCCGAGTACCTC
GCCTCCTTCTGCTTCGGAGACTTCTATACGCGCGGCGCTCTCGATGTGAAGATGCGCGAGATACTGACAC
TCTGCATCCTCTCGGCGCAGGGCGGCTGCGAAAGCCAGGTCAAGAGCCACGTGCAGGCCAATCTTAACGT
CGGTAACGGTGAGGATCTGATGATCGAGGCGATCACCCAGTGCCTGCCGTTTATTGGCTTCCCGCGCACG
CTCAACGCTCTGGCCTGCGTCGCGGAGGTCGTAAAAAAATAAAACTTAGCGCCGCGTTGCGGAGGTGAAA
AAAATATACATTACCGAAGTAAGCAAGAAAACAGGGCTCTCCGTAGAGACCCTCCGCTACTACGAACGGG
TCGGGCTGATACCGAAGGTCGCGCGCACAAGCGCGGGGCTGCGCAGCTACGGAGATGCGGACATTTGCTG
GATAGAGTTCATAAAATGTATGAGGGACGCAGGCGTTCCCATAGAGATTCTTGTGGAATATGTCGCCCTC
TGTCAGCAGGGAGAGCCGACCAGGCGGGAAAGGGCGCGGCTGCTGGCCGAACAGATGCGGCTGCTTGACG
AGAGGATCGCCGAACTGCAGCGAACACGCGAAAAACTGCATACGAAAATATCATCGCGCTGCGGCGATGT
GGCAGCAGTATGATAATAGTTTTCGCTGCCGCTAACCGCTCCTATGGCGGGAGTCACGGTGCTGATTAGC
GGTGGTGGCACGCTGGGAGCCGGCGTTGGTGCCTGGCTCGCGAAGAGCTGCGTGAGATAAACAGGCGATC
CGCTCGCTAAAAAACAGGAAAAACAAAGATAAAACATATATCGGAGGTAAAAATTTGTGGAGGCAAAAAT
ATTAATGATCGCGGTCATATGCGCGGTTGCCGTGGTTTTCACCGCGCTGGGAGAGAGAGCCGAGGCCGCC
GCCGCAGCAGAACCGGGGAAGATACTGATCGTCTGCTACTCTTATAGCGGCAATACGCGCGCCGTGGCGG
AACAGATACAAAAGGCCACCGGCGGGGAACTTTTCGAGATCAAGCCGGCAAAGGCCTATCCGGCGGATTA
TAATGCCTGCGTCGAACAGGCGAAAAAAGAATGCGCCGACGGATTCAAACCGCAGCTCGCGGGAGCGCTG
CCAGACCTCTCCAAATACGACGTGGTATTTGTTGGTACGCCGAACTGGTGGGGCACGATGGCTCCCCCCG
TTCTCAGCTTCCTTTCCGTTGGAAATCTTGCCGGCAAGACCGTCATTCCATTCGTGACGCATGGCGGCGG
CGGAGTCCAGCGCTGCGAGGCCGACATCCGAAAGGCGGCTCCGAAATCCACATTTGAGAAAACTGGCGTC
TTTTCAGGACATGGAGGATCCACCGTGACAGGTTGGATCAATGAAGTAGTAACGACAAAAAAGTGAGGTT
ATCCAGATGATAAAAATAACATTGTTCGCACTCCTGCTCTCTCTCTTCTCCGTTCTCCACAATGGCGCGG
CATGGGCCGAAAGCAGGGATGTCCCGAAGATCAGCCCATTTCCCGTGGGCGAAGAAAACACCGGCTACGC
GCAGTATTTCAGCGGCAGATCGTGGCTTGCGCCGCTGACGCGGGATAAGCGGCTCAACGTCCCGGTATTC
AATGTCACCTTCGAACCAGGCTGCCGCAACAACTGGCATAAACATACTGGCGGGCAGATGCTTATCGCCG
TCGGCGGCTCCGGCTACTACCAGGAGCGCGGCAAATCGGCACGCCGCCTCGTCCCCGGTGACGTTGTTGA
AATAGCGCCGGATGTTGAACACTGGCACGGAGCCGCGCCCGACAGTTGGTTTTCGCACTTGGCCGTTGAA
TGCAACCCGGGTAGCAACAAAAACACCTGGCTTGAAGCGGTGAACGACGCCGACTACAAAACCGCGACGG
CGGAGAAGTAATTATAAATAGCCGGAAAATAAATACCGCACGACTTAATGAAGCGCGTGATGCGAGAGTG
GACATCTCCCCGCATCGCGCGCTTCATCTATGATGTCCCCGTGCATATGCTATATACGTGTGGAGCAAGG
CAGCCGCATCAAGCAATGTCCCTTGAAATCGCGAAAGTTACTTGACTTAGAGTCCACTCCAGGGTCTAAC
ATAAAGCTATATTTTATGAAAGGGGTCTCACTCTATGCACGGCAAGTTAAGGAAATTCCTCTGTTTCGCG
CTGATGCTGCTGCTCATATCATTAAGCGGCGCGGCGCTGGCGGCTCCCGCTCAGGGGGCGAATGAAGCGA
ATGTCTCTATTGTTTATTTTACGAAGGATATCAGCCCCGCCGGTCTGCTGAAGATTTACGACAAGATCAA
TCAGGATATCACCGGCAAGGTGGCGATCAAGCTCCATACCGGCGAACCGAAGGGTCCGAACCTGCTGCCG
CTGCCTATGATCAAGGCGCTGCAAGGGCATATCCCCAACAGCAATCTTGTGGAGACCAACGTCTATTATT
CAAGCCCGCGTGAGACGACGGCGGGGCACCGCAAGACGATCAGGACAAATGGCTTCGACTTCTGCAAGGT
GGATATCATGGACGAGTTCGGCACGACGATGCTGCCCGTCAAGGGTGGCCGGCACTTCAAAGAGATGTCG
ATGGGCAAGGGCATCCTTGATTATGATTCGATGGTCGTTTACACGCACTTCAAAGGCCACACGATGGGCG
GCTACGGCGGCTCGCTGAAGAATATCGGCATCGGCTGCGCCGACGGCAAGATCGGCAAAGCGATGATCCA
CTCTAAAAACGGTCAGCAGTGGGGACGCACGCAGGACGAATTTCAGGAGTGTATGACGGAATCGGCGAAG
GCGGTCATCGACCACTTCGGCAAACGTATCACCTTCGTCAACGTGATGAAGAATATGTCCGTAGACTGTG
ACTGCGCGGGCGCGAGCGCCGCCGCGCCGGTCGCGAAGGATGTCGGCATCCTTGGCTCCACGGATTTGCT
CGCTATAGACCAGGCGACGATCGACCTTGTCTATAAACTTCCCGAGGCGGAGCGGAAGGATCTGCGCGAA
CGCATCGAATCGCGTCACGGCCTGCGCCAGCTCACCTATATGGAAGAGCTCAAGATGGGAAATAAAAATT
ACAAACTGGTCTCGCTCGACTGACGTTTCCTGCGCCGCCTCCGCGTTTGACGCGGAGGCGGCGCATTGCC
GTGTCCGCACAAGAAACCGTTTCCTGCTGCGGTCAGAATTTGTCGCGTTGCGGCCGGTTGTGTCAGCTTA
GTCCCGCGCAGATGCTGTATGGGAAAATGTCCGCGAAACACTTTTCGTAAGGGAAGAAGGAAAAGATAAA
ATGTTCGATAAAACTCTGCGAATGCTCGGCGCTGTCGTGGCGGTTATACTTTTCTGCACTGCGTCAGACG
CGGCCGGGGCCGGCCGGCATGAGCTCGCCCTCTCTGTAAACAGGGTCCCGGTCAGGTATATCTCCAACGT
CGTCTACGCGCAGAAGCCGATGCGCGGCTACGCCAATGTCGCCCTGCGTATGGATATCCTCCAGCCCGAA
TCGCGGGAACCCCTGCCGGCGGTCGTTTTCGTCACCGGCGGCGGTTTGGTCAGCGCCAATAAGGACAGTT
TTCTTCAGCAGTGCCTCGACCTTGCCGAAGCCGGCTATGTGGTGGCCTCCATTGAATACCGTGTCGCGCC
GGCGGTGGTGTTTCCGTCGCCGCTTGAGGATGTGAAATCCGCCATCCGCTTTCTTCGCGCCAAGGCCGAT
ATTTACGGCATCAACCCGGATAAGATCGCGGTGTTCGGCGAGTCGGCGGGGGGATACCTCGCGGCGATTA
CTGGCACGACCAACGGCAGGAAAGAGTTCGATGTGGGCGGGTACCTGGAACAAAGCTCCCGCGTAGTGGC
GGTGGTGGATTTCTATGGTCTCTCCGACCTGACTCTGATAGGGGAGGGATTCCCCGATGACGTTGTTAGG
CGGCACGAAAGCCCCGCTTCCACCGAAGCGCTTTGGGTCAACGGCTCCACTCCTTTTTACCGTGGCGGGG
CGATTTCGGACCACCCTGAGAAGGCGGCTGCCGCCAGCCCCATAACCTATATCGACGCCGCGGCGCCGCC
TTTTCTCATTATGCACGGCGACCGCGATATTCTGGTATACCCGCGCCAATCCGAACGCCTGCACGCCGCG
CTGCGGTAAAAGGGGATCGAATCCACCTATTATGTGGTAAAGGGCGCGGGACACGCGGGCACGTATTGGC
TCCAGCCGAAAATCATAACTATCGTCATCGACTTCCTAAACCGGCAGATGAAATAATTATTGGTGATTTT
TGTCGGACGGCCTTTATACACGAAAGAACTCCCGTTTCGCAAAACCTTTTCCCCTGAGTTTGACTTAGAG
TCGGCTCTAAGGTTTATATTTTCCCCGGTACGGTCCGCGAACGAATCTGGCGGAGGACTTTTTTAAGACG
TAGGCGGCATCTGTGAAATATGCCGGAAGGGGGAAATGAAAAATTGAGAAAAATTTTTAGCGGCGTCACG
GCGGTTGCGCTGGCGTTTGTAGTCTTTGTCTGCGCGATGGCGGAGGCGGCTCCGCCGAAGGTTTATATGA
CGAAGGATATCAGCGCCGCGGGCCTGATCTCCGTCTATAACGCTCTGGAGAGCAGGGCCGAGGGCAAAAA
TGTGGCGGTCAAGATCAGCACGGGAGAGCGCGGCGGACACAACTTTCTTGATCCAAACCTCATCAAGGGG
CTTGTGCAGTCGGTGAAGGGGACGATCGTCGAATGCAACACCGCCTATAACGGCGCGCGCGCCGGTACGG
ACTCGCACATGGAGGTGGCGCGCGAGCACGGCTTCACCGCCATCGCGAAGGTGGATATCCAGGACGCCGA
GGGTTCGATCGGACTGCCGGTGAAGAACGGCAAGTATTTCAAGGAAAACCTCGTCGGCTCGCACTTCAAA
AATTATGACTATTATGTGGTCATATCACATTTTAAGGGTCACGCGATGGCCGGTTTCGGCGGTGCGGTCA
AGAATATCTCTATCGGCATCGCTTCGGCAAAGGGCAAGGCGCGCATCCACAGCGGCGGCAAGAGCGACAC
GAATCCTTGGGGCGGCGATCAGACCGCCTTTCTCGAATCGATGGCGGAGGCCGGCAAGTCCGTCGTCGAC
AGCCTCGGCGGCAGGATACTCTATATCAGCGTGATGAACAGGCTTTCCGTAGACTGCGACTGCGACAGCA
GTCCGGCGGAGCCAGACATGCACGACATCGGGATACTGGCCTCGCTCGACCCGGTGGCGCTTGACAAAGC
CTGCGTCGATCTTGTCTACTCCGCGCCGGACGGTAAATCGCTCATTGAGCGCATGGAATCGCGCAGCGGC
GCGCACACTTTAGAGCACGGCGAGAAGATCGGCCTTGGCAGCCAAAGGTACGAACTCGTCAAGATAGATA
AATAGCGGAAAAGGGAGACCGGGATATAAAAAGTTTCCCGTTTAGCGTATTCTTAATGGTTTGCGGTTTT
TTCGTATCTTTTGCGCAGACATGCCGCCCCTCGTGCGGTAAGATAAAGCGGAACTGCAGCATCGATCGGT
AATATAACCTAGGGTAGGCGGCTCTTTCACGGACCGCCTGCTCCTTCATATTGGGAGGGAGTATCATGAA
AGTTTTAATGATCAACGGCAGCCCCAACGAACATGGCTGCACCTATACGGCGCTTTGCGAGGTAGGCGGC
GTCCTCGCGAAGCACGGCATCGAGACGGAGATGTTTTATATCGGCAAGAAACCCGTCGCGGGCTGCATCG
CCTGCATGAAGTGCCAGACTGCGGGAAAGTGCGTCTTTGACGATGAGGTGAACAAGATGTCGGCGCGTCT
CGACGAATTCGCGGCGATCGTCGTCGGTTCTCCCGTCTATTACGCAGCGCCAGCGGGGCAGCTCTGCGCC
TTCCTGGACCGTCTCTTTTTCAGCAGCGACGGACGGATGGCGGGCAAGCTCGCCGCCTCGGTGGTCTCCT
GCAGGCGCGGCGGGGCCTCGGCGGCCTTTGACCGGCTGAATAAGTATTTTACGATCAGCAATATGAATGT
CGTCGGCTCGCAGTATTGGAACCAGGTGCACGGCTTCACCCCCGAGGATGTGCGGCGGGACGGGGAAGGT
TTGCAGACGATGCGCGCGCTCGGCGAAAATATGGCCTGGCTTCTCAAGTCGATCGAGGCGGGGCGCAAAG
CGGGCGTCGCCGCGCCGGTTTACGAGGAGCGAATCGCGACGAATTTTATCCGTTAAGGTTATATAAAGAC
GGGCTAACAAATGGGGGCGGCCGCAGCTGGGCCGTCCCTTCGTCATGCGTATCGAAAAAATTTTTGAAAA
TATCTGCAAAACACTTGACCTAGAGCCAGCTCTAAGTGATATGCTATACCATGTGGAAACGCGGGACTGG
TATTTGAAAAAATTCCGCCGCGCAAGATATGGGCAGCAAAATCTCCCGCGCCTCACGAAGAGGCCGTACA
AGCCGCAGAAGCGGTTTTCCGGAGCCGCCGGCTGTTTTGCCGGCGGAGCGCGCGCCGCAGGGCGCGGCCT
TTCTGTTACACGCTGTATCCAGCGAATTGATTTTGAATGATTGCCACGAAGGCGGTCTCTCTCCAAGGAT
GGGATTGCCCTTCGGGGCTTGATTTTTTACAAATATCGGAGGAATGTACTATGCACATGTCAGACGCTTT
GTTATCGCCGTCCGTCGCCTTCGCGATGTGCGCGGCGAGCGGCGCGGCGATCGCCTGGTCGGTCGCCAAG
ATCAAAAAAGAGGAGCTCTCGGAAAAAAAGCTCCCGATAATGGCCGTCGCGGGAGCCTTCGTCTTCGCGG
CGCAGATGATAAACTTCACGATTCCCGCCACCGGCTCCAGCGGCCACATCGGCGGGGGGATACTGCTCGC
GGCGCTGCTCGGCGGCGCTCCGGCGCTGCTTTCGATCTCCGCGGTGCTTGTCATCCAGTGCCTCTTTTTT
GCCGACGGCGGACTGCTCGCGCTCGGCAGCAATATCTTTAATATGGGTGTAATTCCCTGCCTTTTCGTCT
ATCCGCTGCTTTTCAAGCCGCTGATGAAGAGGGGCGTTTCCTCAGGGCGGCTCACGCTCGCCTCGGTGGC
GTCGGTCGTTGTTGCCCTGCAGCTGGGAGCCTTCGCGGTCGTTCTGGAGACGCTCACCTCCGGCATCACG
GCGCTGCCCTTCTCCTCCTTTGTGCTTCTTATGCAGCCGATACACCTCGCCATCGGCCTTGTGGAGGGTC
TGGTCACCGGCGCGGTGCTCTCCTTTGTCTGGAAGATGCGCCCTGAGATACTTGAAAGCGCGGAGAGCGG
CGCGGACATCCCCGCCGGAGTCTCAATGAAAAAAGTGCTCGCGGCGCTCGCGGCGCTGACGCTGGTCACC
GGCGCGGTGCTGTCGGGCTTCGCCTCGTCGTATCCCGACGGGCTTGAATGGTCGGTGATGGGAGTGACCG
GCTCCGACGAGCTTGAGGCCTCCGGCCCCGCCTTTGAGAGCGCGGCGGGGATACAGGAAAAGACCGCCTT
TATGCCGGATTACGATTACGCCGCGCCGTCAGAGACGGCGCCGATCTCCGGCACCGCGGCGGCGGGCATC
ATCGGCTCGCTGATGACCTTCGCGGCTGCGGCGCTCATCGGCACGGCGATCTCGAAGTCGAAAAAACACA
AAGACGCGGCGGCGAAGGCGTAGCCGATAACCGCGCGAAGGGAGACGAAGGCGGATGACGGACCTGCGCG
GCAGCGTCTATGAGATATACTCGCTTGAGCAGCTTGCCGGCGGCGGCTCCGTCATCCACGCCCTTGACCC
GCGGGCGAAGATCCTGGGGACCCTATTCTATATCGCCGCCGTCGTCTCCTTCGGTCGGGGCGAACTCTCG
GCCCTCGCGCCCTTCGTCCTCTATCCCGCCGTGGCCCTTGCGCTCGCCGGCATTCCCGGTAGCATGATCT
TTAAGAGAAGCCTTGTGGCGCTGCCATTCTGCCTTTTCGCGGGGCTCTCTTCGGCTTTTTTTGACCGTTC
GGTGCTCTTTACCGTCGGCGGTCTCCACGTTACGGCCGGTTGGATGGCCCTCTTTACGATCGTCTTCCGC
ACGCTGCTCTGCGTCTCCGCCGTGCTGATCCTCGTCGCCGTCACCCCTTTCCGCGAACTGACGGAAGGGC
TGCGCCGCCTGCGGCTGCCCGCCGTTTTTATCTCGCTCTTTGAGATGACCTACCGCTATCTTGGCACGCT
GGCCGGCGAGGCGCTGTCGATGTACACCGCCTATTCGCTGCGCGGCGGCGGCAAAAAAGGGGTGGCGATG
CGGGACATGGGCAGCTTCGCGGGGCAGCTGCTGCTGCGCAGCTTCGACCGCGCCGAGCGCGTCTACCAGG
CGATGAAGTGCCGCGGCTACCAAAGCGCGCCGCCCTCCGCCATACGGAAGCGCCGCCTCGCGCCGGGCGA
CCTTGTCTTTATCCTCCTCCTCTGCGGCTCGTCGCTGCTGTTCCGTCTTATAAATATTCCTCAGCTAATC
GGGAGGCTCTTTGAATGCTTGATATAGAAAATCTGTCGGTCGCCTATCCGGACGGCACGACGGCCGTGGA
TAGGGTCGGCTTCAGTCTGGCGCGTGGGGAGAGCGCGGCGCTCATCGGCGCGAACGGCGCGGGAAAGACC
TCGCTCATCATGGCGCTGGTCGGCGTCCTGCCCTCGACGGGCGTCGTCCGGGCCTGCGGTACGGAGTTGA
CCAAGAAGAGCCTCGCGGAGATACGCTCAAAGGTCGGCGTCCTCTTCCAGAACCCCGACGACCAGCTCTT
TATGGCCTCGATCTACGACGATATCGCCTTCGGCCCGCGCAATATGGGGCTCTCCGAGGAGGAGGTGGCG
CGGCGCGTGGACCAAAGCCTCGCCCTGCTGCATATCGAACATCTGCGCGGCAAGACGGCGCTCAAGGTCT
CCGGCGGCGAAAAGCGCATGGCGGCGCTCGCGACGGTGCTCGCGATGGAGCCCGCGGTGATGCTCTTTGA
CGAGCCGACCGCCTTCCTTGACCCGCGGGCGCGGCGCAACCTGATAAACGTGCTTAAGGCCCTGCCTCAC
ACCAAACTTATCGCCACGCACGACCTGACCTTCGCCGAAGAGGTCTGCGAACGCTCGATACTGCTCAAAG
GCGGCAGACTCTTCGCCGACGGCCCCTCGCGCGAACTGTTCTATAACGGGCCGCTCATGGATGAATGCGG
CGTCGAAGCCATCTCCGCGGGGCCGCAGCCCTGCCCGTCAGGAAACGGCAAAAGGAGCGTTTCATAATGG
AACTCAGCGATTTCTTCCGCGAAAACCCACGCGCCGCCCTGGCCTTCTCCGGAGGCACGGACTCCGCTTA
TCTTCTTTACGAGGCGCTGCAATGCGGTGCGGAGGTGCGTCCCTACTACGTCAAGACGCCCTTCCAGCCG
CGTTTTGAACTAGACGACGCGCTGCGCCTTACGAAAGAGCTGGGCACGGAGCTGACCGTCATCGAATACG
ACATCCTGGACGACGGGCTCGTCGCCGCGAATCCCGCCGACCGCTGCTACCACTGCAAGAAAAAACTCTT
CGGCCTGCTGCTGCGCGAGCGGGCGGCGAACGACGGCCTCTCCCTCATCATCGACGGCACCAACGCCTCC
GACGACGCGGGTGACCGTCCGGGAATGCGCGCGCTAGGCGAACTCTGCGTCCGCTCGCCGCTGCGCGAGT
GCGGCCTTACGAAGGCGGAGATACGCGCGCGCTCGAAGGAGGCGGGGCTATTCACCTGGAACAAACCGGC
CTACGCCTGCCTCGCGACGCGCGTCCCCACGGGACGGCCCATCGAAAGAGAGCTGCTGCAGCGTGTGGAG
GGGGCGGAGAGCGAACTGTTCGCCCTCGGCTTCACAGACTTCCGCGTGCGCCTCTTTCACGAGGCGGCGC
GTATCCAGCTCCCCGCCGCTCAGATGGCGGCGGCGCTGGAAAGGCGCGGGGATATTCTCGCGAGGCTGAA
AAAGTATTTTGATACCATTCTTCTTGATATGGAGACGAGATAAAAATGGAGAAAAAAGAGCTCAGAGAAT
TGCTTGAAAGGCTCTCCTCCGGCGCGGCGAGCGTCGACGAGGTGATGATGAAACTTAAGGGCGGCCCCTT
CCGCGATCTTGGTTTCGCGAAGCTCGACAGCCACCGCGCGCTGCGTCAGGGTGTGGCGGAGGTAATCTAC
GGCGCGGGAAAGACGCCGCGGCAGATCGCCGACATCGCCGCCGCGATGCTTGAAGAGGGACAGCGGACCG
TGCTCATCACGCGGATGAGCGCCGAGGCCGCCGCCGTCGTCGAAAAAGCGGTGCCGCTCGCCTATCACGA
AATGGGGCGCGTCGGCATCGCGGGCGAGATGCCGGAGCCGGACGGACGCGGCAAAATAGTGATCGCCACC
GGCGGCACCAGCGACATGCCCGTCGCCGAAGAGGCGGCGCTCACGGCGGAGGCGCTCGGGAACGAGGTGA
CGCGCCTCTACGACGTCGGCGTCGCGGGGCTGCACCGCCTGCTCTCACACACCGACGACGTGATGACGGC
CTCCGCCATCGTCGCGATCGCGGGTATGGAGGGGGCGCTCGCCTCCGTCATCGGCGGCCTCGCCGACTGT
CCCGTCATCGCCGTACCGACGAGTATCGGCTACGGGGCCTCATTCGGCGGCCTCTCGGCGCTGCTCTCGA
TGCTCAATTCCTGCGCCAGCGGCGTCAGCGTCGTCAACATAGACAACGGTTTCGGAGCGGCCTATCTTGC
CAGCATGATAAACCACATAGGAGTGAAATAAAATGAAGACCTTATACCTTGACTGCAGCATGGGAGCCGC
GGGCGACATGCTGACGGCGGCGCTGCTGGAGCTCCATCCGGACCCCGCCGCCTTCCTTGAGAAGATGAAC
GGGCTCGCGCTTCCGGGCGTGGCGGTAACCGCCGCCCCCTGCGTCAAATGCGGCATCACGGGAACGCACG
TCTCCGTCGCCGTAAACGGCGAAGAGGAGGAGAGCGTGGAGGCGGGGACGCCTCATGGCCATGAACACCG
CCATTGCCACGAAGAGGCGCATGGGCACGAACATACCCACAGCCATCCCCACCCGCACGAACACGGGCAC
GGACATGGGCACGGAGAGGCGCATCACAGTCACGAGGGCCACAGCCACGCCGGGATGCGCGAAATAGAGC
ACATCCTCTCGCACCTCGACCTGCCGGAAAAGGTACGCGCCGACGCGCTCGCCGTCTACGCGCTGATCGC
GGAGGCGGAGGCGAAGGTACACGGCAGGCCGGTCTCCGAGGTCCATTTCCATGAGGTGGGGGCGATGGAC
GCCGCCGCCGACATCACCGGCGTCTGCCTGCTGCTGCACGAACTCGCGCCGGAGCGGATAATCGCCTCTC
CCGTCCACGTCGGAAGCGGACACGTCCACTGCGCGCACGGCGTGCTTCCCGTCCCCGCGCCAGCGGCGGC
GGAGATACTGCGCGGCGTCCCCATCTACGGCGGCGCGGTGCGCGGCGAGCTCTGCACCCCCACGGGGGCG
GCGCTGCTCAAATATTTTGCCGATGACTTCGCGCCGCTGCCGGTGATAAAGGTCTCGAAAATCGGCTACG
GCATGGGCAAAAAAGACTTCGCCTGGGCAAACTGCGTGCGGGCGATGATCGGAGAGGCGGAAATATAACA
AAAAAATTCGCTCCGCGTCTCTCATTCCACGGAGGCGGAGCGGTGGTTTAATAAAAAGAGAGACCGGCGG
GGCTGTACGCTTCCGCCGGTCTCTCTTTATGAGGTGAGTTCCCAATCTATACCAAAAAGTCGGTGACAAG
GCCGGTGAGGGCCGCGAATACCATTATAAAAAGCAGATACAGGAGGAAATTTCTCATGCCGAGCACGATC
TTGAGCGCGCCGAGGTTCGTCACCTTCGTAGCGGGGCCGGTTATCATGAAGGCCGCCGCCGCGCCGAGCC
CCATGCCGCTCTGCATCCATTCCGCCAGCAGCGGGATGGTGCCGCCGCCGCAGGCGTAAAGCGGGACGCC
CGCCGTCGCCGCCACAAGGACGCCGAAGCCGCTGTCGCCGCCGAAGAGCCACGCGACTGCGGTCGGAGGG
ACGAGGCGCATAAACAGCGCCGCGAGAAAAATACCCGCGAGGAAATAGGGGCCGGTGGCCTTGATATTCC
GCAGGATATTTTTCAAAAGGCGCATTGCCATATGGGGGTCTGTATCACGGTTCTCCGCCTCCTGGAGGCC
GGAGAAGCTGAAAAAATTCCCGCCGCGGGACAGATATCTCACACAGAGCCCCGCCGCCGCGCCGCAGAGG
AAGGCGGAGAGCGTCCTGACGGCGAGCGCCCCTTTACCGAGCGCCGCGCTGTAGATCATCAGCTGCGGGT
TGAGCAGGATAGAGCTCATCATGAAGGCCGCGAGCCAGTCGTCCTTCAGCCCCTTCTCCGATAGCGAGGC
GGCGATCGGTATGGTCCCGTACATGCAGAGCGGCGAGACGATGCCGAGAATGCTTGCCGGTATCACGCCG
AAGGCTCCGAAACGCGCGCCCTGCATCGCGCCGAGCAGCCCGTGTATCCGCTCTTTCGCGAAGACCGAAA
TCAGCGAACCGAGAAGAATGCCGAACGCCCAGAAGGGGGCGATCTCCTTAAAGAGCGTTGCAAAATAATA
ACTGAAATAGATAATTTCCTGCTTCATGCCCCTGTCCGTCCCCTCTGCCTCGCACGGATTCCCGTTCTGC
GGCCATGTTACACGTTAGAGTCTTCTCTAAGTCAAACGGCGGCTGCCTGCGCGCGGGGTAAACGTATCAA
GAATGGAGATAGACAAGAAATTACGGTTTATTTAGCTTTTGACTTTGCCCTTAAAGGCGCCCTCTCAGAG
GGAGCTGGCTCGGCGATGTTTTTCGCCGAGACTGAGGGAGAGTTGCCCTTATGTTCTCCCGCGCCATACA
GAGCAACACTCCTTCCGTCAGCCGCCAAAAACAGGCGGCCGACACCTCTGATGTAACTACCAGCCGAATC
GCACAAATCAGAAGAACTCTGATTTGGCTCCCTGGCCGCCTCAGAGAGGGAGGCTGTAAGGGCAAAGTCA
AAAGCTAAACTGTTATTTCTCTTCCGGCCAGATTTGCCTTCCCTTGGTCTTTCATCGATGCGCTTGCCCT
GTTCCTGCGCGGTTGTTGAGGCGGTCGTCGGCCCTGGCCGGACAGAAGGGCATGATCTCTATTTTTTTCT
TGGCTTTGCCTCTATTATTCCATGTAGCTTAAGAGGCCGTGAGCGGCGGAGAGGCGTCTTTACGCTCTGT
TCTTATGGGACAGACGCCGCTCCGTCCTGCCGCGGCCTTCTCAGACGGCGCGGTCTTCCTCCGCGCCCTC
CGGCTGGCGCCAGCGTTTAACGGTACTCTCCGTCTCCGGCAGCAGCAGGCTGTCATAATGTTCGAGCTGG
TAATCGGCCTGTTTGAGACAGCTGCAGAGACGGTCGATCTTCGTCATGAGGCTGCGGCGCGTCTCCAGCA
GGATGACCTTACGCTCCTGCCTGGTGCCGCTGCCGAGCATCGCCAGCTTCACGTAATTCAGGATCGCCTC
AAGCGGCATGCCGATCTCCTTAAACTGCTGGATGAAATTTATCCATTCGATCGTCTCGCCGCCGTAGGCG
CGCAGTCCGCTCTCCGTTCTAGGTACCGGCGGTATGAGCCCTATGCGCTCGTAATACCTGAGGGTGTCCG
CCGAAAGCCCGGTTCTCTCCGCCGCTTCGCTGATTGTCATTTTTCTCCTCTCCTTTTGACCGTTTCGCGC
GCGCTATCTTTGCGCGCCCTCTTTTTTAATCTCTCTTATCAAATAATCCAGGGAATCCAGCGCCCGCTGT
CTGGCGTGAATATCCTCCAGCAGGCGGCAGCGCTGCCGTTTCAAAATCCTGACGCGTTCGCCGCAGTTTC
CCTCCTCGTCGAGAAGCACAGGGTTTTGTTCCAGTGTCGTTGTTTCGAGCCCCGCGTTGAGCAGGGAGTG
GATCATGCCGAGACGCCGCAGTTCGCCCTCTCCGTAATCGGGGCTGCCGTCCTCATCTTTCCCGCAATTC
AGCAGTCCGCCCCGCTCGTAGGCCTGCAGCCTTTCCTTATCTATATGAAAGGAGCGGCAAACTTCGTCGA
TAGTCATCCAAACCCTTCTTTGACGATAAAAAATAGTGTAAACGCCGCGGCTTGGAAAAATTTCCTGTCC
TTCCCGGCTGCGTTTACACTATAAATTTTTATCGCGTGTATGTCTAATGCTTATGTTTTATGGCTTAATC
ATGCCTGAAAGGCATTTAAAATGGCGTCTGCATATGGCCGCAGAGGCAGATCAGGCGAGAGTCTTTTTGA
TGTGTTCGATAAACTTGGCCGCCGCGAGGCTGAATGGCTGCCCGCGTTTCCAGGCCAGCACGGAGGTTGC
CCGCAGCTCGGGAAAGAGCGGCAGGCAGACGAGCCTGCTCCGGTCAAGATAGGGGCGTCCGCCCTCGATA
GTGACGGAGCGGCCGATGCCCTTTTCCACCATTATCGAGGCGTTGGTGCTCATGCTGCTTGTCACGACGA
TATTTCTCCTGTCGAACGAGGGGCCGAACCAGTTGAAAAGTTCGCTCTGCACGTTTCCCCTCATCGGAAA
GATGAGCGGGGCGTCCAAAAGATCTTCGCGGCGCACATATTCTTGTGACGCGAGAGGGTCGTCGGGCCGC
ATGATTACCGCCCACCGCTCCTTTACCTTCAGGCGGACGAACTCATACTTTTCAATATCTATCGGCTCCA
GCAGCAGGCCGATATCCGTAAGCCCCCTGTCCATGCGCTCCTTTGTGAGGTCGGCGCTCGCGGTGAGGAG
CTCATAGCGCATCAGAGGATACCTGATTTTTGCCGATTTTATCAGCTCCGCCAGTGTCTGTACCGACGCC
AGTTCGCCCGCGCCGATGGTTACGGTGCCGTCGACGAGCTCGTCCTGTTCGAGAAGCTCCCTCTCCGTCT
TGTCGATGAGATCGACAATCTCTTCCGCGCGGCGGCGCAGCAGCATCCCCTCGTTTGTCAGCACGATCCT
GCGCGTGCCGCGGTGGAAGAGCCTGACGCCGACCTCCTCCTCAAACTGGGCCAGCTGGCGTGAGAGCGTA
GGCTGTGTGATATGCAGCATCTCCGCCGCCTTTGTGATACTTTCCTCCCTGACTACGGTCAGGAAATACC
GCAGAACTCTGACCTCCACCATCCGCACCCCCGTATCTATTTCGTTCTATTGCCCTGTTCTAAGCTGTTT
ATGTATTATAACAAAGAGCCCGATTCTCTCTTTAGCTTTTGCGGCAGGGAAAAGCGGGGATTGCGCGACT
TCGCCGTGGGAAGTTTTGCACGCACGCTTGACTTGGAGTTCACTTCAACATGTATCCTGATCTGCAATGA
CGTCGTCGGTTCTACTCTTGGCCCGACATCCAGAAAACTATTGAAGGAGATGTGGAATATAGTGAAAAAA
TTACTTGCGCTTCTCTGTGCCGCAGCGTTTCTGGCTGCCACACCGGGAGCGGAGGCCTCTCCACGGCGGA
TAAGGTTGATCTTCGCGGGAAGAGAGGCTATCGTCGAACTTTATGACAATGCGGCGGCGGCCAGCCTTGT
TAAGATGTTGCCGCTGACGCTTGATTTTGAGGATTACGGAGGTAAGGAGAGGATTGCCTACCCGCCTGAA
AAGCTGTCTGCCGAAGGGATGCCGGACAGTTACGCGCCAAAGGCGGGCGAGATGACGGTCTATGCGCCGT
GGGGCAACATCGCGATATTTTACAAAGACCACCACAGCTCCGGCGGCCTTGTGCCGGTAGGGCGATTTGT
ATCCGGGGCGGAGGCGATCACGGTGATGGGAGAGGGGGTGCGCGTCGAAGAGATACGATGAGCATAGCTT
CACGATAAAATTGAGTTGGACCGCTGATGTTTACGGGCTGCCGGCTCTAAAATGATTTCAATATCTTGTT
GGACTATCAGCCTGTGGCACACTCAAATACCTATCCTTCCGGCATTGGTTTCAATAATGGCTGGGCAAGT
ATTTCAATCAGGAGGCAATATAATGAAGAATGCAAAAATGCAAAAATTTTTTATGATCGCTGCGGTGGCG
GTTCTATTTCTCTCCTTCTCCATAGAGGGCGCGTCTGCGGCGGAAAATGCGGCGAAGCAGAATATCATTC
GTGTAGGCGCATATCCGTCGGCGGAGGGCGGCGCGGAGATATTTACCGGCAGGGTACGTATAGACAATCT
CTTTCCTGCCCAGTCTCCTGCGAAGTTTTCCGGAGCCTACGTAACTTTTGAGCCCGGAGCGCGTTCAAAC
TGGCACACCCACACGGTTGGGCAAACGCTTGTCGTCACCTCCGGTATCGGGCTGACACAGGAATGGGGCG
GTCCGATCGTTGAGGTACATCCGGGCGACGTTATACAGTGTCCCGTGGGAGTAAAACACTGGCACGGCGC
GGCACCTAAAACCTCAATGACGCATCTGTCGGTTTGCGAAGAACGGGACGGAAAGGTCGTCAATTGGATG
GAGAAGGTCACCGACGAGCAGTACCGGCAATATAAAGGCAAAAATTAAGAGCTGCCGCTGATTGATGTGA
AATGTGCCCCTCTCCGCGGTCTGCGCAGAGAGGGGCTTTATTGCAGTCTGAGCTGCGTTAAATCTTATCA
TTTTATTTGCGTCTACTTTCGTGTCGCGTATTTTGTGTCTTCGCTGAGGTCCCTCAGCCGCTTGATCTTA
TATGCTGCGGGTTGTTTTCGCCGGATAAGGGCTTTTTATATATATAGACCTGCGTTAAATGTAGCTGATG
TTTATTGATTATAGACCATGCCGGCGGGCGGCACGCTGAAAGTTTCTTATGAAAATTTTAGAAAATAACT
TGACTTACAGCTGACTCTAATATGTAGTCTCTTTTCACGGCGATGAAAAGAGCCGTGCGGCAGAAATTTC
AGACGGGAAAAACGGCCCGCGAAAAAATACGCGCTCAAAGAGAGGGGGTGGCGGCGAAGTAGGGATATCT
GAACATTAGCGGTCAGATGATGACGCACAAATTCCTCCCAGGGAACCGTCTTGGCGAAATGCTTCCGCTT
CGGCCCGCCGTTTTTCCAAAGAGAACGGGTAACTAACATGAAGTAACCTTCTGACTGCGCGAAGGGAAGC
ATTTCCAAGAGACGGTATATCATTGAGAAGCAGCAAAGAATGAAAAGAGACAGTAACAAGGGGATCATAA
CGGCCATTTCTGCGAGTTTCCACGAAGGGGGCAATTAGGTCCCGCCCAACGCGTCCTTTATGAAAAGCGC
GCGGAGGCGGGCCCATAGAGCGGCGCGTATAAACGCCGATTTCTTACGAGTGGGAAAAGAGATAAATAGT
GATTTATCTTTTGGTTTTGCCCTTAAAGGCGCCCTCTGTTGAACAGAGTCCCGCAAACCGGACAACGCTA
TAAAAGCTCCCAAGGGTATCAAAAATTTATTCAATAAAGAGACTTCGATATTGCATCGGAGCCTTTTTCA
TTTATCGGGCGTGTGAAAAAAACTCTGTAAATATGGACCTTCTGTGAGAAATCCAATACAACTAGGGCTA
ATAACGATCCCTGTATAACAAAATTATCAACCTATTAAGTGGCCAGTGTCAATACAAACACTGGCCGCTT
TTTATTATTCTTAGCCTATTCAGGCATCCGTCCTTCATACATTACAGCTAGTTCACCAAGGATACTGCGC
CAGTTCCTAACTGGCATACTCCATTTCTTGGTTGCTTCAAAAGTAGCAAGATATAAGGCTTTCAGAAGGG
CGCCTGCGCTGGGGAATACGCTTCTTTGGCTGTTGAGCCTGCGATAGGTGGAATTAAGGCTTTCTATCGC
GTTTGTCGTGTAAATGACCTTTCTTACCTGGCAAGAAAATTTAAATATCGGAGAGATCGTATCCCAGTTG
CGCTCCCACCCCTTCACTGCATTTGCATATTTTAATCCCCACTTCTCAGCAACATGCTCCCTCGCTTCCA
GCGCATGGGACTCGTCGGGAGCTTGATATATTGTTTTTAGGTCTGCGGCAAATTCTTTGCGGTCTTTTTC
AACCACATATTTCATAGTGCTCCTGACCTGATGTATAAGGCAGCGCTGGTATTCAGTCTGCGGGAACGCA
CTTTCTACTGCTTCGCGCATTCCGCTAAGGCCGTCTGCACAGAGAATGAAGATATCCTTTACACCACGGT
TCTTCAGGGAATTCAGGACTGTCAGCCAGTATTTGGCGCTTTCATTTTCTCCCACCTGCAGACAAAGCAC
TTCTTTTATACCGTTGCTGTTGATTCCAAGTATTACATAGGCTGCGAGCTTCTTTACAGCGTTATCTTCC
CTGACAGAATAATGAATCGCATCTATAAAAACAATGGGATAGACTTCGGAGAGTGCCCTGTTCTGCCATT
CTTCGATCTGCGGCATTATCTTGTCAGTCACATCCGATATGAAGCCTTCTGAAACGTCGAACCCGTAAAT
ATCCTGTATCGTTGCCGATATCTGACGGGTAGTCATTCCTTTAGCGTACATAGATATTATTTTCTGGTCT
ATCTCGGAAATATCTTTTTGTCGCTTTCTTACTATCTTAGGATCGAAGCTGGATTCCCTGTCCTGAGGAA
CGTCTATGCAAAACTCTCCAAAACTTGAGTTTACATGCTTTTGTTTGTATCCGTTGCGGTAGTCGCTGCC
TTCTGAACGCTGAGATTTCTTATAACCGAGATGTTCGTCCATCTCAGTCTCCATCATCTCTTTAATCGTA
CCCCCCAGAAGATCTTTCAGCGCATCCTGGATATCCTTTGCAGATTTGATATCGTATTCCTGAAGTAGGT
ATCTGATGATATCTCTTTTCCCGTCTGTCATCTGAACTTTGTGAGTAATCTTCTTATCTTTTGCCATTTT
AAAGGCCTCCTGTAAGTAATTTTAATTTATCACAGAAGGCCTTTTTGGGCGATTTCTTTATTTACAGAGT
TTGTTTCATAGGCTCATTTTATCTGTATCCTGTCGTTATTATAATACCTTATATATTCGTCTATGGCATC
TTTAGCCTCCTCATAGTTCTCCCATTTTACTCTGTTGACGAGCTCTGATTTAATGTGACTAAAGAAGTTT
TCTGCACATGCATTATCCAAACAATTTCCTTTCCTTGACATCGAGACCTTGAGTCCGTATCTTTGTGTCA
GGTTGAAATATGCATGGCTTGTATATTGAAACCCCTGGTCGCTGTGGAGGATTGGTCCATCAGCGACCAC
CTTATTATTATTTTCAAATGCTTTCTTCAATGTATCGGTTACTAACTTAATATTATTATTACGGCTGATT
TGATATCCCTGTATGGAATTATCAAAGAGATCTTTTATCATGGAGAGGAATATATTACCCTTTTTTGTTC
GTATATATGTGATATCAGTAACCAGTTTCTGGTTTGGTCTGTCGGAACGAAATTCTCTGTTCAGGATATT
CTCATAGCTGTGGATATTTCCTGACATCACTTTAAACTTTTTCTTTTTTCTTATTTCCGCTTGAAGTCCC
GCTTTTTTCATAACACGCCTTACCCTCTTATTGTTTACATGAATGCCAATGAAGTTGTTGAGCCACAGAG
TCATTCGCCTGTACCCATAAGTGTTTTTGTTGATATCCTGTCCCGTTCTTATTGCTTCTATGAGAGGACC
GTCTTTATCTTCCATTCCACGCCGCTTTAGCCAACTGTAGTATGCAGAGCGTGATACGGACAAAAATCTA
CACATTCCACAGACAGAATGTTTTGTTGAAAATTCAAAAATGATTCTGTATTTAATATTTCTTTCTATCA
CCACCTTTGCAGCTCTAAGGCTTTTTTTAATACGTCGACCTGCATTTCCAGCTCTTTAATCTTTTCTATG
CTATTTGTAACTTCCAATTTCTTATCTGGACAGTCTTGTTTTGAACTAGAAATATCCCCTTGTTCGATAA
ATTCCTTACACCATCGTCTTAAAAGAGAGGGACTTGAAATGTTAAAAGATGAGGTAACATCTACCATAGT
ACGTCCCTCTTCTAAATGAGCCGAAACAGCTTCAAGTTTTACAGCCTTGCTGTAGGTTCTTTTTTTCCTT
GTATCATCCAGTAAGTCCTTCTGTCCGCTCTTATATAAAGATATCCATGTTTTAACAGAATCAGGACTAA
CACCAAGTTCTTCAGCAATCCGCCTTCGTGGAATTCCCTGTTTGTGCATCTCAATTGCTCTTATTCTTTC
TTCCGTTTTACGTTTACGCATAGAAGAGCCCCCTTTATATGTATTTAGTTTTATTATAATCCAAGGGCTT
TATTTGGCTGTCCGATTTTCGGGATGCTGTTCATGTGAGGGAGCTGGCTCGGCGATGTTTTTCGCCGAGA
CTGAGGGAGTGTTGCTCTGTTTGGCGCGGAAACCGCGCCGAACAGAGCCCGCGGCAAAAGCCGCGGGAGA
ACCGAAGGTCAACTCTCCCTCACCCCGCTTCGCGGGGAGCTCCCTCAGAGAGGGCGCCAAAATCTTTACT
AAACCGCTATTTATCTTCTCTCTCCATGAACGGCACGTTTGCGCCGGCGTACTGCCCCGCCGTCTTGCTG
GCGCGGCCCCTTTCATGTACAATTTTAGGCCGTCTGTTCGGGGCGTGACGCTCTGTGATTTTCCATGAGA
GGTGACGAGCTTTGGAATTTTTTCTTCAGGGGCTGACGATGGGGCTTGCCTATGTCGCGCCGATCGGCCT
GCAGAATCTTTTTGTGATAAATACCGCGCTGACGCGGGAAAAGGGGCGTGTGTTCCTCACGGCGCTTATC
GTGATTTTCTTTGACGTGACGCTGGCGCTCGCCTGTTTCTACGGCATCGGCGCGGTGATGGAGCGCTCGC
CGCTGCTTGAGAGGCTGGTGCTGCTTGCCGGCAGCCTCATCGTCATGTATATAGGCGTCGGGCTCATGAG
GGCGAAGGATTCGCTGAAGAAAACGGACGTCGATATGCCGCTGTGGCGTGTCGCCAGCACCGCCTGCGTC
GTGACCTGGTTCAACCCGCAGGCGCTCATCGACGGCACGATGATGCTGGGGGCCTTCAAAGCCTCTCTTT
CACCGGCGGGGGCCAACTCCTTTGTATTTGGTGTCGCCGCCGCCTCGGCGCTCTGGTTTTTCGGCCTCTC
CGCCGCGCTCTCGCTCTTCAGCGCCAAGTTCACCGACAGGACCCTGCGGGTGATAAACCTGGTATGCGGC
GCGGTGGTCTTTTTCTACGGCGCGAAGCTCCTCCGGAATTTTATCGGCCTCGTCTTTGGCCTTTAGAGGC
AGAGCGCCGCGAGCGCGCGCCCCGCGAAGACGGAGAGAAGGCAGCAGACGACGCTGAGTATGCTGTAGAG
CACGGCATGAGCCACCTTTCCCTGAGAGATGAGGGCGAAGGTCTCAAGCGAGAAGGTCGAAAAGGTGGTA
AAACCGCCGCAGAAGCCCGTCTGCAGCATCAATATCACCGAGTGCCGCGAGAGCCCGTGTCTCTCCGAGA
CGAGGCTCAGCACGCCGATGAGAAACGAACCGAAGATATTTATCGCCGGAGTCGCCGCCGGAATGACGCT
CCCGGCCGTTACCGCCATTCCGAGAAGATAGCGCAGCGATGCGCCGAGAAAGCCGCCCAGCCCGACAAAT
ATAACGCCATCCATAAAGATTCTCCCCTCGTGCTCCGCGTATACAGGCAAAATAATAGACTCCTGCCGTT
TGGACAGGAGTCATTACCGCAGCAGCGAAATTCGGGCGAACTCCATCGCCCTTTTTATTTTACGTCATTG
ATTATACACTATGGCTGAGTACGAAACTATTAGGAAGTCTGCACACCTGGCGCGAAATGTGAAAGGTAAA
ATTCAAAGTTTCGGAAATTATCGGGGCGGCGGCAGGAGGCACACTGTGTTTTTTAAATTAAGGTACTTGA
ACAGAACATGCTTTCATGCTATCTTTTGCAGAATATCGATTCGGATATACTTAGGCTCTGGCAACATGGA
GAGTAAATGTTCCCGAGTCTTTTTATTGTGTATTTGACTTGAGAAGAGGAGACTTTGCCGATATGACTCC
TGGTTATCCGTTTTACGCTGCTGTCGGGCTGATATGAACGCCGTGAATTTTAATATGTTCGCACTGCTTA
ACGAGCTCTCTGAGCTGGTTTATATCTCTGATGTAAATACATACGAGATGATTTTTATCAATGAGTCGGC
AAAGACACTTTTCGGAGTCGGCTCTGACGTCAGCGGACGCAAGTGCTATGAGGTGCTGCAGGGCAGGAGC
TCTCCGTGCGGTTTCTGCACAAATTCCAAGCTTTGCCACGATAAATTCTATACATGGGAGATATTTAACC
GGAAGCTTTCGCGTCATTATCTTCTGAAGGACAAGCTGATTTCCTGGAATGGGCGCGAGGCGCGTCTGGA
GATCGCCATTGACATAACGGAAAAGGAAAATCAGAAGGATACGCTGAAGAACGCGCTTGACGCCGAGGTC
GCGGTGCTGAACTGTGTCAAGGTCCTTACGGAGGCGGAAAGCCACGGTGATGCCGTCAGCAAGGTGCTTG
AAAATGTCGGCCTCTTTCTGGCGGCGGAGAGGACCTATATCTTTGAGATCAGGGACAAGTTCATTGACAA
TACCTATGAGTGGTGCGCCCCCGGCGTCTCCCCGCAGATAGACAATCTCCAGGGGCTGCCGATAAGTTTG
ATATCATTCTGGAGAGAGAGTTTCGACGCCGGACAGTGTTTAGTAATAACGGACATCGAAGAGCTGCGCG
AGACCCGCCGGGACGAATATGAGATACTGCGCGCGCAGAATATCAGGAGCCTTATCGCGGCTCCGCTGGC
GGCCGACGGCCGCCTTGTCGGCTATCTCGGCGTGGATAATCCCCCGGCGGCGCGCATCCTGCATATTTCG
CCGCTGCTCATCACCCTCGCCAACTTTATCACCGGCACCATGCAGCGCCGCCTCTATCAGCGGCGCCTGG
AGGAGCTCAGTTATAACGACATGCTGACGGGGCTCTATAACAGGAACGCCTTCATCCGCGATGTGGAAAG
CCTCTCTAAAAATGGCTTCAAATCGCTGGGGATAGTCTATGTCGACGTCAACGGCCTTAAAAAATGCAAC
GATGAGTACGGACACGCGGCGGGAGACTTGGCGCTGGTCAAGACGGCGAAGACTGTGGAATCCGTCTTTC
GTGAAAAGGGAAACAGCACATACCGCATAGGCGGAGACGAGTTTGTCGTGCTCTCGCCAAATTTGAGCGA
GGAATATTTCAGCAGCCTGGTAGCCAAACTCAAAGCGAAGATCGGCCGGGACGAGGACGGCATGCGGAGT
TTTTCGATGGGATGGCGCTGGGCCTCCGGGGGCTGCGACATACAAAGCCTGCTGACCGAGGCCGACGAGC
AGATGTATCTCGACAAGAAACAATTTTACCGCAGCAAAGCGGCCACAAAGCGCTACCGCGCCTGCAGCGA
CGAGGTTATCGGCCTCGGAGATCCCGAGGCTCTGCGGTGCCAGCTTGACGACGGCCGCTTTCTCGTATAT
TTCCAGCCGAAGGTATCGGTGGCGGATCATAAGCCGATAGGGGCGGAGGCGCTGACGCGCTATCTCTCTT
CGGAGGGAGCGCTGATAGCTCCGGACCAGTTTATCTCTCTGCTGGAGAACAACAGGCTGATATGGATGCT
GGACTTTTGGGTATTCGGCTTCGTATGCCGCAAGATCCGCCAATGGCTGGATTTGGGGAAAAAGGTGCTG
CCGATTTCCGTCAATTTCTCCCGCGCAACGATCTCGGAGACCGATTTTGTCGAGCGGCTTGAGGAGGCGT
GGCGGCAGTGGAAGGTGCCGAAGGAGCTTCTCGAGATAGAGGTCACCGAAACGGTGGAGCTAGACGATGA
AAAGAATTTTCTCGATATAGTTAAGAGGGTGAAAGAGGCTGGTTTTCGGATCTCGATAGACGATTTCGGG
GCGCGTTATGCGAACCTTTCGCTCTTTGCCGCCTCCTGTTTCGACGTGCTGAAGATCGACCGCTGCCTGG
TGCGTGACCTGCCTGACAACCCCACGGCCTTTGCCGTGCTGAAGGCCATCTCGGATATCTGCAGGAAGAT
GAATATACGCGTGATCGCCGAGGGAGTTGAGAATGAACGGCAGCTTAACGCACTGCTTGAGATCGGCTGC
GACGGGCTGCAGGGATTCCATTTCAGCCGCCCGATACCGCTTGAGGAGTATCAGGCAAAGTATCTCAACG
CGCAGGAAGGGCGCGGCACGGCGTAGCACCTCATCCGCCGTCAGCGGACAATAAAAGGCTTAAGCGGCTC
CGGTTATGCCGGAGCCGTTTTGTCTCTTTTCTTAAGGAACATGATGAGCGCTCCGAAGAGCAGCATGGAG
GCCGGAAAGAGCACCGCGCTGTCGTCGTATTTGTAGGTGAGCCGTGAGCCGATGAAAACGGAGAGGGTGA
AGACGAGCACCGTGATGAGATATTCAAAGCTGCGTGAGATTTTTTCCGTGTCGCAGTCCTCCCGGTAATT
CGTCATGTATTCGATCGCGCCGCGCATGTTCGTCATCGAGAGCGTCGAAGAAAAGGGCACCCCGTTCATC
GTGCGGAAGGCGTCGAACTGCATCGCGCAGGCGAAAGAGACCATCGCGTTCGCGACGTTGTCGCTGTAGT
GCGGCATGAAGGAGATCAATATCAGCACCAGCGCCTCAAGGGCGACCACGATCTGCCGCCATCCGAGGTG
TTTCAGTCCTCCGTAACGGATACGGATCTTCTCCGTTATATAGGTGCCCAGCAGAAAGGCCGTCACCGGC
ACGATATAGCTGATAGAGGCGGCCAGCCTGCCGCGCGCCATGTTCACGCCAAGCAGGATCAGGTTGCCGG
TCTGCGTATTGGCGAAGACATTGCCGCGCCCGATATAGGTGTATCCGTCAAGAAAACCGCCCGCCGCCGC
GAGGATGACCGCGAGCAGGAATGATTCCGAGGGATCGGTGAAGTCCATTAGCTTTATCTTCGGCAGTTTT
ATCATGTTAGCCCCCCTGTACAGCGATGCGGCCGCGCATCATCTGATTTATACCCTGAACCGCCGGCCGC
CGCATCAATGAAGATACAGATAAACGGCTCAGTAAGAGGCCGGAGACGCCGCGCGTTTTTTGTTATGCGG
GAGGCGAAAATCGACCTGTTCACGGGAGCTTTTTGTTATGCTATCCTTCTCTTGCCGCCAAGGCGGCGGG
GAGGATATGTATGATGCTGTCAGAGATGATCGCCGCCGCGCTCGCGGGGGATATGCCGGTAGAGGAGGCC
CTCTTTGAGAACGAGGAGGTTGCGGAGCTTGATCTTTCGGCGCTCCGTTTTGACTCCGTGCGCTTTGTTA
AGTGCCGCTTTATCCGCTGCGAATTTAACGCGGCGCGCTTCAACTCCGTCTCGTTTGAAAACTCGGATAT
TTCGAACTGCCGCTTCCGGGACAGTTTCTGGCGTAAGTCTTCTTTTCGCGATTCAAAGGCCGTGGGGAGC
GTTTTCACGCGCGCCCTCTTTAAGGAAGTCTCGATCACGGGATCTAATTTTCGGTATGCGAACTTCGGCG
AGACGCTCTGGGACGGCTGCAAGGTCGAAGCCTCTTCTTTGAGGGAGGCGGTTCTCTCCGACGTCAAGTT
CCGGCGCGCGCGGTTCCGTGGGACGGACCTCACGGCGGCCGAGTTTTTCAAAAGCCCTCTCAAGGGGATA
GACCTCTCGGACTGCATTATCGACGGCATTTCCCTCTCCGATACCCTCTACGAGCTGCGCGGCGCGAAGG
TGACGGCGGCGCAGGCGGTGGAGCTCGCGAAGCTCCTCGGCCTGACCGTAGTCTGACAGGCGGCTTACGC
GGCAGAGAGGCGGGAGGCGGCGGGGATCTCCTTCTGGAGGCCCCGCCGCCGGTCGGTTATTTTATCGAGG
CTCCCAGTACTTCGGCCTCTTCGAGCGCGGGGTGTCCCGCGATGTCGCCGGGGGCCATAACGCCGCCGGC
CAGTATCATGCCGAGATCTTTCCAGCCCAGATGTCCGAGCAGGCTCGCGTAGAAGTCCTTTACCGGCGCG
AAGTTCGGCTCGCTGTCTCCCCCCGCCGCCATCAGCATGACGCATCCCTTATGATGCAGCCTGTAATCCG
GGTCTAGTTCGGCCACCGCGAAGCTGCGGTCGATCGCCGTTTTGAGCTGCGCCGTGAAGCTCCAGAAGTA
CATCGGCGAGGCCAGCACCACGATATCGGCCTCCATGAAGGCTGGATATATCTCATCCATACCGTCGCGC
TGCACGCAGGGGTGTTTGGGGTCTTTGCCTCCCGCGCAGCAGCCAAGGCAGGGTTTGATATCCATCTTTT
GCAGGTCGAAGTGTCTGACCTCGTGTCCCGCCGCCTCCGCGCCCTTTATGAAGCGCGCGGCTAGCGCCGC
CGTATTCCCGTTAGCCCGCGGGCTTCCGTTGAGAACGATTATTTTTTTGCCCATTGTTATTCATCCTCCT
CTTATTTATCTATCATATTATTATATCGCCCGCGCCAGGCCGCCGTCGATGAGAATTGCCCGACCGCCGG
TGAAGGTATTTGCCGCAGGACGGAGGAGGGCCGCCGCACTATCCCGGGGCGTGTTTATCTTTTGAGTTTC
AGGTCGATCACGGGGTTCACGAGCGGCTCGAAGGAGAAGCCGCCGGGGCCGCTGATGCGGCACTCCGCGC
GGTCGCCCTCCTGGATATGCACCGCGCGCGGCGTACCGGTCGAGAGGATGTCGCCCGGCAGCCAGCCCTG
CATGTGCGATATGAGCGCCACAAGTTTCGAGGGAGGGAAGGTCATGTTGGCCACGGTGTTTTTTGCGTGG
ATCTCGCCGTTATGGACGGTTGCCACCTCGAGAGCGAGGACGTCGGGCACCTCGTCGGGTGTCACCAGCT
GCGGGCCGAAGCTGAAAAAGCTGTCGAATCCCTTGACGATGGTGAGATAGCGCGGATTGAGACGCAGTAT
CGACTCCTCCGTCATATCAAGGACCGTCGTGTAGCCGACGATGTATTCCTGCCAGTCCTTTTCTTCGATG
AACTTGCATTTTTTGCCGATGATGATGCCGAGCTCCGCCTCCGCCGTCGTCTTTTGCGCCTCGGGCAGCG
CCGGGATACAGATGTCGTCTCCCGGCCCGACGATGCAGGAGGCCGGCTTGTAGAAACTTCCGGGGAAGAC
GGCGGGGGTCTTTTCACCGAGGTCTCCCGCGTGATCTTTGTAGTTGAGGCCGATGCCGAAGATACGCGGC
GGGTTGCGGTACAGCGGGCCGTATACGACCTCCGCGAATGGGATGGCCTCTTTTTGGGCAAGTCTTTTGG
CCTCTTCCCGACCTCCGCCGTTGTACCATTTCGTAAGTTGGGGTATCTGTTCCTTTTCGATGAGCGCGAA
GATCTCCGTCTCCGGCGCGAACCCCGCGGCTTCTTTCAGCGCCGCCACGGGCAGGATGCCGCTCTTTGTC
ACGATCCCCGCCTTTTCTTTGCCGTCTTTTCTGTATGTTACAAATCTCATTGATATTTTCCTCCCGTCTC
TATTTTTATCTGCTGTTTTTTGAGCGTTTTTCGATTCTTTTGCCGCTTTTGGCGGCGTTGTCTTTTCCTG
ACGATTATGTTAGCAACATCTCCCTCTGCGGTAAAGAAGGGACTCTTCGCGCCGGTGACGGCGTGGCTGT
CCGCGCGGCGGCAAAGCGAAAGCGGACGGAAAAATTTTCCGCCCGCTTCCTATATATGTGAAAGAGGAGG
TGCCTCCTCTGAAAAGCTAAGGTACGAATTTGTCGAGGATGAATACTACGGCGCAGGATAGTATTGAGAC
CTGTAGCAGGCTGCCGCCGAACCAGGAGAGCCCCACCGCCGCGATAAGCGCCGCTACGGCGGTCAGCGGA
CTGCCGGTGGCGTCGATTATCGCCGGAAAGGTCATCACGGCGAGCGTCACGTAGGGGACGTAATAGAGAA
AGGCGCGTACCCTTTTATTTTTTATCTCACCGCGGATGACGGTGAGCGGAAGCACGCGGATGAGGTAGGT
TACCGCCGCCATTATCAGCAGGTAAAGATATACGTTACGCGGCATTTGCCCGTCTCTCCTCATTCAGGGG
GAAGAGGAAGGCCGCGGCGCCGGAGATGGCGACCGTCAGGACTATCGTGCGCATCCCCGCCGAGAGCTCG
ATGAAGGAGAGGCGCGAGAAAGCGAAGCTTGCCGCCATCGAGACGACGATGAGCAGCGCGATGACGAAAT
TCTTGCGCGCCGGCGGCACGATGACCGCGATAAACATGCCGAACAGCCCTACGCTCAGCGCGGTGACGAT
GTTCTGCGGCAGGACGTTGCCGACTATGACGCCAAAAAAGGTGCCGAAGGCCCAGCCGGGGGCCGCCGCG
GCGACCATGCCGTAGGTGTAAAAGGGGTTGAGGCGTCTTGGCTGCGCTACCGAGAGGCCGAATATTTCAT
CCGTGATGTCCACCGCGAGCAGCATACGGTGGCGCAGAGGGGTCTTAGGGGAGATCTTCTGGCTCATTGC
GCAGGACATCAGCAGGTAACGCGCGTTCGCGACGACTATCATGATCACGACCTCGAGATAGCCAGCTCCC
GCGGCGATGAGGGAATAGCCCGCGAACTGTCCCGCGGAGGCGTTCTGCGTCAACGCGCTCAGAAGCGCCT
GAAAGGGGCTGAGTCCGGCGTTCTTGGCGCCGATGCCGAGGGTAAAAGATACCGCGAGATATCCCAGCAG
GATAGGTATCGCGTCACGCATTCCCTTTGAAAAGTAATAGAGATCTCTTTTTGACATTTCTTTCCCCCCG
AAGTCTCATATTTCCACCACTGTCTCAATTTTTACAGCTTTTGTTGCAAGCAGTCCAACGAATCTTTATA
ATAAATATATTAGTAAGACTAATGTTAAATGGAGCGCGAAATGAACAGATATGAAGTCTTTGTCAAAGTG
GTGGAGTGCGGCAGTTTTACGCGGGCCGCGGATGAACTTGGCTACACGCAGTCGGCGGTCAGCCAGATGG
TCCACACGCTCGAAGAGGAACTCTCCGCCGTGCTGCTGCGGCGCGATAAGGGCGGGGCGGCGCTCTCTGC
GGACGGCGAACAGTACCTGCCCTATATCCGTTCGATATGCAGCGCCCACCGCGAACTGCGCATGAAGTAC
GACGAAATGCAGGGGCTGATGGGCGGGAACATCAGGATCGGTACCTTTACGAGCGTGAGCCGCAGCTGGC
TGCCGAAGCTCATGAACGAATTCCGGAAGATATATCCATTCGTGCATTTCGAGCTGCTGCAGGGAGACTA
CCGCGGCATTGAGGAGTGGATATCCGACGGGCGCGTGGACTTTGGCTTTACCTGTTACAACGAGGTGAAG
GGGCTGACGGTGATCCCGCTGCGCAAGGACGAGATGCTCGCGGCGCTGCCGCCGGGGCATCCGCTCGCGC
AAAATGGGAGTGTGACGCTGGAAGAGCTTTCGAAGGAGCCGCTGATACTTCTCGATGAGGGAGATTTCAG
CGTGGCGCTGGACGCCTTCCGCAGGAGGGGGCTGACCCCCGATATTCACTATAAGGTCACCGATGACTAC
ACCGTCATCTCGATGGTCGAACAGGGGCTCGGCGTCGCCATCCTCTATGAACTTGTCCTTAAAAATGACA
GCCGCAGACTTTCGGCGCTCCATATCGCCCCGCCGGTGGAGCGCACGACGGCGCTGGCCTACAGAAACAA
GCGGACGCTCCCCGCCGCCGCGCGCCGCTTTATCGACTTCGCCCTGGAATATTTTAAAGCGGGGAAATGA
ATTATAATTGTAACGATACAGATAAATATTCAAGGCGGTGGGAGCTCTTCCGCCTGTGTCTGAGGAGGGA
CGAACGACGATGCTTCTGGAGAAAATCGCCGCCGCGGCGGCGGAGTTTATGGACGGGGCGGTCAACTATG
TAGCCGCCGAGGATGCTTTGCGCCCCGATTTAGCGGGGATGCGGATATACGATGAACCGCTGTTCGGCGC
GGCGGCGGCCGATGATCCAGCCTTCGCGGAGCTGCGCCGCGCCGAGGTGCTGCACCCCGAGGCGATGCTG
CCGCACGACTGGCTCCCGGGGGCGCGTTCCGTTATCTCCTTCTTTCTCCCCTTTACGGAGACCGTAAGGA
GCACGAACCGCGCGGAGCGCGCGCTGCCCTCCGACGAGTGGCTCCACGCACGCATCGAGGGACAGATGGC
CATCGCCGCGCTCGGCGAATACCTCAAAGGTTTCCTGGAAAGAGAGGGGGCCGCCGCCGTCTTCCCAACC
ACCGACGCCCGTTTCAAGATGCTGGCCCCCTACGCCTCCAACTGGTCGGAGCGGCACGCCGCCTATATCT
GCGGTCTCGGTACCTTCGGCCTCTCGAAGGGGCTTATCACCGAGAGGGGGATCGCCGGGCGCTTCGGCAG
CCTCATCACCGATGCCGAAATTCCGGCGACGCCGCGAAAATATGAATCGCCTTACGAGTATTGTACGATG
TGCGGAGCCTGCCAGAGGCTCTGTCCCGCGGAGGCGATAGACGCGGCGAAGGGCGTCGCCCTCGGAAAGG
ACCACGATATCTGCGGCGCCTTTGTCAAGGCCTCGACACGCCCGCCTCACGGCCCGCACGCGAGGGTCCG
TTATGGCTGCGGCAAGTGCCAGGTCGGCGTCCCCTGTGAGAAGGGGATACCGAGGCCGCGCTGATGTTCT
AAAAAAGGGCGGCTGCGTTCGCCGAAAGGGAGGATATGAATGAGCGAAAAAATTGAACTGATGGTCGTCG
TCGATATGCAGAACGACTTTGTGAGCGGCAGCCTCGGCGGCGATATGGCGCGCGCCATCGTGCCGAATGT
CGCTGCCGCGGTGGACAAGTTTATCGCCGAAAACGGCGCGGAGCGTCTTTTCTTCACGAAAGACACCCAC
GAGGATAATTACATGGAGACGAACGAGGGACGCCATCTCCCAGTGCCGCACTGCGTCAGAGGAACATGGG
GCGCGGAGATCATTCCCGAACTCAGCGGTTACGCCTCGCGCGGCGGCGTTACCACCGTCGAGAAGGCGAC
CTTCGGCAGCGTCGCGCTTCCCGATATCATCCGCGCGGCGCTGTCCCGGTATGAGCCGCTCTCCGAGGCG
GACATCACCTTTCATATCGTGGGGCTCTGTACCGATATCTGCGTCGTCAGCAACGCGCTGCTGCTCAAGG
CGAACTTTCCCGAGGCGACGTTCAAGGTCGATCCCCGCTGCTGCGCCGGCGTAACGAGAACGAGCCACGA
GGCGGCGCTGGAGACGATGCGGATGTGCCATATAGAAATTATCTGACGCCGCGTAGCCGGTAGTACTCGC
CGGCCCTTCGCTGCCCGGCGGCCAGGCCGGATGTTACGGTAAAATCAGAGAGAGACGGTGGGCTTTGCCC
AAGCGTCTCCCTCCTGTTTTATCTTACTTAAGCTGTGCGGCCTCCTATGCCGCGGGGCAGGGTTCCGCGC
CCATTCCGCGCTCTCTTGTACCGCCGCTTTGCACCGCAGGCGCTTTGAGGGCCCGCAGCGCGTTTGCCAC
GGCGAGGAGCGCCACTCCGACGTCGGCGAAGATCGCGAACCAGACGGAGGCGCCGGCAAAAACCGCCAGC
AGCATCACCGCGATCTTGAAGCCGAGGGCCATCACGATATTCTCCCACACGATCCACCTCGTCTTGACGG
CGATCCTGATGGCCGCCGCGATCTTATCGATCTCGTCGGTCATAATCACCACGTCCGCCGCCTCTATCGC
CGCGTCCGAGCCGATGCCGCCCATCGCGATGCCGATATCGGCGCGAGTGAGGACCGGCGCGTCGTTGATT
CCGTCGCCGACAAAGGCGGTCTTCTTCTCTTCGCCCGCCATCAGCCTTTCCAGCTCCGCCGTCTTATCCT
GCGGCAGCAGCTCCGCGCTAACGGCGTCCATCCCGGCCTCCGCCGCCGTCTCCTTCGCGATCGCCAGATT
GTCGCCCGTCAGCATTACAAGGCGCGAGACACCCGCCGCTCGCAGGTCGTCCATTGCCGCGCGCACTCCC
GGCTTGAGTTCGTCGGCGACCAGCAGCGTGCCGAGAAATTTGCCGTCAAGGGCGACATAGACCGCCGATT
TGGCATATTCCCTCAGACCCTCGATGCCGATGCTCTTCATGAGCTTGACGTTACCGGCGCGGACGACGCC
CTCTTTGGTGCGGGCCTCGACGCCCATGCCCGCGATCTCCCGCACTTCGGCTCTCTCCGGCGTCCCGCCG
CCGAAGGCCGTCATGACGGATTTCGCGATGGGATGATTAGACTGCGCCTCGGCCGCCGCCGCGTACCGGA
GCAGCTCGTCCTGCGAAACGCCGTCGGCCGGCAGCAGCTCCGTGACCTTAAAGACGCCCCGCGTCAGCGT
TCCCGTCTTGTCGAAGGCGATAGTGCCAAGTTTGCTCATCGTCTCAAGATATGTGCTTCCCTTTACGAGA
ATTCCGTTCCTCGCCGCGCCGCCGATACCGCCGAAAAAGCTGAGCGGGATTGAGAGGACGAGGGCGCAGG
GGCACGAGATGATGAGGAAAGAGAGCGCCTTATAGAACCATACCGAATAGCTCCCGTAGCCCGCGAGCGG
CGGCAGCAGCGCCACCATCACCGCGAGGGCGACGACGGTCGGCGTATACCAGCGCGCGAACTTTGTGATG
AACCTCTCGGTTGCGGACTTTTTGGCCGCCGCGCCGCGCACCAGCTCCAGAATCTTTGAGACGGCGGACT
CCGAAAAGGGCTTTGTCACGCGTATCTCCAGCGCTCCGTCGGTGCTGACGGATCCGGAAAGCACCTCGTC
ATTCGGCGCGGCGCGGCGGGGAACCGATTCGCCGGTGAGCGCCCTTGTGTCAAGAAAAGAGGTGCCGGAG
ACCACGGTGCCGTCGAGCGGGATCTTCTCCCCCGGGCGGACGGAGACCGTCTCGCCGACCATGACCTCCT
CTGGAGCGACCCGTACCAGTTGGCCGCCGCGCAGTACGCTGGCGTAGTCGCTGTGCAGATCCATCAGGCT
TTCGATACTGCGCTTTGACTTCGCCACCGCGGAGTCCTGGAGCATCTCGCCGATGCCGTAAAAGATCATT
ACCGCCACCGCCTCCGCCATGTCTCCGATGGCAAAGGCTCCCAGCGAGGCGACGGACATCAGGAAATTTT
CGTCAAATACTTCGCCGCGAGAAATATTGCGCAGCGACGCGAGAAGCACCCGCCATCCCGCGAGCAGATA
GGCCGCGGCGAACCCCGCGGCTCTGACATACTGCGGAAGCGGCGCAAAGGCCGCAATCGCCGCTATCGCA
AAGGCGGCGCATAACTGTATCAGCGTCCCCTTAACGCCGCCGCCCTCTCCGTGAGAGTGGCCGCAGCCGC
AGCCCATCTCTTCGTCTTCATGGCCGTGGTCATGCTCATGTTCGTTCCGGCAGCTATGCCCGTGCTCATG
GTTATCACTGTTTTCCCGCTCTATTTTGTGCCGCTCTTTCATATCAAGAACTCCTTTCTGATATACATAT
ACCCGTATAGGTATATGTATATCAGAAAAATAGAGATTGTCAAGACAGCGGAGGGGATTTTTTATGACAT
GCGTGAAAAATGTTCGAGTGTCTTAATGAAATCGCTGATCGTATTTTCGGCGTCGCCGTTCTCTATGCCG
CGGCGCACACAGTGCCTGAGGTGTCCCTCGAGTACTATCTGCCCGATCTTATGCAGCGCGTTCTTCGCCG
CGTTGATTTGGATGAGGACATCCTCGCAGGGTACGTCCTCGTCGATCATCCGCTCGACGGCGTTCACCTG
TCCGGCGACCTTCCTCAGCCGCAGATGCAGGTTCTTTGACTCCATACATTCCCTCATGACAGCGCCACCT
CCCTCTATAATTCCTCAAAAATACCTTCGCGGGGTGCAAAAGTCAAGATAAAAAAGCGCCATCCCGACAA
ACGCGTCAAGTCTTTTGACGGAAACAGCGGACCGTCAGCGGCGTCGACCGGCGGCGCGCCCGCTACAGCC
GCTCGTCGACCTCTCCGATGAATCTCTTCTGCTGCCACAGCCATTGTTCCGGAAACTGCAGTATGCGCCT
TTCCAGCTCCCTGTTTATCTGCAGCGTCAAAAAGTCGACCTCGGTCATATCCCCCTGCGCGCCGTCTTCG
GGAGGAAAGCCGATATTTATCCTGCATCGGTAGGGAGATATCCGGGTGCAGGTGACGACCAGTACCGCAG
CTTCACTCAGCAGCGCGCAGCGGGCGGCAAGCGTACCGGTATTCGCCATTTGCCCGAGAAAGGGCAGTTG
GGAGCCGCTGCTCCCTCCGTGCCGGTCTCCCGCGACGCAAATGACGTCGCTCTTCTGAAACTCGAAAGCG
AGTAGTTCTGACAGCGATTTGTCATTTAAAGCGGATATTTCATCATGCCTGCCGAAGAGGCACGAAAAAC
GCATCTGTCCCTCCATCCAGGCGGCGATGAGCGGCCAGTTGCCCAGGCAAGCCGATACGGCAATGACCCG
TCTGCCGTTTGAAATAGCCTTCTCAATGTGTTCGAATCCCCTGACCTCAGCGGCGACCCTGTTCACGTAA
GCGGGGTCCTTCTGCCATGCGGCGTATTCGAAAAAGCTCCATAAGAGGTTTTTATACGATTCCTTCATTA
TTTGCTCTCTCTTGAACTTCGGCTTTGAGGGAAAGACGAACTCCAGGTTACGTCTGGCGATGTCTCTGCG
CGGTCCCGCGATCCCGGCGAGTATGCAAAAAAATTCCACGGCTAACTTTGCTGTGAGCCCCTCTCTTTTG
ATAGTTTTGTTGAACAGCGAAAAAAAATTATCCCGGCAAAAAATGTCCGACATGACTATACAGCGACGCC
TATTCCCGGCGTCCCGCTATTCCCCCGCCTGGATTCTCATCCTGGTTTCTTCCGATCTGTTCTGCGGGTC
GCCGTTCAGCGCTGCGCTGCCGATGGTTACCTCGCCGCAGATAACGCCGCCTCTTTCAATCGCTATCATG
TTCGTCGTGACGCTGCCGATGACGAAAGCTCCCTGTCTGAAATAGGCGTCCGCAGACGACGAGATGTTCC
CCGATACCTTGCCGTCCACAAATATCTCCTTGGATATCATCGAGCCGACGATCTCCGTGTCTTTGCCTAT
CTTTATCGTGCCCTCCGCGGCGAGGTCCCCGGTGATCTTGCATGCCTTGAGGTCGATATTTTCTCCCGAG
ATATTCCCTTCAACGCTGCCTGATATGACGATGTCGCCTTTGGTGATGACATTTCCAATGATGCTGCCGC
GTATATCCAAACTTCCTTTCGAAACGACCTCGCCGTTGATGGCAGTATCTTCGGAGATGACAGAGGGATC
AGATTTTTTGCGGTCATTCTTCCTTGGCTGTGTAAGTACCAGCTTAGGCGCCGCAGTCTCCGCCTCTGTG
ACAAGCGCGGCGATGTCCTGTTTCTCCGTCGGTCTCTCTTCCCTATTCTGGTTTTTATGCAACAGGAATA
TCTCTTTTAAGGCGGTTTTGAAATTCTGGCGATAATCCATGAATTCTTTCTCCCTATCTCTTATTTTATG
TGTGTAAACGTGATGGGCCTGTCTTCGTTGCCGAGCGCTTTAAAAATGTAATTCTCTTTTTTTAAGCGCA
GAATGATCTGTTCAAGCGAGGTGAGCGAGAGTTCCGAAGTATCATGCATCAGGACGATATTTGGCTGGTC
CCGCCTAACGTTGTTCGCCACGTTGTCGATGATGTTCTTTTTTATCGTCTTTTTGACGGCATCTCCCGCG
GAGACGTTCCAGTCATAAAATTTGAACCCGCGGCGCAGCATTTCAGCCGTCAGCTCTCCGTATATACGGG
AATTGAAGACGTTTATACTGCCTCCGGGAAAGCGGAATATGGCGCACCTGTCGCCTGTTGCGCGGTATAT
CGCATCCTTGGCCATTGAAAAATCTTTGAGATATGAATCCACATTCATATATATCTGGAGGTATTTATGG
CTGTACGTATGGACGCCGATGGCGTGTCCTTCGCTCTTTATCCTTCTTACCACTGAGGGGTATCTTTGTA
CGTTTGTCCCAACCAGAAAAAATGTCGCCTGAACGCCGTGCTTTTTTAGGAGGTCCAAAAAGGCCGGCGT
ATATTTCGAGGGACCGTCGTCGAAGGTCAGGTACACGACGCCATCCTGAAGCTCCCTCTCCTGCCCAGCT
GCGCCGTAAAGTTCACTGTAGGCGCTCTGATAGCTAAAAGATGGAGGGCGGTTTTGGGGCGTGCCGTCGC
TTTCAGAAAGAGATTTTTTATCGTACTGCAAATCGGATACGCGCTCCTTTTTTATTTCTGGCGGTTCTTT
CCGTATAAAAACATCTATAAGATATTTGCCGGACAATACAGCCATAAGCAGCAGTGCCAAAATGATTAAA
TGCCTAAAAAATGCAACGCTTCCAAAATAACGCATCAGCCACCGCCTGAATCCTGTAAACAAAGAGATAT
TCCATCTGGGCTTTATCTTCTCATGTAGGTGAGTATATCAATAATTCTTGCAGAATGCAATTAAAAATAA
GTGCAAAATAATTGTAATAACGGTTGCATGTATACATATTATATGAATTGCAAAATTCAAGACATTCTGT
GCGGGAAAACAGATGAAAACGCAGAAAAGATAAAAATATGTTGTGGCAAGTAAGGTTTGGCGCAAAGCGA
AGAGTCGGGAAAGCCATTTTAAATGGCGGTCTTTGCCTCGCAGCTCATGGTAAAATAAAGGTCATTGAAA
ACGGGAAAGGACGCTTCCAATTTTCGCTTCGGTAATTGCCGTGCGGAAGGATAAGAACGTGCGAATGTTT
CATGACGGCTATCTAGACGATCAAGAGGTGTATGTTCATGTGGAAAATTCAAAAGGGATCAACCAGCGTG
AGCCGTACGTTCAGGCTGCCCGAGGAGATGGTGGAGGTGCTGGAGTCGCTGGCTTCGGAGAACAGGCTGT
CCCTGAACCAGCTCGTCATTCAATGTCTAAGGTATTCTCTCGAACATCTCGATCCTCCGGAAGGAACAAA
CCCTAAAGAAAGATAGACACAGCCGTACTGCGTCTCGTAAACGTCATTAAAAAATGAAAACAGCTGGCCG
CAGATGCACAGGACGTCTTTATTTTTCATTTATGCCAGACAGCCAGCCCTCCCTGCTTAATTTTTAAATA
TCGATCAGCATTGAAACGGCGCAGTAGACGAGCAGCAGCGCCATGATGGCGTTTACCGGTCGGCTGTATC
TCTTGAAAAGTATCTCAAAGAGCGCGCCGAAGGCCGCCCAGCAGAGCGTGCAGGCGAAGCCGACGAAGGC
GAGGAATACGACGAAGGCCGCGATGACCGGCAGCCCGTGATAGTAGGGCAGGATGAACGAAGACATCGTC
GTTATGCAGTACAGGATCACCTTTACGTTGACGAACTGCAGCGCCATCCCCGAGAGAAAAGTATTCGTAA
CGGCCCGTCCGCCCTTTTCATGAGGCGCGTCGCGCCACACGGTCCAGGCGAGCCACAAGATATAGGCCGC
GCCGACATAGAGCATGAGCGGTTTTACGGAAGGGATGACGTCGTATAACAGCGAGCTGAAAAGCGCGCTG
AGAGACATCACGACGAGAAAGCCCGCAAAGACGCCGAAATTGAATGGCAGGGACCTTCTGAAGCCATACC
GGCTCGCGTTGGACATCGACATGATATTGTTGGGGCCGGGGGTAATGGCGGTAAGAATGACATAGGAGAA
AAACGCCGCGAAATTCATAACGATCACTGCCTCGCTTATTTTTTGTATGATATAATGAATACGTTCGGAC
GTTATACTGTCCTTTGTTGGATATACTATACATATCGTGCGATATATTGTCAATAAGCCAGAGGTGTGTT
CTATGGAAAATATCAATTCGGTCGTCGCCGACAACCTGAAACGCCTCCGCGATGAGCGGAAGCTGAGCCT
GGAGGCGACGGCGAAGCTCTCCGGCGTCAGCAAAAGCATGTTGGGGCAGATAGAGCGAGGCGAGGCCAAC
CCCACCGTCTCGACCGTCTGGAAGATCGCGGGCGGCCTGAAGATATCCTTCACCGACCTGATGACGCGCC
CCGAAAAAGATTACGAGACGGTCGACATCAGACAGGTCGAGCCGCTGCTTGAGGACGGGGGCCGTTACCG
CAACTTCCCCGTTTTTTCCTTCGACGCCGCCCGGCGTTTTGAGATGCTCTACGTCGAGATAGACCCCGGC
GGCCGCCTGGAGGCCGAACCGCATCCCGCCGGCACGCAGGAATTCATCACCGCCTTCTCCGGCGAACTCA
GCGTCTCCGTCAACGGGGAGACCTTCGCCATCACACGCGGCTCCTCCCTGCGCTTCAAATCCGACGGCCC
CCACAGCTACAAAAACACCGGCGAAGAGATCTGCCGGCTGAGCATGGTCATTTATTATCCGGGGTGATGG
TCTCCAAAAGATAGATAATTGTGGCTGCTATTACATATAGTTAACCTTAAAAGAAGCTCTATTTTTTTCT
AAAATCTTGCGTGACATATTATGGTTATGGTGGTTAATGTTCCATAACTAATACAGTCTGTGTTCTGCCA
ATTCTTGAATATAAATCAGCTGCTAGGTTATTGAGATTGCTGATATCTTTAACATAAACCTCTAGCATAT
AGTGATATTCTCCTGATAGTACCCATAAATCATGTACATATTCCATTTCTTTGAGCGTGTGGAACATATC
TCCGACATATTTATCTGTTTTAACAAGAATAAACGCATGAATACCATATCCCAGTTTTTTTAGATCGATT
TCAGCATGGTATCCTGCAATAATACCTCTTTCTTCAAGTTTCTTGGTTCGTTCATACACTCTGGGAATGG
ATAAATTTACTCTGTCAGATAAATCTTTGCATGTAATTTTAGAGTTTTTCGTAAGCTCTTCTATAATCTT
AATATCTATAGAATCAGTTTCTGGTGAAATATCATATCTCATCATACCGTAAAAACCTCGCTTAATATTT
ATTCAAGATAATTATAAAAAATATATAGAAAGATATCGTGTGTATCAATATATTTTTCTATATCATAAGA
AACTGAGCTATAAAATAATAAATTGTTATTTAAATATTATTTTGTCTTAAAACTTTATTTGATATTAAAT
ATTTTAGCATCATCTATTATATTTACGCAATATCATTAGAAAATATATTTTTATAGCTAGAAAACAATAA
AATATTATCAATTAATTAGCAATAACTTCAAGTATTGTAGCTACTCTGATGTTTTACGCAAATACATATG
ATTTAGGATCGTGATATTTCAAAGGATAAAGCCTATATAAAAATTATTGCCTTTCAACTAAAAAACAAGA
AATTAAATAAACTATCCTGTCTATTGCCAAACTTAATCTATATTCAACATTTAATGGATCTAATATACTG
ATATAAATATATTAATCGGTCGATTATTTGTGTAATTAGTTAGTGAAAACACAATTTTTATTGTGTTTTT
GCTGTTGGTTCTGTGCCTATTTGGAGGTGTCATATGTTAGATTTTAATATTATCCGGTGGACAAAACTAT
TCGTTGTCTTGGCAATCGTGCTGTATTTTCCCGCAAAGCTTGAGGCAGGAGAAGTATACAAATCGCATTA
CGCGACGTTTTGCGCGGCGCACGAGAATTTATCCAGTAGTTTGAGCAGCGATGTGAAGAAATATTATCTT
GAGAGTCATGCGGCCTTTATGAAATATTTAGCGGCCGAGAGGGAAAATCTTGCAATTTTTCACGGTGTCC
TTGTTACTAGAAAAAAGGAAAAGCTTTATATATACAGAGACACGCTCAACGCCATTTTAAAGAGGCGTAT
CGCAGAGCTGGAGTCCCTTCATGAAAACAACGGGGTATGGTTTTCGCTGAAAACGCGGGATAATTTGGCG
CGCGCCTTTGCCGCCGTCAATCAGCGCGTCCCTTACGACAGGGGGGAGAAACTGCGCCCTACCTTTAGAG
ATGCCGACCGGGCCTGGAAGGAATATGTCAGAGCCGAGAGGATCTTTTACTCTATATATTTCAAAGATGA
TCAAACAGCTCCGGAGAGCTGCGATAGAGTCCTTCGTGAGTTAAGGACCCGAGATCTGCTTCTGGAGCAC
AAAGGGGTGGCTGCGATAAAAATAGAAAAAGAAGAATAGCTTGATTGGTGTCTATTGTTCTCTGTGAAAG
TATCTGTACTTGTGTGGCGGAAAGGGGTATGTAATGAAGAAGTTGGTAAATATTTTTGTGACAACGGTTT
TTATTGGGCTGGCGGCAGTGCTTCCGGCGCAGGCTATCTCTCTTGACGAGATGAAAACGCCGGCAGAGGC
GTCGAATTACACGAGAACATCTTCAAGTCAGGAAGTTATTGATTTTTGTAAGGAAGTTGCCAAGCAAAGT
GGCGGCAGGATACGTGTCGACCATATCGGCTATTCTCCGATGGGCAAAGAGATGATCGTTTTAGTTATGG
GTAACCCAGCCCCGAAGGGTCCGGAAGAGGTTGGCGGCGACAAGGTCGTATGCTATTTGAATAACAACAT
CCATTCGGGCGAGATCGAGGGCAAGGAGGCCTCTTTGATTCTGGCGCGCGAGATAGCTCAGGGGAAGCAT
GACAAGATACTCAAGGACGTAGTCATCGTATTGAATCCGAATCATAACCTCGACGGGAACGACATGCTCG
GTGAACACCGGATAGACTCTCAGCCGGAGCCAAGGCTTGTAGGTTCAAGGCTTACCTCTCAGGGGCTTAA
TCTTAACCGTGACTTTACGAAGCTCGAACAGCCGGAGACCAAAGCGATCATGAAGGTGATCAAGAGGTGG
CAGCCCTCGCTTATCCTCGACGCGCACGCGACGGACGGTTCCCGTATACGCCACGCCGTAACCTATCACT
GGTCGTATAATGCGAATACGGACAAGGAGCTTGCGGATTTTAACTCTAAAGTCTTCATCCCCGCGGCGAT
GGGGAAAGGCTCGATGCTCGATGTCAAATATGGCAGGACCACGCGCCCCTACGGGAATTTCTTCAAGCCC
GGAGAAGATTGGGAGGTGGACGACCCTAACGGAGGTTACTGGTCCAAGACGGCCGACGAGGACCTTCCCA
GATATGCTTTTAACTATGTCGGATTACGTAAAATGGTCTCCGTGCTGCTGGAGTGCTATTCTTGGGATCC
CTACAAGACACGTGTGGAAACTCAGTATGCCTGTATTTACGGCACTATTGCGGCGCTCTCGAAGCATAAA
GACGAGGTCAAGAATTTTGTCCGGAAGCTCAACGAGAAGGAATCAAACAGGGAGAAGAACGGACTCAACG
GTGAAATGGTCGTCCTTACCACCAGCCGCGACGTTACCGAGATGATATCCATAGATTCGTACGAGTATTC
CGGTCCCTGGTCCGCAGAGCTTGACAAGCCCAAGACCTATGAACTGAAGCACCTCAGCACCTTCACCCCG
ATAACGGAAAGATATCTTCCCGCCTATTATTTTATCCCGGAGGGCTATTTTAACGTTATTGACAACCTCC
TGCTTCATGATGTTGAGGTTTCGCGTCTTAAAGGCGATGTCAACGTTATGGTAAACGAGTTCAAGAATTT
TGACCATGAGATAGACCCTGATTTTGGTTACTATGAGGGGCATACCAGACGTCTTCTTACCAGCGGAGAC
TGGGTGGAGTCAGAGAAGACGATTCCTGCTGGAACCTATGTGGTTACTACTTCGCAGCGCAACGGCATGC
TGGCCGCCGTCCTTCTTGAGCCCGAATCTAACGACGGTCTTGCGAGCTGGAACTATTTTGACACGGGAAT
AGCCGGCAGAAAGGCAAGCCGGGTTTATCCGGTGTTAAAATCGCTCACGGATTATGCGGCCATTGACAAG
AGCAATCTGGAAAAGGTGACGGAGACACCGCTTGAGTGGGGGCCTCCAGTGCAATCCGCTGTAAACGGTG
GGAGCTCCAGCGGCTGTAATGCGATGGCGGCGGGAGCGGCTGCAGCAGCGTCGGTTATTTTTTGCGGCCT
CTTTATTTGGCGCAGACGGAATACAGATAAAAGTTAGATATATAAAGTAATCACGGCCTGTAATTCCCGA
CGGCACCTTTTATGGTGTCGCCGGGAATATTTGTGTTTAGGTATTTTTCCGTGATTTTCATAAAACCGCT
TGACAAAAAATCCAGAGTAGTAATATCATAAGAAAATACAGTCTTGATTTATAACTTTTCAGGACTATGG
TAATTGAATAGCGGCAAACGCGATGATGGAGTTACGGTCATTACAGATAGGTTTACAGAGAGCCGGCACG
CAGGTGAGAGCCGGAACCGAAGGGTAGTGAAGCGGTCTCGCTCCGGAGCGGAGTCCCCTAAGGCGAAAGC
TGTTAAGGGATTACGGCTGGCCCCGTTATAGGCGCCAATGAGTGGCCGCGGATATTTTGCGGCAATCAGG
GTGGTACCGCGATGATCTGTATATTCGTCCCTGAGGCATGCTATGCCTCAGGGGCTTTTTTTATGCCCGC
GGGGGCGGCGGACATTGGCAGGAATTTAAACCTGGAAACAACAAAAAGGAGTGTTGGCGATGAAGAGAAT
CAAATTTACGGACATCACGCTGCGCGAGGCGGCACGCGGACTTGAAGGGGCGCTCTCTTTCAAGGAGATC
ATAGAGATGGCGAAGATCCTTGACAAGCTCAATCTAGACGTTATCAGCCTTGCGCCGATCACCAATGTAA
AGATAGATTCGCTGCTGGTACGCACGGTCGCCGCCGCGGTAAAGAAGAGCACGCTCTCTATTCCCGTCGG
CAGCACGGAGGCCGGTGTGGATACGGCGTGGAGCGCCGTTGCGGAGGCCGCCCATCCGCGCCTCTATGTG
GAGGCGCCGCTTTCGGCGGTGCAGATGGAGTTTGTCTGCAATAAGAAGCCGGAGGGGATCATTGAGATGA
TCGGCAAGCTCGTGCGCAAGAGCCGCGAGTATTGCGCCGACGTGGAGTTTGCCGCCGTCGACGCGACGCG
CAGCGAGCCGGAGTTCCTCTATAAGGCGCTGCGCACTGCGGTGGCCGCCGGAGCTTCTACCGTTACGATA
TGTGATTCCGCCGGTACGATGATGCCCTATGAGTTTAATAATTTTGTCAAAGAGATATATGCCAATGTGC
CGGAGCTCAAAGAGGCGGCGCTTGCCGTCAAGTGTTCGGACGAGCTTTCGATGGCGGCGGCCTGCGCCGT
CTCCGCCGTGAAGGCCGGGGCCTCGGAGGTGGACGTGGCCGTCAGCGGCGGCTGCGCGCCGGAGCTGGAG
ACGGCGTCGCACATCATCCGTATGCGCGGCGACGACTGCGGCTTTTTCAGCGGCATAAAGTATACTGAGC
TGAACCGTTCGATCGCGCAGATGAACTGGATCTCCCGCTCGGAGCGCAGTAAGACGAGCGCCTTTGACAC
AGGGCTGTCCATATCCGACGGCTCGGATATCAGGCTGGACGCGAACGACGATATCACAGCGGTCGGCAAG
GCCGTCGAGCGCCTCGGCTACGATCTCTCGGAGGAGGATCTGGTGAAGGTTTACGACACCTTCAGCAATG
TCGCGGAGAAGAAATCTGTCGGCACGAAGGAGCTGGAGGCGATCATCGCCACGAGCGCCCTGCAGGTGCC
GCCCTCCTACGAGCTGGTGAGCTTCGTCATCAACAGCGGTAATGTCATCAGCGCAACGGCCAACATCCAC
TGCCGCCACAACGGGCAGGACCTCTTCGGCCTCGCGGTCGGCGACGGCCCGATCGACGCCGCCTTCCTCG
CGATAGAGCAGATAACGGGCCACCACTATGATCTTGACGATTTTCAGATCCAGGCGGTCACCGAGGGGCG
CGAGGCGATGGGTTCGACGCTCGTCAAGCTCCGCTCGAACGGCAAGCTCTATTCCGGCAACGGAATTTCG
ACGGATATCATCGGTTCCAGCATCAGGGCCTATTTCAACGCTCTGAATAAGATTTCATACGAGGAGAATC
ACAGATAATGAAGCTCTCATTTTCGACTTTCGGATGGCACGACCATACATGGGAGGATTTCTGCACCGTC
GCCAAGGACGGCGGCTTCGCGGGCATAGAGGTCCATAATATACACGAGCCGAAGCTCTCGGAGAAGAACA
GCATCTTCGACCCCGCGCGGGCGAACGCGGCGCACCGCGAGATGACCGAGGCAGGGCTTTCGATACCCTG
CATCGATACCTGGCACAACATTGCCGACAAGACGATGTTTGAAGAAAACTGTGCGGAGATAACGGATTAT
ATCAACACCGCGAAGAGCCTGCGCATCCCCTACGTGCGTCTCGGGGCGAAGGAGACTGGCGGTTCGTACG
AGGATGAGCGCGCCGCGGTGATGGCGGTGCTGCAGAGGATGCTGCCAGCGGCGCAGGAGGCCGGCGTGAC
GCTGCTGATCGAGACGATCGGCCCCTTCTCCGATACCGACAAGCTCTGCGATGTGCTCAATTCTTTCTCC
TGCGACAATCTCGCGGCTCTCTGGGACATGCAGCACACCTTCCGCGACGCCGGCGAAGCGCCGGAGAAGA
CGGTGAAGAATCTCGGCGCCTACATCAAGCATGTGCACCTGAAGGACTCCGTCGTCACGGACGGCGTGAT
GGAGTACCGCCTTGTCTGCGAGGGCAGCCTGCCAATCGACGCGATGATGCGCGCCCTCTATTCGCTGAAT
TATGACGGCTTCATCTCAATGGAGTGGGACCCGCAGTGGATGCCCGACATCGAGAGTATCGAACTGATTT
CCCTGCACTTCGTAAACACGATGAACCGTTTTGGCAGCCCCGCGCGTATGGTGAAGTCGAAGCGCCTCTA
TGAGAACAAGCGCGGCACGGGGTTCTATCCGTGGCAGAGGGACAAGCTGATCGAAATGACCTTCCCGCAG
GTGCTTGACCGCATCGTCGATGAGTTCCCCGACCAGTACGCCTTCAAATACACGACGCTGAACTATACCC
GCACCTACGCCGAATTCCGCGACGACGTCGACGAATTCGCGCGCGCGCTGATATCGCTCGGCGTCGGCCC
CGGAAGCCACGTCGCGATCTGGGCGACGAACCTGCCCCAGTGGTATCTGACATTCTGGGCGACGACGAAG
ATCGGTGCGGTGCTCGTCACCGTCAATACCGCCTACAAGATTCACGAGGCCGAGTATCTGCTGCGCCAGT
CTGATACCCACACGCTCGTGATGATAAAGGGCTACCGCGACTCGCATTACGACGATATTATGAGGGAGCT
GTGCCCCGAGCTGGAGACGGCGGCGCCCGGCAAGCCTCTCGCCTGCCGCCGCCTGCCGTTCCTGCGCAAC
ATCATCACCGTGGACTTTAAGATGAAGGGCTGCCTCACCTGGGAGGAGGCCGTGGCCCGCGCGCACATGA
CGCCGGCAGAGGAGGTCCATCGCCTCGCCGCCGCCGTCGATATCCACGACGTCTGCAACATGCAGTACAC
GAGCGGTACGACGGGATTCCCCAAGGGGGTCATGCTCACGCATTACAACGTCGTCAACAACGGCAAGTGC
ATTGGCGACCGCATGGACCTCTCCACTGCCGACCGCATGATGATCCAGGTGCCGATGTTCCACTGTTTCG
GCATGGTGCTCGCGATGACCGCCTCAATGACGCACGGCACGACTCTTTCGCCGCTGCCCTATTTTTCGAC
GAAGGCCTCGCTGGCCTGTATCAATCAGGAGCGTATCACCTGCTTCCACGGCGTGCCGACGATGTTCATC
GCGATGATGGAGCACGAAGATTTTGAGAAGACGGACTTCTCCTATATGCGTACCGGCATCATGGCTGGCA
GCCCCTGCCCGATCTCGAAGATGCGCGACGTCATAGATAAGATGAATATGAAGGAGATCGTCATCACATA
CGGACAGACGGAGGCGTCGCCGGGCACGACGATGAGCGACACCACCGACACCATAGAACAGCGTGTCGCC
ACGGTCGGCAGGGCGCTGCCGGAGGTCGAGTGCAGGATAGTCGATCCGGAGACGGGCGAGGATCTGCCCG
ACGAAGTGACGGGCGAGTTTGTCGCCCGCGGCTACAATATAATGAAGGGATATTATAAAATGCCGGAGGC
GACCGCGGCGGCCATCGACAAGGACGGCTGGCTGCACAGCGGAGACCTCGCCTGCCGCACCGCCGACGGA
TATTACCGCATAACGGGCCGTCTCAAGGATATGATCATCCGCGGAGGCGAGAATATTTACCCGAAGGAGC
TGGAAGAGTTCCTCTACACGCATCCGAAGGTCAAGGACGTTCAGGTGATCGGCGTTCCCGACGAGGCGAT
GGGAGAGGAGATCATGGCCTGCGTCATCCTCAAGGAGGGCGAAACGGCGACGGAGAAGGAGATCAAGGAT
CACTTCCTCGCGAACATGGCGCGCCATAAGTGTCCGCGCTACATCGATTTCGTTCCCGCCTTCCCGATGA
ACGCCGCGGGCAAGATTTTGAAGTATAAGATGCGCGAAGAGGCCGTTGAGAAGCTGGGACTGCAGAAGGC
GGCTTCCGTTAAGACCGCTTAAACAGTGAAATCGGCGTTTATAAGCACGATTTGCGTCATAACTTCGGGG
TCTGCGGTCCTCACCGTATAAAGATACGGCTCCGGGCGCAGACCCCAAAGTTATTTAGCAACTCGCACTT
CTAAACGCCGATTTCCTTAGGGTAGGGAAAGAGATAAATTGCGGTTTACCAAAGATTTTGGCGCCCTCTG
TGAGGGAGCTGGCTCGGCGATGTTTTTCGCCGAGACTGAGGGAGAGTTGACCTTAGGTTCTGCCGCGGCT
TTTGCCGCGGACTCTGTTTGGCGCGGGAACCGCGCCAAACAGAGCAACACTCCTTCCGTCAGCCGCCAAA
AGCAGGCGGCCGACACCTCCCTCGGAGAGGGAGGCTACAAGGACAAAAGTTAAATCGCAATTTTCCGTTT
TGCGGGCGGGGACAGAGCGGCAACATGCCGTTTGATAAAGGGCCCTGCGCGGGGATTCTCGCGGCTGAGA
GTTGGCTGACTCAGACATTGTGATAAAATCTATAGGATAGTTTCCTATATTACGGCAATAGACGGCAAAG
ATTAAGATAAATTCGGAACGCTTGAAAGGGGTCCGTGCAATGAGAGAAAAGAACCTTGTAACGATGGATG
GGAACGAGGCGGCGGCCTATATAGCCTATGCCTTCACCGAGGTGGCGGCGATATATCCGATCACCCCCTC
TTCGCCGATGGCGGAGAAGACGGACGCCTGGTCCGCCAAGGGAAAGAAAAATATCTTCGGGCAGACCGTT
TCGCTGATAGAGATGCAGTCTGAGGCCGGCGCGGCGGCGGCGGTGCATGGCGCGCTTGAGACCGGCGCTT
TGGCCGCCTCCTTCACCTCATCGCAGGGGCTGATGCTGATGATCCCCGTGCTTCACAGGCTTTCGGGGCA
GCGCCACCCCGGCGTGCTCCACGTCGCGGCGCGTACCGTCGGCACCCACGCCTTTTCGATCTTCGGCGAC
CATTCCGACGTGATGAACTGCCGCCAGTGCGGGCTTGCGATGCTCGCGACGGGCGGCGTGCAGGAGATAA
TGGATCTCGGCGGCGTCGCGCACCTTGCGGCGATAAAGTCGCGCATCCCCTTCATGCACTTTTTCGACGG
TTTCCGCACCTCCCATGAGATAGACAAGGTGGAGGAGATGCCCTACGAGACGCTTGAATCGCTGCTCGAC
AGGGAGGCCCTCGCCGAATTCCGCGCCGCCGCGCTCAACCCCGAGCGCCCGATGATGCGCAGCACCGTGC
AGAATCCCGACATTTACTTCCAGGTGCGCGAGGCCAACAACGGCTTCTATGACGCGCTGCCCGGCATCGT
GGAAGATTATATGGAGAAGATAAGCGCGGTAACCGGCCGCGAATATCACCTCTTCAACTACTACGGAGCG
CCGGACGCCGAAGAGGTGATCGTCGCGATGGGCTCCGTCAGCGGCACGGTTGAGGAGGCCGTTGATTACC
TCAACGCGCATGGCAGAAAGACCGGCTTCATACAGGTGCACCTCTTCCGTCCCTTCTCGATCAAGCATCT
TTTCGCGGTGCTCCCCGCCACGGTGAAAAAGATCGCCGCGCTCGACCGCTGCAAGGAGATGGGAGCCAAC
GGCGGCCCGCTCTATCAGGATATCTGCACCGCCTTTACCGGTTCCGGCCGCGAGGTGACGATCGTCGGCG
GACGCTACGGGCTCTCCTCGAAGGATACCGATCCGACGCAGATCATCGCAGTATTTGACAACCTCGCGAA
GGCCGAGCCGAAGAACGACTTTACGATCGGCATCACCGACGACGTGACGTACCTCTCGCTGCCGCTTGGC
GAGACGGTCTACCCCGACGGCGCGCGCCAGATGTCCTTCAAATTCTGGGGGCTGGGCGGCGACGGTACCG
TCGGCGCGAACAAAAACACCATCGACATCATCAACAGCTACACGCCGAAATATGGGCAGGCCTATTTTGA
ATATGACGCGAAAAAATCATTCGGCGTCACCATATCGCATCTGCGCTTCTCCGACAGCCCGATACGCTCC
TCATACTTCGTGAAGCGGGCTGATTTCGTCGCTGCGCATAACCAGACCTACATCCAGAACTACGACATCG
TCAGCGAACTCAAAGAGGGCGGCACCCTGCTGCTCAACTGCCCGTGGGAGCCGGAGGAGCTTGAAGACAA
GATTCCCGCCGACATCCGCCGCAAGCTCGCGCGGAAAAAGGCGAATTTCTACATCATCAACGCCACCAAG
ATCGCCGAGAAGCACGGGCTCGGCAGCCACGTCAACATCCCGCTCCAGTCGGCCTTCTTCCACCTCGTCG
ATCTCATCCCGATCGAGGAGGCGAAGGAATATATGGCGGACGCCGTGCGGAAAACCTTCTTCGCGAAGGG
GGACGAGGTCGTTAACCGCAACATCGCGGCGATCGAAGACGGCGGCGCGATGCTCGTGAAGGTTGAAATC
CCCGATTCCTGGCTTGACGCCAAAGACGAACCAAAACAGCGCCGCGCCGGTGAACCGGCGATCGTTGAAA
AGCTGCTGGAGCCGATCAACCGCCAGCAGGGGGACAGTCTCCCCGTCAGCGCCTTTAAGGGTTACGAGGA
CGGCACCGTCGAGCTGGGCCTTACGGCCTTTGAAAAGCGCGCGATCGCTACCAGCGTCCCCGAGTGGGAC
CCCGCGCGCTGCATCCAGTGCAACCGCTGCTCCTACGTCTGCCCGCACGCCGTCATCCGTCCCTACCTCC
TCAGCGAAGAGGAAAAAAAGGCGGCCCCCGAGGGTTTCCTGACGATGCCTGCGGTCGGTATGAAGGAGTT
CTCCTTCTCCATGCAGGTGAGCCGCGACGACTGCACCGGCTGCGGCAGCTGCGTCACCGTGTGCCCGGCC
AAAGAAAAGGCGCTGACGATGGTGCCGATAGAAAAATCAAAGTCGCTTCCCGAACAGTGGGCCTTCGGCC
TTACCATCTCCGACAAGGAGGGCAAGTTCGATCCCTGGACGGTGAAGGGCAGCCAGTTCCGCCAGCCGCT
GCTTGAATTCTCGGCGGCCTGCGCCGGCTGCGGCGAGACCCCATACGCGAAGCTGATGACGCAGCTCTTC
GGAGACCGCGTCTACTGGGCCAACGCCACCGGCTGTTCGCAGGCCTGGGGCGGCGCGATGCCCGGAATAC
CCTACACAAAAAATAAAGAGGGCAAGGGACCGGCCTGGTCGAACTCGCTCTTTGAAAACAACGCCGAATT
CAGCCTCGGAATGTTCCTCTCCGTGAAACAGCAGCGCGAGGCACAGAGGCTGCGCGCCGAAAAGCTGCTT
GCGGCGGAGATCCCCGCGGCGCTGAGGGCGGAGCTTGAGGCGTGGCTCGCGGCCTTCGACGACTTCAACG
GCTCCGCGTCGGCGGCGAAAAAGCTGACGGCGGCGCTTACTGCGGCCGAACTCACCGGCGAAGCCGCCGT
GACGGCGCGGGAAATGCTCGTGAACCGTGACCAGCTTTCTAAAAAGACCTTTTGGATGTACGGCGGCGAC
GGTTGGGCCTACGACATCGGTTTCGGCGGCCTAGACCACGTCCTCGCGATGGGCGAAAACGTCAACGCGC
TGATCGTTGATACCGAAGTCTATTCCAACACCGGCGGCCAGTCCTCGAAGTCGACGCCGATCGGCGCCGT
AGCGCAGTTCTGCATCAGCGGCAAAAAGGTCGCGAAAAAGGACCTCGGCGCAATGCTCATGACCTACGGC
AACATATATGTCGCGCAGGTGGCGATGGGCGCGGATATGAACCAGCTCATCAAGGCCATGCGCGAGGCCG
AGGAATACGAGGGCCCCTCGGTGATAATCGCCTACACGCCCTGCCTCGCGCACGGCATCAAGGGCGGTAT
GGGCAGCGCGCAGGAGGAGATGAAGCGCGCAGTCGCCTCCGGTTACTGGACCCTCTACCGCTACGACCCG
CGTAAAGAAAAGCCGCTTACGATAGACTCCAAAGCTCCGACGATGGAATATGAGGAGTTCCTAGACGGCG
AGGTCCGTTACGCGGCGCTGAAACGCACCTTCCCCGAGAACGCGAAGAAATACTTCAAAGAGGGCAGCGA
AGAGGCAAAGGCGAAGTACGCGAAGTATAAGCACATGGAAGACAACCAGTAAATCGGCGTTTATACGTGC
CGCTGACTTAGCTCAACAAGGCCGGAAAATCCTCGACGCACCAAAGTGCGCCTGCGGTTTTCCGGCCTTA
TTTCGCGTCGTCATCGACACGTCTAAACGCCGATTTCCTTCGGGCGGGAAAAGAGATAAATAACGATTTA
TCAAAGATTTTGGCGCCCTCTCTGAGGGAGCTCCCCGCGAAGCGGGGTGAGGGAGAGTTGACCTTAGGTT
CTCCCGCGGCTTTTGCCGCGGGCTCTGTTGGGCGCGGAAACCGCGCCCAACAGAGCAACACTCCTTCCGT
CAGCCGCCAAAAGCAAGCGGCCGACACCTCCCTCGGAGAGGGAGGCTACAAGGGCAAAGTCAAAAGCTAA
ATCAGAAGGTCTCTGATTTGGCTCCCTGGCCGCCTCAGAAAGGGCGCCAAAAACCTGTGTGAAACAGCGA
TTTATCTTCGATAGGCTAAATGGCAGATTGCTGTTTATTGTTATCTCTCTGCCGCTAAATCATGCTTATT
GACTCTGATTTACTGTCAGCAGTAGATATCTCTCTTTTCCCAGATCTCCTCCAGCTCTCCCAGACGGCGA
AGGGCTGTGGGACCCATATATTCCGCCACCTGTATGAGCAGGGCGTTTATAAGCCCTATTGGTATCAATA
AGGAATCTATATGCGCGATGTGCGAGCATGGCGCAATGACGGCCATATCAGCCTCTCGTGCGAGAGGGCT
GTTCATGGAATCGGTTATCGCCGCCGTTTTGAATCCGTTGCTTTTTGCGAAGGCGATGCATTCCACAGTC
TGTCTTGTATAACGCGGAAAACTTATGCCGAGAGTTAAACTGTTCTTAGGAGCCGCGGTAAGATAGTTGC
CAAGATTCTCATACGAGGGAATGAAAATTTTAGGGAAAAACCATGACAGGTAATATTCCATATACTGTAC
CAGGCAGCGAGTGCTTCGCAGCCCTATCAGATATACGGCTCCCGCCTCACATATCTCTGCGGCCAGCAGT
TTGAGAGCTTTGTCGTTGTCTCCATTGGCTTTCAGATAGTATTTTGCCAGTTCAAGGTCACGCGCTATTA
CACCGGCGACATAGCCGCCCTCGTCTGGAAGCAGTTTATGGAGCTGAAGGCGTCCGATGGTGGAGAGCTG
ACTTTGCGCCTCCAACTGTAACGATTTGATAAAGTCGGGGAAATTCGCGTACCCGAGAGTGGACGCCAAA
CGAATGGCGGAGGCTTCGCTGGAGCCGGCGTTATACCCAAGCTCCGCCGCTGTCATGAAGATAGATTTTT
CCTTATTTGAAAGCATATAAGAAGCGATATTTTTCTGCGCCGAAGGCAACGTTTCAAGGTGCTCCATTAT
TTTTTGCCAGCTCAATTTGTCCACCCGCCATTAATAATTATTTATTGATAATTGTACACATATATATTGG
CTTGTGCTAGGAAAGTTTAACTTGTTTATATTGACAAAATAGCTCAGAAGACTTATAAATTATATGAAGG
AATTCCTTCATATAATTTATAAATATAATTATATTAGTGAACAAATGAAGTATTTCCTTCAATAGATTAT
ACAAAGGAGGGAATTTTATGCAGCAACATTTATTTCCAAGAAGTTTTAAGACTAATTATTTAGAAGCAGA
CTACGGTGAAGGTATCTATATCTATGATAAACAGGGTAAAAGGTATCTGGATGGCTGCAGCGGTGCGCTT
ATCTCGAATTTAGGACATTGCAACAGAGATATCGTAACGGCGGTAGAGAAACAATTTGGCAGGCTGGAAT
TTGCCCACCCGTCGCGCTGGCATGTCGATATAGTGGAAGAGGCCGCGGCGGCCGTTGCCGAGACTGCTTC
CGGCGATCTTGACAACGTCTGGTTTGTCAGCGGCGGCAGCGAAGCCGTTGAGACGGCCTTAAAACTGGCA
CGGCAATATTATGTTGAGCGTGACGGTGCCGGCAGCAGCAAACATATTACCATCGGCAGATGGAATTCAT
ATCACGGCAGTACGATCGGCACGATGGCCGTGGCCGGGTCAATGGCACGCCGCCGCGTATTTTCCCCCCT
GTTCGCCGAATCGCCGAAGATCCCCTCTACATATTGTTATCGCTGCCATTTTCATAAGCAATATCCCCAA
TGCGGGCTGCTTTGCGCCCGGGCTCTGGAAGAGATGATCCAGATAATCGGGCCGCAGTATATATCCTCGT
TTATCGCGGAGCCGATCGTTGGTTCAACCGTCGGCGCCGTGGTCCCTCCCGACGAGTACTGGCCTATGGT
ATGGGATATCTGTGACAGATACGACATTCTCCTAATCGCGGACGAAGTAATGACGGGTTGTGGGCGTACC
GGTAAGAACTTCTGCGTTGACCACTGGGATGTCGTCCCTGACATCATCGCCACCGCAAAGGGCATGGCGG
CCGGTTATGTGCCGACGGGTGGAATTATCGCCAGAAATAACATCGTAGAGGCGATCAAAGACGGCAGCGG
CGCTTTCATGCACGGCCATACGTACAACGGCAACCCTATGAGCGCCGCCGCTGTGGCCGCCGTCTTTAAA
TATATGAAGGAGCATGGCGTTGTGGAGAATGCCGCGAAGATGGGCGAACTTCTGGGCGCAGGGCTTAAAA
AGATCGGTGAAGAGAGCGCCATAATCGGCGAGGTCCGCGGCAAAGGATTGATGTGGGGTTTTGAGGTCGT
GAAAGACAAGGCGTCGAGGGAGCCGTTTGATAAAAAGACTGCGGCGGCAAATGTGGTTACGAAAGCCTGT
ATCGAAGAGGGGCTCATCATTTATCCCGGCGGCGGACAGATAAGAGGAACCAGCGGAGACAACTTTATGA
CGGCGCCGCCGCTGATTATCACGGAAATTCAGGTAAAAGAACTCCTGGAAAAGCTGAAAAATGGAATCAA
GAGAGCGGAAGCGGCTCTTGTAAAGTAAGTAGCGTGTTCACACCTCTATAAAGGCCATAAAAGAGGATTT
TCTAATTTAGGAGGGAGATTGCAGTATGAAGAAGAGCAGAGTTTTAATAAGTATGGTTATTTTGGCGCTG
TTTGCCTCGGCGGCCTTCGCCACGACATTTGTGACGATCGGTTCCGGAGGAGTCGGAGGCACCTATTATC
CGCTGGGCGGAGTGATGGCGGAGCTTCTTACCAAGGGTAACGTCGATATCAAGGCGACCTCGCGTTCAAC
GGCGGCCTCGAAAGAGAACTGCCGCCTGGTGGCTTCAAACAAGGCCCAGATAGGAATGACGATGGGCTCA
ACGCTGTATCAGGCGTACACGGGAACGGAAGCTTTCAAAGATGACGGCAAACTGCCGCTTTTGACGCTGA
TGCATATGTATGCCGCTCCGCAGCATTTGGTAACTACGACCAGAACAGGAATCAAAAAGTTCTCTGATAT
CAAGGGTAAAAAGGTCTCGCTCGGAGCACAGGGCGGCGGTGACCAGCTCCTTTCCCTGATGATACTTGAG
GCGGCGGGTATGGACCCAGACAAGGATCTCCGCAAGCAGCAGCTCTCTCAGCCTGAGGCGGTAACTGCGC
TTAAGGACGGAAATATCGACGCCGCCTTCTTCAACTTTGCGGTCCCCGGCTCTGCGGTCATGGAGATCGC
GGCAGTACGCGACGTGGTGCTGATACCGCTTCCTGATGATGTTATCGCAAAGGTCACGGCGAAACATCCG
TTCCTTATGCCCTATACGATAGCTAAAGGCGCGTATTCAAAACAGGACCAGGACGTCAAGACCGTCGCCG
ACGGAAATTTCCTTGTCGTTAACGAAAAGCTTCCTGAGAAGGTGGCCTATGACATGGTAAAGATCTTCAT
TGAGAAAAAAGAAGACATCATGAAGGTTACGCCTCAGGCGGTAGATTTTACGCCGCAGAAGGCCGGAATA
GGCATCATACCGTTCCACAAAGGAGCGGCCAAATACTTCAAGGAAAAGGGCGTAAACGTAGAGTCGAAAT
AATCATCAACGGACAGATGGAACACGGGAAGGCTGAGCTCTTCCCGTGTTGCTTTTAAGGTTTCCAATTA
TAGGAGGTTTAGTAGAATGGCTGACGACTCAGGCAAAAAGATGATCCCTCCGACAGAGACTGTACAGGAA
GAGAAAGTCATTATTGTTGACCCGGAGGAGAGCAAAAAGAGGATATTGTCTGGATACCAGTATTACCTGG
TCGCCGGAATCGCAATAATTGCCTCCATATTCCACCTTTACACCGCGGCTTTCGGCCTATTCGACGCTAT
GACGCAGCGGTCGTGGCACTGGATGTTTATGGGATCGCTTCTGTTTCTCTGTTATCCGATGTCTCAGAAG
AGAGGCTCGAAGACAAGGATAGAGTGGCTTGACTGGATATTGGCGGGTGCGCTCGTCTTTGGATGCGCGA
ACATTCTCTACAATTATGAGGCCATCGCGATGCGCGAGGGATCGGCGATACCCTCTGACATATACATAGG
CTGCATAATGGTTTTTCTGGTCATTGAGGGCACACGCCGCTCGATGGGGTGGCCGCTGCCGATAATGGCT
ATCATCGCTATTCTGTACGGTATCTTTGGCCCTTATATGCCGGGAATTCTGGCGCACGGCGGATTTAATT
TAGATGAATTGGCTCCATTTCTTTATCTCAGAACGGACGGAATCTTTGGCGTACCCCTCGGAGTCTCCGC
CTCATTTATATTCCTGTTCATTCTCTTTGGAGCTTTCCTTAGTTCGTCGGGAGCGGGGCAGTTCTTCATA
GACCTTGCCGTCGCGGTAGCGGGCAGGAGTCAGGGCGGTCCCGGTAAGGCCGCCGTCGTCGCGAGCGGCC
TGATGGGTACGGTATCTGGAAGTTCATGCGGCAACGCCGTCACCACCGGCGCGTTCACGATACCTCTAAT
GAAGCAGGCTGGTTATAATTCAGAATTTGCCGGAGCGATAGTTGCCTGCGCCTCGACAGGAGGGCAGGTA
ATGCCCCCCGTAATGGGAGCGGCGGCCTTCGTTATGGCGCAGTTCCTTGGCGTCTCATACTGGGAGATCG
TCGTTGCGGCGGCGATACCGGCAACGCTTTACTTTATATCGATCATGGCGATGGTCCATTTCCGCGCCGG
TAAAAAGCGTATGGCACGCCTTGATAAAGAGGATATCCCCAAGGTCAGGGTCGTTCTGCGCAATGGAGCT
CACCTTCTCCTGCCGATATTGGCACTGATCGTATTTCTCGCGCTGGGTTATTCTCCGACCATGGCCGTCT
TCTGGTCGATCATTGCGATAATAGTATTTTCATGGCTTGGTGACAAAGAGCACAGGATGACGCCCAAAAA
GATCATCGCGGCGTTGATCTCCGGCGGTACCGGAGCTATCGAGGTGGCGGCCGCCTGCGCCTGCTCCGGC
ATCGTCATCGGCGTCATCGCCATCACAGGTGTGGGGCTGGCATTTTCCTCGTTTGTTCTCAGCCTGTCGC
ACGGAATCCTCCCGCTAGCGCTGATACTGACGATGATCGGTTCGATCATCCTGGGGATGGGTGTGCCCAC
TACGGCGCAGTATATCATTACCTCGACTCTGGCCGCGCCAGCGCTTGCTCAGATGGGAGTTCCCATGATG
TCGGCGCATCTTTTCTGTCTCTATTTCGGTGTGCTGGCGGACGTCACGCCGCCTGTGGCGCTGGCCACCT
ATGCGGCCTCCGGCATCGCCAAATCGAATCCGATCAAGACTGGTTTTACGGCGCTTGTCACCGCCGCCGC
CGGTTTTCTCGTCCCCTTTATGTTCGTGTACAATCCCTATTTGCTTCTCCAGGGTAATGTATTCCACATA
TTGATAGGCTGTGTTACGGCACTGATCGGGATACTGGGACTCTCTGCCGGAGTGCAGGGTTATCTGGCCA
GCGATCTCAATATCGTGGAGAGGCTGCTTTTGCTCTGCGTTCCATTTTTGATAATATATCCGACTCTGAC
GAGCAACCTGATCGGAGTCGCGATAATTGCGGCAATTTATATTATGCAGAAGATCAATCTTAAAAAGAAA
GGGCTTTCAGGAGAGGGAGGAATCGTGTGATGCCTAAAAAAATCATCAAACCTGTGGTTTCCGCGCAAGA
GGCCGTCAAATGTATAAAGAGTGGTGACTCAGTCATGGTTGGCGGGTTCAATTACGGCGGCATTCCCTAT
ACGCTCACGGATGCGCTCTACGACCAGGGGACCGACCAGCTGACACTGATTTCCAACGACACGATCTATG
AATTCTGCGGACAGGGAAAACTTGTCGCAGGCGGGCGCTGTAAGAAGGTGATCGCCTCCCATGTGGGGCT
CAACAAGACTACCGGACGGCTCTTTCATGAGGGAAAGATGGAGCTTGAGCTCTTTCCGCAGGGGACATAT
GTAGAAAAGATCAGGGCTGGAGGCGCCGGGCTAGGCGGTTTTCTCACTCCGACAGGCGTCGGTACCGTAG
TCGAAGAGGGGAAAGAGGTCATCGAGATCAATGGGAAAAAATATATCCTCGAGCTGCCGCTTACAGCCGA
CGTCGCCTTGGTGCGGGCCTTCAGGGCCGACCGAATGGGCAACCTTACGTACACTGGGACGAACAAGAAC
TTCAACCCGACGATGGCGACTGCGGCAAAGATCGTAATCGCCGAGGTGGACGAAGTCGTGAACGTAGGCG
AACTGAATCCTGACAACATTGTGACCCAAGGTGTTCTTGTTGATATGCTGGTATTGAAAGGAGATTCCAT
CTATGCTACCAGAACTTGATGAACAGCTCGTCAGAGAGCGCATAGCAAAGAGAATAGCCATGGAATTTGA
GGAAGGGGAGGTGGTGAACCTCGGCATTGGAATTCCTACGCTTGTCGCCGATTACATCCCGGAGGGAAAG
CATGTCATATTTCAGGCGGAAAACGGCGCCATCGGTATAGGTCCTCCTCCGTCTGTGCCGAATTACAAGT
GCATAGGGGCCGGTGGGCGCTTTATCAGCCTCCTGCCAGGCGGCAGCTTCTTCTCAAGCGATACGAGTTT
CGGGCTTATCAGGGGCGGCCATATCGATGCGACCGTACTGGGAACGCTGGAGGTCGATCAGCACGGCGAT
CTCGCAAACTGGTGGATTCCCGGCAAGAGCGTGCCAGGGATGGGAGGGGCGATGGATCTTGTTGTCGGAG
CCAGGCGCGTATATGTGGCGATGACCCATGTTACAAAAAAGGGCGCTCCTAAAATATTAAAGAAATGCAC
GCTGCCGCTCACGGCGGTCGGCGTTGTGGATATGGTTGTGACAGAGTTTGCCGTATTTACAATAAAGGAT
GGAAAGGTGACCCTGATAGAGATCGCTCCGGAGGTGACCCAGGAACAGATAAGGGCAAATACAGAGGCCG
ATTATGAAGTTGCGGAGGATATTGCTGTCTATCGTGGATTGGAGGTCGCATAAATGGAAAAGGCCGTTAT
TTTAAGCGCCTGCCGCACTGCCGGCGGAAAATTCGGCGGACAGTTTAAAAAATTTTCCGCGACGGATCTG
GGAGCGTTCGCGCTCAAAGAGGCGGTGCTTCGTTCCGGCGCTCCGTGTGAATCGGTGGAAGAGGTCATTT
TAGGCAACGGCTGGCAGGCTGGCGTGGGAGCCAATCCGGCACGTAACGCGATGTATAAAGCCGGTATCCC
TGTAAATGTTCCCGCCTTCACCGTCAATATCCGCTGCGGTTCGGGGCTGCGCACAGCCATGTTGGCCGCC
GACAGGATACGTCTCGGCGACGCGAAGGCGATCCTCGCCGGAGGTATGGAAAGCGCTACCAACACCCCCT
ATCTTCTGCCTAGCGCCCGCTGGGGATTCCGTATGGGCAAACAAGAGGCGCTTGACGCGCTGCACGCCGA
CGGCTTCCAATGTCCTTTGGCGGGTGCGCTTATGGGAGAGATAACTGAGAATTACGTGATACCCGAGCTC
TCCATTACCCGCGAAGAGCAGGACGAATTTTCATACTACAGCCATAAAAAGGCGGCAGAGGCTATAGAGA
AGGGCCTGTTCAAGGATGAGATCGTACCGATAACATTAAAAGATAAGAAAAAAGGCGAGCTTATTTTAGA
TACGGACGAGATACCGCGCAGGGATATTTCGCTGGAAGCGTTGGCAAAGCTGCCGACGATCTTTAAAAAA
GAAAATGGTACGATAACGGCAGGTTCCAGCTCTGCGCTCTGTGACGCGGGAAGCGCGGTATTTGTCGCTG
GCGCGGAATGGGCACGGGTGAACGGATTGAAGCCAATGGCGGAGATCGTGAGCTATGCAGTTACGGCGAC
CGACCCGCAGCACTTCCCGATCGCTCCCGTTGATGCGATGAGAATAGCTCTTGACAAGGCGGGCATGACC
CTGGAAGAGATGGAATTGATCGAACTCAACGAGGCCTTCGCGGCTCAGGTGATCGCCTGCCATAGAAAAA
TGCCGTTTGACATGGAAAAGCTCAACGTACACGGCGGAGCGATATCTCTGGGGCATCCCATAGGAGCCAG
CGGGGCGAAAATATTAACGACTTTGATCTATAGCCTCATCAATCAGAATAAAGAGATCGGCATGGCCAGC
GCCTGTATCGGCGGCGGTCAGGGGGTTGCAATGGTGATTCGGATAATAAAATAGGAATGATCCAAAAGTA
TTTAAATTAAATTCCTTTTTTAAGTACCTGCCCTCCGCACATAGGCAAGGGGAGATTTCGTTCCGGCGTC
TCTCCTTGCCATTTTGTTTTCTAATCTATCAGCCTGCCGCCCTCGACGAAGACCGTCTGTCCCGTTATGT
AGGAGGCGCCCTCGGAGGCGAGGAAGAGGGCCGTGGCGGCGACGTCGCACGGGCGGCCGAAGCGGGCCAA
GGGGATGTGCGCGAGCAGTTTGTCGCGGGTCGCCTGGTCGCTCAGGTAGCGTTCCGTCTGCGGCGTTACG
ACGTAACCTGGGGCGACGGCGTTGACGTTGATGCCGTATTCGGCCCACTCGTGGGCCAGCACCTTTGTCA
GCTGGCGGATGCCGCCCTTCGCGGCGGCGTATGCCGCGAGGTTTTTGTGGCCGCGCGCCGAGGAGACGGA
GGAGGTGTTTATTATCTTGCCCCTGACGCCGTTGTCCACCATGCGCCGGGCGACGGCGGCCGCGGTAAAG
AAGACGGCCTTCAGGTCGACGTCCAGCAGTCTGTCCCACTCGCTTTCCGTGTACTCAAGCGCCGGTTTTC
TGTTGTTGAATCCGGCGTGGTTGCAGAGGATGTCGATCCTCCCAAGTCTGTCGATGCACTCCGCGACCAT
TGTGGGAATGCTTTCCGTCTTCAGTAGGTCGCAGCTTACGAAACAGGCTTCGGCGTTTAGGGCGCGGCAG
TCCGCGAGCACCGCCTTCGCCGCCTCCATGTTTCTGCCGGTGATCGCCACCTTCGCGCCGCAGGAGGCGA
AGGCACGCGCCAACTCGCCGCCGATGCCGCCGGTCCCGCCTGTGATAAGTACGCTCTTTCCCCTGAAATC
CATCATATTTTTGTAGTCCATAAAGATACCTCTGATCTTTGCAGGATAGGGATATTTTACCCTAAATGTG
TAAAAAACGACCCTTCGCCGTAGGGCGGAGGATCGTTTTTGGGGCATCTTTTATATTATCTAGTATGTCA
TATCCTCGTCTTTGGCGATCTTCGCGGCGGCCCAGCCGGGAACTGGGGGAAGCTGCCGGTCTTCCGGCGG
CAGCGGTACGTCGATGAGGCTTGGCCCGTCGGCGGCGAGGCATTTTTTGAATACCTCCTCAAACTCCTTC
ATGCCGCCCACGCGGTAGCCTCTGAGTCCCATGGATTCGGCAAATTTAACGTAGTCGACCTCCGCAAAGT
CGGTGAAGCGGCGGAAGCTTTCTGTGATCTCCGCTTTGCTGTGGACGCGCTGGGTGCCGCGTATCCAGCC
GAAGGCCCCGTTATTGAAGAGGACGTAAACGATCTTCAGCCCGAGGCGAGCCGCCGTCTCCAGCTCCGCG
CCGCAGAAGCCGAAGCTGCCGTCGCCGATGAGCCCTATCACGGGGGCCTCCGCCGCCGTACCGCACCGTG
CCCCCATTGCCGCCGGTATCGCGTAGCCGAGCGCGCCCATGGAGAAGTTGTAGGCGGCGCGCCTGCCCGC
GCGTCCGATACGCAGGAAGCAGGAGGAGTAGATCGCCGAACTTCCGGGGTCGACGGCGAAGAAGGTTGTA
TCGGGTGTCAGCCTCTCGACCGCGCGCACGAGTGAAAGCGGGTGCAGCTCGTCGCCGTAACGCGCCATTA
CGCCCTCCAGCCTCTTTTCATGCGCCGCCTTTTCTTCGGCGCAGCGCGCGGCCCACGCGCCGCGGTCTGG
GCGCGGCATTCCTTCAAGCGCCGCCGCGAGGGCCGCGAGCGTCTCGCGCACGTCCCCGAAGAGCGGCAGC
GCGTCATAGTTGTTGCCAAGCTCGCGTTCGGAGATATCTATCTGGATAAACTTCTGCACCGAAGCTGGCG
AGGGGATGTTCCAGCCGTCCGTATTGGCGGAGTCGGTACTGGTCGCCGCGAAGAGCACGACGTCGGCCTC
TTTTATCATCTTGTTGTTCCACTCACGGCCGCCGCGCGCGCCGATGACGCCCATCGACAGCGCCTCCTGG
TCGCTAATACAGCCCTTGGCGTTGATCGTAGAGCCCACCGGCATATCCTGCATCTTTGACAGCTGCGCCG
CCTCCTCCCAGGCTGAGGAGTGGACGACCCCCTGTCCGCAGATCATCACCGGGCGGCGCGCCGCGGCAAG
TATCTTCGCCGCCTCCATGATGTCCGCCGCCGCCGCGCTGTTCCGGCATCCGGGGAAGGCCGCGTAACGG
CTCTGCGCATATATATCGCCGTCCGCCACTTCACCCTCTAAGGTATCCATCGGGATGCGGATGTGGACGG
GGCCGGGACGGCCGGTCGTTGCGGTGCGGAAGGCGCGCCGGAAGAGGTGCGGTATCTCGCTGGCGTCGGT
GACGGTGAGGGAATCTTTGGCGATGCTTTTGAAGAGCGCCGACTGGTCGAAGCCGGTCAGCATATTTTTG
GGCCCCGTCTTGAGGTCGATGTCGGTCGTCATTACGATGAGCGGCACGCAGGACTGGAAGGCTTCGACGA
CGCCGGGCACCATGTGCGTAGCGCCGACGCTCGGTCCCTCGCAGATCCCGACGCGGCCGGTGGCCTTCGC
GTAGGCGTCGGCCATAAAGACGGAGTTCCTCTCGTCTCTCGTAAGGTGGTATTTTATCTCGGGATATTCC
TCCCAGGCTTCGTAGAGGCTCAGCGTCGTCTCGCCGGGCAGGCCGAAGACATCGGTCACGTTATAAGCCT
TGAGCATCGCAAGAACTGCTTTGCTTGCCTTCATCATATCTTCCCCTCTCAAGAAATTCTCTATTGAATT
ATTATTCATCACAAATGATTGATTAGCTGTCATAAGATTACCCAATTAATCGCGTTTGGTCAATAGTTAG
CGAGGAGATTTTTTCGAAGAATTTTTTTGCGGCGGGGCTGTTAATACTAAAAAAGCCATATACAGAGCCG
GTTTGCCTGGTTTTATCATAAAGATTGACACATGACTTCAGGGGCATTATAATGAAGTTAATCACTACTC
TTCATTGATGAATTAAAATAATTATCGCAGGGAGGCTTATTTACATGGATAAGATAAAGATCGTGGTAGT
TGGCGGCGGCTGGGGAGGCTGCGCGGCGGCGATAGCGGCGGTCAAGGCCGGAGCCGAGGCCGTGCTTCTT
GAGCGCACCGACATGCTCCTCGGCACGGGGCTCGTGGGCGGCATCTACCGCAACAACGGGCGTCAGACGG
CGGCGGAGGAGATGACGGCGCTGGGCGGCGGCGATCTCTTTCATGTCATGGACGAGTGCGCCGGACATAA
GAACATCGAATTTCCCGGACATGCCCATGCGAGCCTTTACAATGTATATGAGATAGAGCCCGCGGTAAAA
AAATATCTCATCGGCCTGGGCGTCAAAGTAGTCACCGGCGCCTCGGCGATGAAGATAGACAAAAAAGAGG
GGAAGATGATCTCCGTCACCGCGCGCGACGGCGCCGTCTATGAGGCGGACGCCTTTGTCGACGCCACAGG
GACCTCGGCCGTTCCCGGCAACTGCGTGAAATACGGCAACGGCTGCGCCATGTGCATCCTGCGCTGTCAC
AGCTTCGCGCCGCGCGTCTCCATCTGTACGCTCGCGGGCATCGAGGAGTGGAACGGGCGCAAGAAGGACG
GTTCTCTCGGCGCGATGAGCGGCTCCTGTAAACTTTTCAAGGAATCGCTCTCCGCGGAGATCGTCAAAAA
ACTAAACGAGACCGGCGTCTGCGTCGTACCCATCCCCGCCGCCGCCAATATGAGCGAGAAGCTTGGAATG
AAGGCCTGTCAGCAGTACGCTACAAAAGACTTTGCGGAGAATATTGTTCTGCTGGACACCGGCCCAGCAA
AGCTGATGACACCCTACTTCCCGCTGGAGAAGCTGCGCCTCGTACCCGGCTTTGAGAAGGCCCGTTATGA
GGACCCGATCGCCGGCGGTAAGGGAAATTCGATGCGCTACTTCCAGTTTGCCAACTGCTCCCACAGCCTC
CAGGCCCAGGGTGAGGTGGACAACATTTTCTGCGCCGGAGAAAAGGGCGGCGCGATGGTTGGACATACCG
AGGCGGTCGTCACCGGCACTCTCGCGGGCTGCAACGCCGTGCGGCACGCCGCCGGCAAAGAGTTGATCGA
GCTGCCGGATGCTCTCGCGGTCGGAGATTTTATCAACCATGTCACCGACGAGATGAAGAGGGACGAATGC
CGCGGCACGAAATACACCTTCTCCGGCTCCGTCTACTTTGAGCGTATGAAGGAACGCGGGCTCTACCTAT
GCGACCCGACGGAGATAGCCAAGAAGGTTGAAACCACCGGGCTAAGCGGCCTGTTCGCGGAAAAAATCTG
CTAAAACTGTTATCATGGGGACGCTTCGCGCGTCCCCATTTTTGTGCCCTTCCTGTCATTTCAGACATTT
TTCACAGGCCTCCCCCTGACCGGCAGCCTCGCGCAGGCGATCGGCGGCCCGCTGGGGCTTGACGTCTCCT
ATATCGCCTCCGTCGGACAGATGGGTTCAATATGGACGGGCGGAGGCTGTCTCGTCCCCTGGGCCTTCGG
CCTCGCGGCCACCGCGGGAATCGCCGGCGTCAGCCCCATCGAGCTCGCGCGGCGGAACTTCATCCCCGTG
CTCTGCGGGCTATTCGTCTCGACCGTTTTGGCCATCTGCCTTATGTGACCTTAAATAGAGCGCCTGCCGA
CGGGAGGTCCTTCCTTTCATGGAGGGGCCTCTCTTTTTATAGCTTTTTCCCGCAGATATTTCTCATATAT
CATGAGGACGACAGCCTTCCGTACCTGTGGCGGATGCGGCGCGGGCCGCGGCGTTGATGAGAAAAGGCGG
CTCGCGTCACGCGCGGAGGGAGAGGCTCTGCCCCGCCCCTTTATTTACGCTTTACTCCCAAGGCCGCGCC
TTATCAGCTTCACTGATTCAGAGAGCAGGATCACGGAGAGGCCGAGGGCGACGATCTTCAGCCAGACGGC
AAGGGGCAGCGGCGTGGTCTTGAAGAGGCCGTCCGCGTACTGTGTGATCAGCACCTGCAGGGCAAAGGTC
AATGCGAATACTCCGAGCATCAGCCTGTTGGCGCCGAAGCCGCGCAGGACGCTGACGCTGCCCAGCGCGC
GGCTGTTGAAGGCGTTGAAGAGCTGGAGGACGACGAAGAGCGTGAAGAGGATCGAAGGCTGCTGCTCTTT
CGTGCCGCCGAGGAAGTTCAGCCAGTGCTGTGCCATGAATAGCGCCGTGATGTACAGGCCGTTTGTGACG
ATGTTCCAGAGCATCTCCCTCGATACGATGCTGGCGTCTCTCCTGACGGGCGGCTGATTCATGAGGTCGC
CGCGTACCGGCTCAAGGCCGAGGGTGAGGGCGGGCGGCCCGTCCATGATTATATTTATCCACAGTATCTG
AATCGCGGTGAAGGGCGCTTCTAAACCGGCCGCGACCGACAGGAGGATGACGAGCACCGACGACAGGTTG
ACGGTGAGCTGGAACTGGATGAAACGCTGGAAGTTGCGGTATATGCCGCGTCCCCACTGTACAGCCTTGA
CGATGGTGGAGAAGGAGTCGTCCAGCAGCACGATGTCGCTCGCCTCCTTTGAGACCTCCGTCCCCGAGAT
GCCCATCGCGATGCCGACGTCGGCGCTTTTGATCGCGGGAGCGTCGTTGATGCCGTCGCCGGTGACGGCG
ACGACGCTGCCAAGGGCCTTCAGCGTCTTGACGACCCGCATCTTTATAGACGGCGTACTGCGCGCGATGA
CCCGTATCGCGGGCAGCCGCTCCGCCAGCTCGCCGTCGGAGAGGGACTCAAGCTCCCGCGCCTCCACCGC
GTAATGGCCGTCGCCGAGCAGTCCGAGTTCGCCGGCGATCGCGGCGGCGGTGGTGATATTGTCTCCCGTC
AGGATCTTGACGTCGATGCCGGCGCCGCGGCAGCGTTCCACCGCCTCAAAGACGTCGGCGCGCAGCGGGT
CGGCGATCGCGGCGAAGCCGTCAAAGGTCATGCCGCTCTCTATCATCTCCCTTTCCGTAGCATAATCTTT
GGAAGCCGTAATGTCACGGTGGGCGAAGGCGATCACGCGGCGCGCCCGCTCCTGGAACTCCGTGATGTGC
TTCTCGGCCTCCCTCCGCTCGCCGTCTGACAGGGAACACATTGAGAGTATCTTTTCCGGGCTGCCCTTGG
TATAGGCCGTTATGACCCCGTCTCTCATGGCGACGGTGGTCATGTTCTTAGTCTCCGAGGAGAAGGGGAA
GGAATGGAGAACGGCGCTGCTCCCACGGATGGCGCGGTAGTCGTGCCCCGCGCCGTGCGCCGCGACGAGC
AGCGCGCATTCCGTGGGGTTGCCGATGAAGGCCGCCCTCTCCCCCTCAAAATGAATCTCGGCAGTGCCGT
TGAGACAGAAATTATCGAGCAGCGAGCCGACGCCGAGCGGCTGCGGTTTGCTCTGCGTTCCTCCGGCGAT
GATATCCGTCACCGTCATGCGGTTTTCCGTCAGCGTCCCGGTCTTATCAGAGCAGATGACGTTTATAGCG
CCGATCGTCTCACAGGCCGCCATCTTCTTGACGAGGGCGTTGTGCTTTGACATCTTGATAATATTTATCG
CGAGCGAGACCGCGACGATGGTCGGCAGCCCCTCGGGGACGGCGGCGACGATCAGCACTATGCTCGTGAT
GAAGGCCTCGGAGACCGTCTCCAGCGAGGCGGTGCCCCTGGCTATGAAGGAGGCGAGCTGAAGCAGAAAG
ACCGCCGCCGCGGCTCCTGACGCGAGCAGCGCGATCCTCCTGCCCATCTTCGCCAGCTTTTCCTGCAGCG
GCGTAGCGGTCGACTCCGAGTCCGACAGCTCGCCCGCGATCTTGCCGAATTCCGTCGCGTCCCCGACGGC
GGTGACGACGGCCAGGCCGCTGCCTCCCGCCGCGAAACAGCCGGAATAGAGCATATTGGCGCGCTCGGCA
AGCGGCGTTCCGGCGTCGGTGAAGATGGCCGCCGCCTCTTTATGCACCGGCATACTCTCCCCCGTGAGCG
CCGATTCGTCGGCCGTCAGGGAGGTACTCTCTATCAGCCTCGCGTCGGCTGGGAACCTGTTTCCCGTCTC
CACGCTGAGGATGTCGCCGACGGCGACCTCCCGCTGCGGGATGAGCTCCGCGCCGCCCTCCCTTATCACG
CGCACCTTGGTGTCGTCGGCGATTCGGTTCAGCGCCTCAAAGGCCTTGGCGCTGCGTCCCTCCATCGCCA
CCGTGATTATTATGGAGAGCGATATCGCCGCGAAGATCCCCGCGCATTCGATAAAATCCGTCTCGCCGCC
GCTCATGCCGCGCGCGATATTCACGCCCAGCGTAATCAGCGCCGCCGCGGTCAGCATGAGTATCATCGGC
TCGCGGGCGGCCTCCGCAAGCCGCCGCAGCATTGAAGCGGGCTTTTTCTTCGTAAAGCTGTTTTCTCCGT
AACGGCGGCGGCTCTCCGCCGCCTCTGCCTCGGTCAGTCCGCGCCGCGGATCGACGCCGAGTCTACTCAG
TGTTTCGGCGGCGCTCTCCCGGAATGGCTCCCTCTCTGTCGGGCTCTTTTCTGGCTGCTGCATTTCGAGT
TCCACATCCTTTCGTCTTATACAACGAAAAGACCCAGGTATCGGCTCTGCGCGAGCCTTACCTGAGCCAC
AAAAAAAGACTCAATGTAAAGCTTCCAGAGCAATACATGAGTCTCGTTATTTAAGACAAGCCAGACTTTT
AAACCTCAGCCAGGATGTTGACTTGCCACGCGCTCCCGCGCGCCACTACTCCCCCACGGGTACTTTTCAA
TTGTAGCGTATAAACTATCATCGCTCCCATATTTTGTCAATAGAGACAACTACGGTCCGCGGCGCGGCGG
AACCGGTTTCGTCTCCGCCGCGCTGTGATTTGACGTGGTTTTAAGGACTACCTAAGATAGAGGAATCCAA
GGAAGGTCGCGAATATCCCCGCCGTCGCGAGGCGGATGGCCGCGCCGATGGTGGCGGCGACGATGCAGTC
TCGATGCGATAGGTCCGTCGAGGCGGTCCAGATGACGGGGACCTGCCCGAAGATGACCTGCAGCGGGAAG
CCGGATGAGGCGAGAACGAAGGAGCCGACGATCATCTGCGGCGTGAAGTTCATCGCGATATCCTTGATCT
GGGCCATCGCGAGCGAACCTCCCGCGAGCAGTGAAACGACGCCGCTCTCCGGTTCGATATTCATCCAGGT
GAGCATCGCGGCGAGCGCGCCTTCGAAGGGTGCCCAGAGGCCGAAAAAGTCAAGCGCGCCGATGCCCGCG
AAGACTATCGCACAGGCCGGGATGATGAGTGTGAAGAGCAGCTCCGCGCCCTCCTTCGCCGCGCCGAAGA
TCGTCGGCAGGAATCCGGTCTCCGGCGTGAAGATCGGTATCTCGTGCAGGGAGACGGCCTTGCAGTCGCG
CCAGATAGTCAGGCGCAGGAAGAACGGCACGAGGAGTATGGGCAGGAAGTAGCTCAGTACGAGGACGAGA
AATACGCGGACATTGACGGCGGTCATCGCGATAATGCCGAAGATGAGGATCGAGAAGGAGCAGGGGGCCT
GCATCATCGTGGCGATGCCGATCTTCTGTTCGTCCTTCGTCGCGCCGGCCTTCTTGAATATCGGGCTTGA
AATGCGCCCGGCGGCATTGACGTCGCCGAGGATGTTGTAGATGACGGGAATGGCGACACAGGCGTTGACG
CCGACATACTTCATGAGGGGGACGAATATCCTCATCAGCGCGTCCGTGAAGCCGAGACGTTCAAGGATAC
GCCCCATTGTGACGCTGATGATGATCGCGCAGCCGATGCTCCCCGTCACATATACGGGTACGACGACCTT
AAAGGCGCGGTTGAACATCGCGTTAAAGAGTCCTCCGACGGCTCCGGCGTTGAGGAATAACATCGCCATT
GAGAAAATAACAAGTACCAGGCCTACCGCCTCTATACGTGAAACCTTTCGCTGCTTTTCATTGTTTGCTG
CCATCTTGTCCGCATCTCCCTCTTAAATAAGATAGATAATAAGTCACCGATATCTGGTGCGGGTGGAGAA
AACCAACTGGTCTTTTAAAGATGTATTCTTAATGATTGGTCTTGGTTAGCGATTTATTATGATAAAGTAA
AATTATGCCTTCGGGCGCGGCAGGTATCCTCGGGCCATGCGTGAACCGTAATCGCGGAGCTCCTCCGTGC
CCACCATCTCTATGGGGATGCTCACCATCCGCTCACGGAAGATGAGTACTTCGAGATCTGGGAGCTGGTA
TTTTAGAGCAAAGGCGAGCGGTACGCCGTTCTCGAATATCTCCATCGCGTGCGAACTGCCGGCGACAAAA
TTCATGCCGAGCTCACGGGCCTTCTCGACGAGCCCGCTGTCGGGCAGCGGGCGGCTGATGTTTGCCACCA
CGGTGTCCGCGGGGTACTCCGCGTAGGCCTTTTCAAGATCCTCGGGGCCGAAGCCGGTGTGAGGGAAGAT
CGTTATCGTGCGTCCGAGCGTCGAGTCCGGGCTGCCGGCGAATATCTTTGCGCGCGCGGATACCGTCGTC
TCGCAGAGGTGTCCGCAGCAGCGGTGTTTTTTCTCCTCGGCGAGCATATTCTCCTCGATTGCCGTGCCCA
TTATCTTCTCGATGCGCTCGATCATCGCTCCGAGCGTCGGCACCTCCGCCATCGCCTCGCCGTACCAGAC
GATCTTGCCGGGGATGCCGCCGAAGGCGATATTGGCCTGTTTCGCTACGCTGCCGTGCAGCCAGGCGATG
CCGGGGTGCAACCCGTGGAAGGCCTCGTGCAGCTCAAAGGCCACAAGGTTGTAGAGGTCGAGATAATTTT
TCAGCGTAACGCCGCCGGAGTTCGCCCCCTCAGCGATCGGATGGTGGACGACAAGCGCGTCAATTCCCGT
GGCCCCCGCGAGTTCGATGGCGTTCTCCGTCATCGTCATCATCACCGCGAGGCGGCGGACCTCCCTTTCG
GGGTTTCCCCAGATGAGGCCTGGCAGCTCCATCACTGATTTTCCGGGAATATGCGAGGTCTTGATCGTTA
CGAAATGATTGCCGCCGGTGATATCCGCGTAACTCTTGACCACGCGGCCGCCAGTTATGATGTCGAGAGC
CTTCAGGATATCCTTTACCAGAACCGGATGTGACATGAACAGGTACACTTCCCTTCGCTATTATGTTGAT
GCTGGTATAAAAAAGACAGGAGATTTTTGATGAATCAACACTCATCATTTATGATGAATATATTATCGTC
TTATTGATGTTAATTGTCAAGAATAAAGTGGAAAATTGTTCCTTGAATTTTTCGCGTGCACAGGGGAGGG
GGCAGCCCATGGCAAAGGCCGCAAATCTTTTGACGAACTGCACTGCTAAACTAATCCTGTACATATAGGG
GGTAAAAGTGAGACAAGATATAATTGTCTTTTATACATGACAATAATATCTTGTGGCACAAGAGCCATGT
TTATATGCACAGGAGGCCTGTAATGCGATACACGAAAGAAGAGCGTCTTGAAATCGGACGAAAAGTTTAT
GAGGGGATAATGACACGTTACGAGGCTGCCGAAGCCTACGGCATCAGCGACGACACGGCTAGGGACTATA
TGCGGATGTATCGTGATTCCAACAGTCTGCCGCCCAAGTCTTCCGGAAACGGTTCGGACAGTTATGTTTA
CAAGCCTTCCGAAAGACAGCCTGACCTATCAGATTATGAGTCCATGACAAAAAAAGAACTCATTGTTGAG
TTGATTAAAGCGAAAGTAGCGGAAGCAAGATTAAAAAAAGGCTACGAGGTGAAAGGAGATGGTCCGGTAA
AGGAATATATCCTTTTAGACAGCTCGAATACCAAGTAATTCTGGAACTATCCGAGTATTTTCCTGTAGTC
ATCCTGTGCCGTGTGACGGGGATTCCCAGAAGCAGCTTCTATAACTGGAAACGCAGCCTGTTTGAACCGT
CCAAAAGAGCGAGGGATTTTGCTAGAAGCGTAATGCTCTTTATGGAATATCATAAAAGATATCCGTCGCA
CGGATACAGATGGCTTAACGCGAAGATACGCCTTGACACCGGAATAGTCCATTCAGATCCGTACGCCTAT
AAATGTTGCAGGGCTGCCGGTATAAAGAGCAAGGCAAAACACTACCGTTATAAAAAACCAGGCAATCCGT
ACAGATTATTCCCCAACCTGCTTCTTGCAGGCCTGCCGGTATACTCACCGATGCAGTACATAGCGAGCGA
TATGACGGCATTCTGCTTCAAAGGTACGTACTATGAGCTGACACTGTATATGGACCTATGGAACAACGAA
ATAGTAAGCCATGCGTTGTCTTCAAGGCGCGGAGACAGAATGACATACATAGACGGGCTGGAAGGACTGA
TAATGAATAAAGATAAAAAAACGGAATGGCAGACGATACTGCACACAGACCAGGGCGCGGTATACGCCTC
CAAGAAATACAACGACATCTTGGAACTGAACCATATAGCCCACTCCATGTCCAGAAGCGGAACTCCTACG
GACAATGCGGCGATGGAAGCGATAAACGGCTGGCTGAAAGCGGAGCTGTTTACAGACTTTCATGTAACAG
GCAAAGAAAACATAGAGCGGGAGATAGAGGAATACATAAAATTCTTCAATGAAGAGCGTCCGGCCTATGC
TTTGGGATACATGACGCCGAAACAGTATAAGGAGGCGTATAGCGGAAACGGCAGTTTTAGGAGTAGGACG
TAACGAGATACCCCCCTACTATACAGAGTTAAGCAAGTCAACTGTCCAGGTTTTGTTGACTAGTGCAAAC
ATCGAACAACTCTGCAATGCCGGACTGCGGCATTTTCGCGTTCGCACGGCAGCGGCAGGCAGCGGCGAAT
ATTTACAAAAGGGAGGCCGCAGGAATTTTCTTAATGTCTTTAAGGTAATTTATGGCGAAGGCTGCGAAAA
CGATAAAATGACGTCATCCGGCAGCACGGGCGCGGGCGCTGATTTTCATGCGTCTGCCCAGGCGGCAATC
AGAGGTTTTGCCTCTTTAATATGAATAGTTGATAGGATGGTGCGAAGCCTATTTCAGAAAGATCGTACCG
TCGTAAACCTTCATGGTCGCTTCGAGGTATCCCATATCTTTACAGTATGCGAGCACTTCTCCAGCTGACA
TCTGGAATGCCTTAGCCGACAGTTCCGCAAAGTATTTATTTTCTCCCGACGCGAGGGCGTTGGCGGCGCC
ATATGCCTTTTGGTAAATGGCGCGCACGGCCTCCTCTCTCCCATTGCGCAGCAGGCCGGGAACGACGCGG
TCAAATGGCGTGTATTTTTTCAAAGCCAGATATATTTCCCGCAGCGTCCGGTAGGGGATATGGGAGACGA
TCATTTCCAGCAGCTCTTTCGTGGCGCAGAATGACGTCAGCTCTCCTCCGCGCAGACCATCGCCGATGGC
GCCGCGCAGGGCGGCGGCCTCCGCCGCAGGGGTATCGCCTGCAGAGAGTAAGGCGGCGTCCTCGATGGTC
AGCGATACCGTCTCCAGCGCGTCGATGAAAGATCTGAAGCTCCGACAGATGATCTTAATATCCAGTTTGC
TCCAGACCAGTGGAATTTCCGCCGCGGAGAGGGCAACGACAGATTTTCGCCTCTCGGAGCGTATGACCTT
TAATTCGCGCAGATACCTGATGGCGCGGGAGGTCGAGTCGTGTGAGACGCTATATTCTTTGCAGAGCGCC
GCATGGCTGGGAAGTATATCGCCCTGTTTATATTCGCCGGATACTATCCGGCCGATGATGTCCATGTAAA
CGGCAGATATCTTTGCGTCGTCTTTTCGTATGTTTGCGGAGATAGAGTGCGGCCATCCGAGTGAGGCGGG
AGTCGATGCGCATCTCATTGGCGGCAGCCCTTCGCCGCGAAGGAATATTCTCTGTATGTCCAATTCCTCC
TGTGGATCAAAGGAGCCGCGGCGCATCTTTGATAAGATGTCGAACAGATATTCGCGGTAGAATTGCTCAA
ATTCAATGTCGTACGGCATAGGTACCAGCTCCAGGTATCCGATGCTGTCGATACAGCGCAGGATCATGGC
GTTGCCGATCTTGGAGACGAAAAAGCGCCAAAAGTGTCTCAGCATTCCCGGCAGCTCGCAGGCCGGAGTC
ATTTCGTTTATACAGCTGAGGCGTGTTTCAAGTTCGTCAAAGTCCTCTTGTGTACAGAGAGATAAACCAT
ATCTCAGCAGCGGATAGTAAAAAACGCGCGCGGATAGGGAAATATCGCGGATAACCTCGTAGTCGGGCCT
CTCCGCTGTGCTCCCGCTCTTCTCCGCTTCGCGTCGCTTAAAGATCACCCTTGGCCGTTTGCCTCTCGAA
GTTTCGATGAACTTCTCTTTTTCCAGTATCTCTACCACTCGCCGCGCCGTCTTTTCGGAGATACGGTACA
TTTTGCATAATTCCGCGCAGGAGGGGATAGGCGATCCGACGGGATAGAGGCCGCATTCTATTTTTTCTTT
GATAGTCCGGTATATAGTCTGAGATAGTATGACGGCTCCGCGCAAAAAAATCCCCCCAATGCTTTATTAT
ACCTTGTTCTCTCTGTAAGCGAAAACAGGTGTGTTGCTTTGTATCTGGACGAGTGCTAGAATAACGGACA
TTACAGAAATGGTACGATGTTTTTCGTTATAGTTGTCGGAGAAGAAAAGTAACGGCGCGTAGATAAAAAG
AGATACGTTAAAATATAGAAGATCGCCTCTATGTAAGTACTAGGCCGATTTATAGATATAACGTCATCTT
TTCCATACTGAAAATCTCGGCTTTTACCCCTTGCGGGTATATCAGAGCTGAATTGCTGTAAATACAATAT
TGAGGAAAGCCGAGGCCTCCTGGATGAAAAGAAGAAAACGTGACTTTCAGCTGTATACTGGAATGTGGCT
GGTCGCAATCTTTGTCTTATTGGCTCTGATGTGGCAGAACGCCGGCGACGCGCGCGTGATCAACTACAGC
GGCATCGTGCGCGGAGCGACGCAGAAACTCGTAAAAGAAGAGCTTAACGGCCATTCCGACGACAAACTGA
TCGAGACTTTGGATGGTATCATCGATAACCTTCAGACCGGCAAAGGGCCCTACCGGCTTATGAAAAATTC
CAACGAGAAATACCAGCGGCTGCTTGCAGAGTTGAAGCTGGTCTGGGAAGATATGAAAAAAGAGATCGTT
CATCTCAATTCCGGCAGCGGCTCAGAAAAAAGGCTGTACGACCTCAGCCAGCGGCATTTTGAGATGGCCG
ACCGCATGGTCTCTTCGGCGGAAGAGAGCTCCGATAATAAACTGAAATGTTTCCTTATCTTCTATATTTT
CAGCCTGCTTCTGTCAATAACCGTCTTTTTCATCGTCAACCGGCGGAACCAGAAGGCTTTGGACGAGAGC
ATCTATACGGACAGCCTGACGGGACTGCTGAGCAGGACGGGTTTTGAGGTGGCCGCGGGAAAACTTCTGA
GCCGTAATCTGGAAAATAAATATACGATCGTAGAATTTGATATAAAGAATTTTAAATCGATCAACGATTC
CTACGGATATGATAAGGGCGACAAGCTGCTGCACAGCGTCGCCGCGGCGATATCGGCGCGCAGGAGCGGC
CGGATATGCGCACGCATCGACGCTGATGAATTTGTGATTCTCTTCGAGCAGGGGGATATAGATGTCGACG
AGCTGAAAATGATGCTGAGGGATGTGGTGCGGAAGCACACCTTCCTTGAATTGTTCGGAGCTATATTCAA
CTATGGAGCCTATCGTATAGAGAGGAACGGCGAACTTATCAACACAATCATGGATAAGGCCAACACAGCG
CACAAGATAGCCAAATCCATCGAGGGAGAGGCCTTTGTCTGGTACGACGAGCGGCTGCTGAAAAAGATAC
AGATGGAAAACGAATATAAAAAGCGCATGCAGTATGCGCTTGAGATGGAAGAGTTCAAAATGTATCTGCA
GCCGAAGATAGACCTGGCTACGATGGAGGTGGCTGGCGCAGAGGCGCTGGTAAGGTGGGATATCCCCGAA
GTTGGTATCATACCGCCGGATTCTTATATCCCGCTCTTTGAGAAGAACGGCTCGATCGCCGACCTTGACT
TCTACATGCTGAAAAAGGCCTGCGCCTATCTGCGCGGCCAGCTGGACAGGGGAAATGAATTCTTCTCTAT
TTCGGTCAACTTCTCACGCGTCACCCTCTGCCAGCAGACATTTCACAGCACGCTTTTGGAAATTATCAAT
CGGTTCGGCGTGCCGAGCCGACGTATAGAGATTGAGGTCACCGAGAGCGCCTTCAACGAGCTGCCCTATC
CGGTGCTGCTGATGCTGGAACGTCTTAAAGACGAGGGGTTCCGCATCTCAATGGATGACTTTGGGGCCGG
TTACTCAAACCTCAATATGATAGGCAAGCTTCCAATCCAGATAATCAAGCTGGACAGGGAGTTTTTGAAA
GAGATGGATGGACATGAAAATATGCGGGGGATAGTTATCTGCGCCGTGGACCTCGCTCACACGATGGGGT
TGGAGATCATCTGTGAGGGCGTCGAGCGCGAGGAACATGTGCATTTCCTGCAGGATATTGGCTGTGACTA
TGCTCAGGGGTTTTATTTCTCAAAACCGATACCCGGCGAGACTTTTACAGAAAAATACCTGACTGGTGAG
ATGAGGGTACCTCTCAGCAACAGCTGATTCCAACCTTACGCAAAAAGAGAAAACGTTTGACGAGGCTCCG
GTACGGAGTGCCGGTGTCTTCGATATGCTGCGCGCGGAATTTTCACAACAGCTCTTGCCGGCGGTCGGCC
ATGTCGCTGATTTTTCGGTATGTTTGGGCCGAATCGTCGGCGGAATTAGTGCCAACTTAAGTATAATATG
ATATGCTAAACCATATCGCCCCGTACGGTGGCGCTGTAATATCAGGAGGATGATATTTGTTGAGTTCTGA
CATAGCAGGCAGTATTATCCTGCTCGTCGTACTGATGGGTTTCTCGATGTACTTTTCAATGACCGAAACC
TCGATTACGGCAGCAGGCAAAGGAAAACTGTTGGCATTGGCCGATGACTACCCGCACCGCAAAAAGGGTT
TTCTCTGGCTTGCAGACAACGTAGCAAAAGCAATCAACGTAACTCTTATCGGAAACAACCTCGTTAACAT
CGGGGCCTCAGCCGTGGCCACGTCGGTGGCTATTTCGCTCTTCGGCATCGCCGGTCCAGCGGTCGCAGTT
GTTATCATGACCGTGCTGATAGTGATTTTCTGTGAAATACTTCCTAAAAACGTCGCAATAGCGAAAAAGG
AGGCAGTTCTTTTATTCTGCCTTCCCTTTCTGCGCGCCTTTAATTTTGTCCTGACGCCGGTACTGGCCTT
TTTGCAGGTCATCCTGAAGCTAATAGGCAAGCTTATCGGAATGGACCTCGTCTCATACAGCGCTCTGATA
TCGCGTGAAGAGATAGACCATATCGTGAGCGAGGGCAGCGCGGCGGGCGCTCTGGAAGAGGACGAACGCA
AGATGATACACGGAGTCATCGCCTTCGAGGATACGAGAGTCTCCGAGGTGATGGCGCCACGCACGGATAT
GTACGCGATCGACGAGAAGGACAGCGTCGAGGATGCGGTCAAGATATTTCTTGAAAGCGGACACTCGCGT
ATTCCCGTATATAAAGAAGATATTGACGATATCGTCGGTATCCTCTACGCGAAGGACCTGCTCGGCCCGC
TTTCGCACGGTGACAAGCAGATTTCAATAGAGAAGCTGATGCGCAAGCCGCTCTATGTCCCAGAGACGAT
GAAGACGGATGAGACGCTCGACATCATGAAGAAATCGCGCAAGCATCTCGCGATCGTCGTCGACGAATAT
GGCGGCACGGCGGGGCTGGTCACGCTGGAGGACCTCATAGAGGAGATCGTCGGCGACATACAGGACGAAT
ATGACAAGGAGACGCCGGAGATAATGAACGCCGGTGAAAACACCTATATCGTGCAGGGGCAGGTAAACCT
TGAGGACCTCGCGGAGGCGCTCGGCTACCCCTTTGATACGATCTTTGAGGATGTGGACACGCTCGCGGGC
ATGATCCTCGAGATAACGGGCAACTTCCCCTCAAAGGGCCAGGTCATCGGCTACGGCCCCTGGGAGATAA
AGGTGCTTGAGGTGCAGAACCACCGGATACTCGAGGCGAAGATGAAGTTTATCGGCAACACCGACGACGG
CGTCTCTGATTAAGGTAAGAGAGACGAATTAATGAACACAAGAAGAGCGGGAGGCGGTCTCCCGCTCTTT
TATATTCACTGAAAACGCGTCGGGCGCGCCGGTCTGTCTTATCTGAGGCTCAGGCCTTTGTCCGCGCGGA
TGGATATCTTTTTGCCGCCGTGTTATCTTTAGAATATCTTTTTATTCGTATAAATTACCTCTTTTAATAT
CTCGTATTTCCACCACGCGCGGGCGCGGGGATGCTGGTATCATCTGTAACATAAAGAGAGGGGAACGAAG
TTTTGGGAAGAATGCCCTTGAGGGGGCCTTCGCTCCCGGCACTGGTAAGGTAGGACGGAAAGGCCGTCCC
TTTCAGGTGTTTCAACAGCCCGTAACGGATGGAAGATGGAATTTCACTAAATCTTCTTCCCATACGTTCA
ATATAGATTCTCTAAAGCCGCGGGGCGATTCCTTAAGAGGAACCGCCCCGCGGCCCTTTGTTGTAATATA
ATTTAGAGACGTTTACACAGCGGACATTGGGGGAGAGGGAGGCGGAGCCATGAAAAAGAGCGGTATTATC
GCGGCGGTGCTGCTGGCAGTTGGAGCGCTCTGCGTCTTCTCCGGCAGATGGCCCATAGGGAAGCCTCACG
AGGTCTCGGGGGAAAATTTCCGCCTCGGCACGTATGTAAAGCTGCGGCTTCTTGGCGAAGATAAGAATTT
TTTCGAAGGCGAGCTCGCCGCAATGGACGGGGAGATCGTCCGCCTTGAGGGGCTGTTTTCGGTAAATATC
GCCTCCTCGGATATTTCGCGTCTCAACGGCGCGGGCGGAGAATGGGTAAAGGTCACTCCCGAGACGGCGG
CGCTTGTAAAGCGGTCGCTTGCGATAGCGGCTCTGACGGACGGCGCCTTTGACCCGGCCATCGGCCGTAT
AGTACGCCTCTGGGGGATCGGCACTCCCGGCGCGCGCGTGCCGAAGCCGGCTGAGATAAGGGCGGCGCTT
CGCTCCAAAGGCTATAAAGAGGTGACGGTGAGGGAGAACGGCGGGGAGTGTTACATCAAGACGCCCCCTG
GTCTGTGGCTCGACCTCGGCGCGATCGCGAAAGGTCACGTCGCCGACATCCTGAAGGAGAGGCTTGCCGC
CGACGGTGTGAAGCGGGCGGTGATAGACCTTGGGGGCAACCTGGACCTTGTCGGCGATTCACCGGAGGGA
CGCCCCTGGCGGCTGGGGCTTCAGCATCCGCATAAGCCGCGCGGCGAATACTTCGGCGTGGTGGAGGTCT
CCGACCGCTCCGTCGTAACCTCCGGCCCCTACGAGCGTTTTTTTGAACAGGACGGGGTGTGCTACCATCA
TATTTTTGACCCCGCGACGGGGTATCCTGCAAAGTCCGACTTTGATTCCGTCTCAATAATCGACCGCGAT
TCGGCGCTGGCCGACGCGCTCTGTACGGCGCTCTTCGTCATGGGGCGTGTGAAGGCGGAAAAATTTCTTG
AAAAAAATGGCGGCCTGGCGGCGGTTTTCGTGCTTGCCTCGGAGGACAAGGTGCTTGTCACCCCCGAGGC
GCGGAAGATATTCCGGCTGACCGATAAAAATTTCACCGTAGATACGATCGGGGGCGAATCTCCATGAAAC
GCGGCGACCGCTGGATGGCCGCCGTCACGATGGCGGGGGCCGCGATGCTGATCGCGGGCGCGCTCATCCA
GCAGCAGCGCCAATATAACGAAGGCCGCCCGCTTGAGGCGGAGATCGTGCTTGACGGCAGGGTCGTCGAG
ACGCTGCCGCTGACTGGACCGCCGCGGGAGATAAAGGTGGATTCCGCGGGGACGGCGCGCGGCTTCAACA
TCATTCGCGCCGAGCGGGGGCGTATCGCCGTCGTATCCGCCGACTGTCCGGACGGGGCCTGTGTGCGCCA
TGGCTGGATCCGACGCGCGGGCGCCGGCACGGTATGTCTGCCGCACCGCCTCGTGGTGAGAATCAAGGGC
GCGGACCGGCAGGTGGACGGGGTGAGCTGGTGATGGCGATGGATACGCGCCGGATCGTGCTGACGGGGCT
GTTCACGGCCTGCGCGCTCGTCGTTAACGTTGCGGAGGGGATGCTGCCGATGCCGCTGCCAGGCATAAAG
CTCGGCGCGGCGAACGTATTCGCGCTGACGGCGCTCGTCCTGCTCGGAACGAAAGAGGCCTTTGCCGTGA
CGCTGCTGCGCGTGGCGCTCGCCTGGCTCGTTACGGGAAACGTCTTTTCGTTTCTATGCAGCCTGGGCGG
CGCGCTTCCCGCCGTCGCGGTGATGGCGTTCATATACGGGAAATTCCGCGCGGATTTCTCTTTGCCGTGG
ATCAGCGTTGCGGGAGCCTGGGCCTTTAACGCGGGGCAGCTCGCCGTGGTATCATATATCGTGAAAGACG
CGAGGGTGGCACTCTATATGCTGCCGCTCTTCGCCGCCGGCACCGCTGCGGGATGGGCCGTGGGCTGGCT
CGCGGCAACCGTATGCAGGAGACTTGGAGGAGAAAAGAATGAAACTTTCCATCGATAAAGAGATCATTGA
GGATTTTCCCGACGCGAAGATCGGCTGGCTTCGCGCGCGGATAACGAACAGTTCGGGATCGCCCTATGTA
TCGGAGATGAAGAGGGGACTCGCGGCGAGTCTCAACGATATCGGGATCTCCGCCGACACGCTGACGCTCC
ATCCAGACGTGCGCCGCTGGCGCGAGACCTATTCGAAGATGGGAGTCAAGCCGAGCAAATACCGCTGTTC
GCTGGAGGCGCTGCTGCGCCGCATATTTAAGGGCGACATGTGGAGCGTATCGGACGTCGTCGACTGCTAT
GACTGTGTGTCCGCGCTGAACCTGCTGCCTATGGGGGCGCACGACATGACAAAGCTGCGCGGCGATATGG
TGCTGCGCTATGTCCGTGAGGGCGAAAAATTCTACCCGCTCGGCGCTGGTGACAGCGTCGTCGAATGCGC
GCCGCCGCAGATAGTCTACGCCGACGGCGAAAAGGTCTGCTGCTGGCTCTGGAACTACCGCGACACGCGC
GACGCCTGCGTCGACGATGCTACGGAGGAGGCGCTCTTCCTTGTAGACTGCGCCTTTGAGACAGAATGGC
GCACCATAGGGGAGGGGCTTGCCGCTTTGGCGAAAGAGCTCGAGGCCATCGGCTGTACGGTGCGCGCGAG
CGGCGTCATCAGCGCCGCCTCGCCCTCGGCGGAGATCGCATAGATGGCGAACATCGGCTGCTGCGGTGTG
GACTGCGACGCCTGTGAGGCGCGCCGAGCCACCGCCAGACGGGACAACGCGGCGCTTGCGAAGATCGCCG
CCGCGCAGGAGAGCGCCGGACACGGTTCCTTTATCCTGCCCTCGCGCCTGCGCTGTACCGGCTGCCTTGA
GCCGGGCGAAAAGAGCGTCAGCTGCGCCGAGTGCGCCATCCGCGAATGTGCCCTCGCGAGCCATATCCCC
CACTGCGGCTTCTGTCCCGACTTCCCCTGCGAACTGGGAAGCGCCGTCTGGGAGGCGGTGCCGGAATACA
AGCACAATCTCGAAGTGCTGCGGAGCCGGTAACGCAATATTTTAGGCGGCGGGTCTCCTGTCGTCCCGGA
GACTGCGGCTCAGGTTTTTAACACAGCATGGAAAAATAAAAATGGTGCCGCTGCGCTGCGAAGACCGGAG
CGGGCGGCAATTTTTCGTCAGCTGGGATTCCCCATGTCGGTGTCCAGCGTATGGCGGAAAACGATCAGCG
ATTTCTCCACGGCCTCCGCTAGCCCCTCGGTATTGCCGGTGCAAAATATATCAAGCAGCTTCTCGTGGTT
TTCCATCACCGTACTGTCGAGCACCTCGCTGCTCTTGCTGATGTAGGGGCGGCAGAGCTCCATTATCATT
CTGCCCATCTTAATGATAAATTGGTTGCCGGTCGCCTCAAGCATGATGCTGTGGAAGGTCCGGTCGGCCT
CTCCCGCCTCCGACTTGTGTGAGAGCTGGAGCTCGCGGTATTCGTCGAGCGCGCGCCGCGCCGCCGCCTT
TTTCTCATCCGTTGCCTTTGCGGCGGCGAGCGACATATAGGCCTGCTCAAACATCAGGCGGAATTCATAG
AGCTCTTCGGCGCTCGACCGCTGGAGCATCATATCGAGGAGCAGCGGACGCAGTATCTGCGGGCCGATGG
ATTCTTTCAGATAGGTGCCTTTGCCCTGGGCCGATTCTACTACCCCCAGCACCTGGAGCATTTTGATCGC
CTCGCGAATGCTCGATTTTCCCACGCCGTACCGTTCCGACATCTCCCGCTCGGAGGGGAGCAGTTCTCCC
GGTTTAAACTCTCCGTCCCTGATCGAGTTTTGTATGCTGTCCAAAACGAGTTGAGAGAGCGTGTTTTCCC
TTCTTAGTTCCATCACCGATCACCTCTGGATAAAATATACTCAGTCAACTGCGCGCGACATTAATCTGTA
GTGAGACCGCCTTTATTATAAATTATCCGTGCCAATGAAGGTAGCGCTTGACAAAAATTGTTGGTTGATG
GAGTATAGTTGTTAGCAGATATCTGATAAGTAAAATAGAGAGGGCGAATTATATGTTATATTTGAACGCC
AAAGAGATAAGAGAGATCTTCTCGATGAGGGAGGCCATTGAGTCGGACCGCGAGGCCTTTATGATTCAGG
CGGAGGGGCTGGCGGAGGTTCCCGTGCGGACGAATTTTGACGTCGTAAATGACGGCATAACCTCTTTTAT
GCCCGCGCTGATAAAAAAGTATCCGCGGGCGGGGATCAAGATCGTCTCGACATACACGGAAAATTATAAG
AGGGGGATGTCCGCCGTTTCGGCGACTGTGCTGCTGGCCGATCCCGAGACGGGTGTCGTCAACGCGATGC
TTGACGGTACCGAGCTGACGCGCATGCGCACCGGCGCCGTCTCCGGGCTTGCCACGGAGCTTTTGTCTAA
TGAGGATGCCGAGCGCGGCGCGCTCTTCGGAACCGGCGGACAGGCCGCCTCGCAGCTTGAGGCGGTGCTG
ACGGCAAGGCCGCTGAAGGAGGTGCGCGTCTTTGACATGACGGCCGAGAGGGTCGCGGACTTTATCAGCC
GCATGGAGGAGTGCGCCTCGAAGTTCGGCACGCGGCTCGTCTCCGCCGGAAGCCCGCAGGAAGCCGTTAC
GGACGCCGATATTATCACCACGGTGACCACCAGTCCGCAGCCCGTCTTTGACGGACGCTGTGTGAAGCCG
GGGGCGCACATAAACGCCGTCGGCACCTTCCTGCCGCATAAGCGCGAACTTGACGAGTATATTGTGAGGC
GCGCCGACAGGATCTTTATCGATAACCGCGAGGCTGTGATGAGCGAGGCGGGAGAGTTCCTCATCCCTAT
GTCGGAAGGGCGTTTCTCGGAGGAGATGATCGCGGGCGAGCTCGGCGATCTGCTGCTGGGACGCGTCGCG
GGCCGCAGCGATAAAAAAGAGATAACGCTGATGAAGACGGTGGGCTTCGCGACGCTCGATATCGTCATCG
CGCATAAGGTCTATGAGAAGGCGCTCAAAGCCGGGATAGGTACGGAGCTTTAACGCCGCCGCTTAGGAAT
GAAATAAAAATTGTCCCGGTACCGCATAATATCTGCGGCGCCGGGGCTTTCGTTCTTTGAAAAACAGCGG
TCTCTTACTTCAGGGATTGCTTAAAGAAGGATTCAAGTTTATCGAAGGGAATCAGCTTCACGCGGTCGTA
GAGATCAGCGTGTCCGGCCTTCGGGACGATGTAGAGCTCCTTCGGCTCCGCGGCGCGCCGGTAGGCGTCC
TCGCTGAATTCCCGGGAATGGGCCTCCGATCCCGTGATGAAGAGCATCGGGCGCGGCGAGATCGTTTCGA
TATCCTCGAAGGGATAGAAGTTCATGAACTTGACGTTGCTGGTTAAAGTCGGGTGCGTAGTGAGCTCCTT
TGAGGAACCGGCGGGGGTGAATTCGCCTCTCTCCGTGCGGTAGAAGTCATAGAACTCACGCTCGATGGGG
TTGGACTTTTCGGTGATCTCATGCACCGTGCCGCCGGTGTACCTCATCTCGCCGCCGGTGAATTCCAGCA
GACGCTGCCGCGCCGCCTCTTCGAGGATCTTCTTTCTTTGTTCGACTGTCTGTGAATGGTTTAGGCCGCT
GCGGTTCGCCGCTCCCATGTTATACATGCTGACGGTCGATACGGCCCTTATGCGCGGATCGATCTTAGCG
GCGCTGACGGCGAAGCTACCGCTGCCGCAGATACCGATGGCGCCGATCCTCTTCGCGTCCACGAAGGGCC
TTGTGCTGAGGAAGTCCACCGCGGCGCTGAAATCATCGGCGTAGACGTCGGGCAGGACGGCGTTGCGCGG
CTCTCCCGCGCTCTCGCCCCAGAAGGAGAGGTCTATCGCCAGTGTGACGAAGCCGCGCTCCGCCATCTTC
TGGGCGTAGAGGTTCGCGCTCTGTTCTTTGACCGCTCCCATCGGGTGGCCGACGACGATCGCGGGATACT
TCGCGCCCCGGCTCATATTCTTGGGGGTGAAGAGGCTGCCCGCGACATCCATCCTGTAGAGGTTCTTAAA
GACGACCTTCTCCGCCGTCACCCTGCCGCTCTTGTAGAAGTTGTCCGCGCCGTCCGACATATCCGCCGCG
TGGGCCGTCCCGGCCATGGCCGTCATTGCGAGCGCCGCCGTTATTATCATTATCAATCCGATCATTTTCA
TAACTTTTTCTCCTTTCAGGTTTTGGCTTTCAGCCTTTATTGTTTTTTGCTTTGTGCTGCACTTTGATTT
TTTTACCGCTTCTTGGCGGCTTTAGTCATTTTGAATGTCAGGAAATCAAGGCAGTCGATCTTCCTCTGGC
TCTCGTGCAGGGCAAGAAGCAGCGCGGCCCGGTGTCCCGCAAGGAGCGCCGCCTGTTCCGCAGCCTTATC
CTCCTCGCCCAGCAGCATATATTTTTCGATAGCCTCCGAAGGGCAGCCAGCGTCTCTCAGATTCTGTCTG
ACAGCCTCTTTTTCTCTTTCTCTCACCATTTCACCTCCTTGTCCCAAATTATATGAGGGGGTTATGAATA
TATCAAATACTTATAATAAATCTATTGCCATACGTGTAAGGCATAGTAAAATATATCCATTGCTGGATGA
GAGGCAGGTGTGGTGATGGACCTTAGAGTATTGCAGTATTTTCTCGCGATCGCCCGCGAGGGAAATATTA
CGAAAGCGGCGGAATCCATGCACGTGACGCAGCCGACGCTCTCGCGCCAGATCAAGGAGCTTGAGACGGA
CCTTGGAAAGCAGCTGCTGATCCGCGGCAGCCGCAGGATCACGCTGACTGACGAGGGTATGCTGCTGAGG
AAGCGGGCGGAGGAGATCGTCTCCCTGCTGGAGAAGACGGAGGGCGAGATAAGCGCTTCGGACGAGGTGA
TAAGCGGAGACATCTTCATCGGCTGCGGCGAGACGGAGAAGATGCGTTTTATTGTACGGGCCGCGAAGCT
GATGCGCGACGACTATCCCGACGTCAGCTTCCACCTCTTCAGCGGCAACGAGGGAGATATCGCGGAGCGG
CTGGATAAGGGGCTGCTTGATTTCGCCCTCTTCATCGGGATGGCAAATCTGGAGAAGTATGATCATTTTA
AACTGCCGGATGATGATCTGTGGGGGCTGCTGCTGCGAAAGGACGATCCGCTCGCCGCCCGTGAGAGCAT
CGCTCCCCGCGACCTTGAGGGTATTCCCCTTCTCTGCCCGAGGCAGGTACTGCTCAATAACGATATGTCG
GGCTGGCTTGGCCGCGATTTCCGGAAGCTGAACATCGCCGCCACCTATAACCTCGTCTATAACGTCTCGC
TGATGGTTGAGGAGGGGATGGGCGCCGCCCTCTGCATCGATGGCCTTATCAACGTCTTTGGGCGCGGTGG
GCTCTGCTTTCGCCCGCTTGAACCGAAAGTTACGGCTGGCCTTGTCATCGCCTGGAAAAAATATCAGGTA
TTCTCACGTGCGGCGGAGACGTTCTTAACGCGCCTGCAGAGCGGGCTTGCCATAGATGAAGATCAATAAC
GGCAAAAATAAAAATCAATAGGAGCTGATACTGTGATGGACAGAATGCCTGCAAGTATCTTTAACGACGT
CATCGGGCCCGTAATGCGCGGTCCTTCCAGTTCTCATGTCGCGGGGGCGGCGCGGATCGCCGCCGTTGTG
CGGCAGTCCGTCGGCGGCGCGCCGATGCGCGCCGTCGTCGACTTTGATGTGAACGGCTCGCTCGCCGCCT
CGCATGACGGGCACGGCACGGATATGGGCTTTGTCTGCGGCATGCTGGGCAAGGAGATAACGGAGCCGGA
TGTGGATCGTTACGCGCGGCTCGCGGAGGAAGCCGGTGTGGAGATCGAATTCAGGATTCTCGACTATGGC
GCGGAACACCCCAACAACTACCGCATAGAGGTATGGGGCCGCGGCGGCGAACATCATCTGTGGGAGGGGG
TCTCAGTCGGCGGCGGTATGATCGAGATGCGGCGCTATGACGGTTTCGACATTTCGCTCTGCGGCGACTT
TTACGAGGTGCTGGTGAAGTTTCCCCACGGCGGCGCGGCGGCGATGAAGTCCTCGCGGGCCGTCGCGGAT
TCCGCTCCGGATTTCGCGCAGGCTCTGGAGGGCGGCGGCGGGTCGCTGCTCTCGCTGAAATATTCAAAGG
CCCCGGAGCCGGAGGCGCTGCGCGTTGCCGCCGCCGAACACGGGGCGCTGGATTTTGTGCTGATAGCGCC
GATGCTGCCGACGCTTTCGCGCGCGAACTGCGCCGTACCCTTCTCGACCGCGGGGGAGATGCTCGCCTAT
AACGAGGGTCGGGGGCTTGCGATGTGGGAGCTGGCGGCGGAGTACGAAGCCGCGCGCGGCGGCACCGCGA
AAGAAGATGTGCTGGAAAAGATGCGCGGACTGGTCTCGATCATGGAGGGAGCCCTTAAAGAGGGGCTTGC
CGGTACGGAGTACGCCGACCGGATACTCGGCCCCCAGGCCTATCTGATCGAAGCGGCGTGCAAAGAGGGC
GCGCTGATCCCCTGCGACATCCTCAACAACGTCATAAAGTCGGTCACGGCGATCATGGAGACGAAAAGCG
CGATGGGCGTCGTCGTCGCGGCGCCGACCGCCGGTTCCTGCGGCTGCCTGCCGGGGACGCTGCTCGGCGC
GGGCCTCGCGCTGGGCAAGTCAAGAGAGGAGATCACGCGCGCGATGCTGGCGGCGGGGCTTGTCGGCATC
TTCATCGCGGAGGGCGCGACATTCGCCGCCGAGGTGGGCGGCTGTCAGGTCGAGTGCGGCGCGGGTTCCG
GCATGGCGGCGGCGGGACTTGTGCAGCTCATGGGCGGCAGCGCGGAGCGGTGCGCCGACGCCGCCTCGAT
GGCGCTGCAGAATATTACCGGCCTCGCCTGCGACCCAGTGGCGAACCGCGTGGAGGTCCCCTGCCTCGGC
AAGAACGTCATGGGCGGCTCGAACGCCGTCGCCTCGGCGAACATGGCGCTCGCCGGCTACGACAAGGTGA
TCCCGCTCGACGAAACCATCGCCGCGATGTACGACGTCGGTCTTAAACTGCCGCTTGAGCTGCGCTGTAC
CTTCGGCGGTCTCGGCAAAAGCCCCACGGCGCTGAGATTACTGGAAAAAATGAAAAACAGGTAATACCCG
GCGCGGAGCGGCATAAAACCACCGCGCGGCCTGAACCGCAGCATAAACGCCCTGTCCGTTTGGACAGGGC
GTTTATCCTAAATCTGCGGCTGCCTGTACTCCCAGCCTAGCGGTACTCTTTGAAGGCCTCCGCGAGCCTC
TTTATTCCCTCTTCCGCCGTCTGCGGGTCTACCTTCGCGAAGGAGATGCGGAAGGCGCCGCGGCCGTTCT
TCGCCTCGTCGATTGTATAGAAGGCGCTTCCCGGGATGATGCCGACCTTCTTCTTTTCCACCGCGAAGCG
CGCGAAGGCGGTCATGTCCTCGATCCCCTGCGCCTCTCCCCAGAGAAAGAAGCCGCCCTTCGGGTAGTTC
GTCTTTATTCCGAGCGGTTTGAGGTGCTTCTCTATCGCCTTTACCATACCGTCGCGGCGCACCCTGTAGG
TGTCGCGCAGGAAGCCGACGCGCTCGCCGAAATCAACCGAACTCAGGTAATTGTAAAGGCCGAGCTGGAG
TATCGCGGGGCGCGTAAGGCCGGCGCTGATGCGGAAGGCGTTGAGGTGCGGTATTATCGCGTCGGGCACC
ACCAGCCAGCCGCAGCGCATTCCGGGGGCGACTAGCTTGGAAAAGCTGTTGCTGTGCAGCACGCGGCGGT
CGTCGCCGGCAAGGCTGAGGTATGTCGCGGGAGCCTCTTCGTCGTAGCTCAGATAATGGTACGGGTCGTC
CTCAAATATCGGGATGTCGTACTTGGCGGCGATGGCCAGTATCTCTTTGCGGCGTGCCAGCGGCGAGGTG
CGTCCGCTCGGATTCTGGAAGTTTGGTATCGTATAAAGGAAGCGGACGCTGCGCGACCGCAGGAGCTTTT
CAAACTCTTCGGGGATGATGCCGTCGTCGTCGGCAGGCACGCCTACGCAGTTAGCGCCCTGCTTGCGGAA
GGTGAGCAGCGTTTCGGTGAAGGTCGGGGCCTCGACGAGCACGGTGCAGCCCGGGTCGATGAGCGTCTCC
GCGACGAGCTCGATCGCCTCGCCCGCGCCGTTGGTCAGCAGGATATTCCTGCTCGTCACCCAGTCGGGGA
TCATGCCGTCGGACCGCATACGCTCCGTTATCCACTCCCGCAGCTCCGTGAGGCCAAAGTCCTCCTTCGC
GTAGGCGAGCAGCGAGGGGTCTTCAAAGATCGTGCCGAAGGCCCTTTTCAGCTCCTCGACGGGATATATG
TCCGCCGACGGTTCGCCGGCCGTGAGCGAAATGGCTTTATGCTCGATGCTGAGCTTTATCATGACGCCTA
TCTCCGACGGGTCAAGTCTCTCTTTCGCCATAGTACTGAGTTGGTATTTGAATGAAAAGGGTTCCGCCAT
CTTAATTCCTCCCGAAGGTCAAATATCTTGTTGTTATTTTATAATGATAACTCATTTGCCGCGCTTTTTG
TAAACACGGCGGGAAATTTGTGAATGTGCGGCGGATGAAAGACGGCGGCGCCTCTCCGGCTGATTCCCGG
GATAAAGTAAAGGGCCGCGCCAGAAGGCGCGGCACCCACAGAGGAGAGTTTTGTGCAGCAAAATCAAGAA
AGAGGGAGAGTCTTTCTCTGTGTATGTCGTTTACTGCTTTTTTGCCTCGGTGCGGCTTATGAGATCGGAG
TTCTTGCCCGCGCGCAGCACCGAGCTGTCCGTGCAGTGGCCGACCCACTGCTGGAGCTGCCGGGCGAGCG
CGATCATCCTGTCGAGGTCAATGCCGGTCTCGATACCCATCTCTCTGAGCATGTGGAGCATATCCTCGGA
GGCGACGTTGCCGGAGGCGCCGGGGGCGAAGGGGCAGCCTCCGAGTCCCGCGAGAGAGGCGTCATAGCGG
ATGATGCCCGCGTTAAGTCCCGCCACCATGTTGGCTAGCGCCATGCCGCGCGTATTGTGGAAGTGGAGGA
ACCAGCGTACCGCAGGGAATTTTTCGCGCATGAAAGAGGCGGTGTCATACACCTGACGCGGGTTGGCCAT
GCCGGTGGTGTCGGACATCGAGAGCTCCGTTATGCCGAGCTCCATGAATTTTTCCGTTATCTCAACGAGC
TTTGCGACGGGGATCTTTCCCTCGAAGGGACAGCCGAAGGCGGTCGATATCGCGCCTGAGACCGCCGCGC
CGTTTTCGTGCGCGAAGGCCGTGCACTCTTTGAAGCCCTCGAGCAGCTCCGCGATGGATTTTTTCATGTT
TGCCCGCGCGTGCGACTCGCTGGCGGAGAGAGTGAGCTTCACCTTTGTGATGCCGGAGGCGAGCGCGCGC
TCCACGCCCTTTTTATTGGCTACGAGGCAGCGGTACTCGACGCCCGGCAGGCGGCGGATCTTCTTCGCCA
CTTCGTCGGTGTCCGCCATCTGCGGCACTGCCTTCGGGTGGACGAAGGAGCCGACCTCGATGATCGGTAC
GCCCGCATCCGCCGCGCCCTCGATGAGCGCCGCCTTCTGCTCTACGGAGAGCAGCGTTTTTTCGTTCTGA
AGGCCGTCGCGCGGCCCGACTTCGCAGAATATCACCTTTTCCGGCCAGTTCATTGACATTTTTAATAACA
CTCCCGTCCATATAAATAGAAATCTCTATAACTCTTACGTTAAATTCATCTGATGCTGCAACTTTACCCT
TTAAATTATATTCTGTCAAGTAGTATTTAATTCCGTATATTGGAAAATATTATTTCCTTTTGAAATTATA
AAAATACTTGACAAAAGCCCTAAGAATAATTATTGTGTAGCTGTTCCTAATAAATGGTAATGTTTTCCGT
TATACGAAATATAAATATTGTAGGAGGAAAAAATTATGGCACATAAGTATTCATTAGCGCATCTTACCGT
TCTCGGCTGGTCTCCCGTGGAGATGGCCTACAACGCCGCCCTCATCGGCTACGATTATATCAGCATCCGC
AACATCAACATGGGCGTCAAGGGCGAGCGGGATTTCAGCATCCCCATCGGCGGCGAGCGTTACAAGGCGC
TTAAAGAGGCTATCGATGAGACGGGGATCGCGATACACGACATAGAGCTTGCGCGCGTCGTCGACGGCGT
CGACGTGAAGAGCTACGAGCAGGCCTTTGAGTCCGGTGCCTCGCTGGGCGCGAAGGGCGTCATCAGCAGC
GTCTGGACCAACAACAAGGACTATTATACGGAACAATTCGCGGCGCTCTGCGATCTCGCGGCGCAGTACG
GGCTGAAGGTGAATCTCGAATTTGTCACCTGGGCCAGCGTATGGAATCTCGACGGCGCGCTTGAGCTGCT
CAACACGGTGAAGCGCCCGAACGCGCGCCTGATGGTGGATACGCTCCACACCTGGCGTTCAAAGGTCTCC
GTCGCCGAGCTCGCCGCCTGCCCGAAGGAGCTCTTCGACATGGCCCACATCTGCGACGGCCCCGCGGAGA
TCCCCGCGCGCGACGATAAAGAGGCGCTCATCTACACCGGACGCGACGCCCGCTATTATGTTGGCGAGGG
CGCGATAAACATCGCCGATATGGTGAAGGCGATGCGTCCCGATACGGTGCTCTCCATAGAACTGCCGCAC
CTTGCGCGCGTCGAGAAGTACGGCTACACGGAACACGCGCGCCGCTGCCTCGCCACCGCGAAGGAATATC
TGAAGAATAACGGCGCCGAATAGGCGCCGCCGGGCCGCGCGGATGAAGCGCCTCTTTTTTGTCGTACTGC
TGCTTGGCTTTATGCTGAGCAACCTGATGCGGATATCAGGGGTGGTGGTGCTTCCTCCGCTCGGCGAATC
GCTGGGGCTCTCCGCCTCGACGATCGGCTTTCTATCGAGCCTCTTCTTTTACACCTACGGCCTCAGCTTC
GGTCTATGGGGCGTGCTCATCGACCGGCGCGGGGCCTTTCGCTGCTGCGGCGCGGCGCTGCTCATCGCCG
CCTGCGGCTCCTTTATAATGATGTTTTCCGGCACGGCCTTCGCCGTCGGGCTGGGGCGCGCCCTCTGCGG
CCTCGGCCTCTCGAGCGCCTTTACCGGGATACTCACATACTGCGCCGTGAGCTTTCCGCAGAAAGACTAC
GGCGGTTACGTCGGCCTTTCAATGGTCGTCGGCCATTCGGGTACGATCATCGCCGTCGCGCCGCTGGGAT
TTGCGATGGAGCTGATCGGCTCGCGCGGCGTCTTCTGCCTGCTCGGCCTCTTCGCCTCGGCGCTCGGCGC
CTCGCTGCTCTATTTCCGCAGGCTCGACCCGCAGCCGCAGCCGCGCCCCGGCGAGGGCGCCGTAAATCCG
GCGACGGTCTTTCGCGAACTTTGGGAGGTTCTGAAAAATATTTGGCGAAAATTCCCCCTGCGCGTGGTGA
TGTACACCTGGGGCATCTCCGCCGCCGCCAGTGCCGCGCTGCAGGGGTTGTGGGCGGTTGCCTGGCTCCA
GAGCTCAGCGGGGATGGCGCGGGATACCGCCTACCTCTGCGCGACCTGGATAAGCTTCGGGATGGTCGCC
GGCCCCGCCTTCGGCGGCTGGCTCGTCAAGCGGTGCCGCGATGAAAAACGGAGTCTCTTCACCGTCTGCC
TGCTGACACAGGCGAGCTGGGTGCTTTGGCTCCTGCTCTCCATCTTTGCGAAATCTCCGGCGCTTTTTGG
GGCGGCGGGATTTATGATCGGCTTCTTCAACGGCTGCGGCTACGTCTTTATGGGCAACGCGGTGCGCGCT
CTCGTGCCGCTGAACCAGAACGGCGGCACCGTCGGCGTGATAAACATGTTCCTCTATCTTATGGTGATCC
TCTTCCAGTGGGGCACGGGGGTCTGCGTCGACCTCTTCAAGGCCCCCGCCGGCGGCTACACCAACATCGG
ATTCCTCTCCGGTTTTTTCCTGATCGTCCTTCTCCAGGGCTGGGCCTTCCGGTTGATAACGAAGGTGAGT
TCTTTTAAGGCTGCGTAAAGAGGGGCAGTATTGCCTGTCCCATAATTTTAATATGACACTTGTTCCTACG
ATAAAGGGTTGTATGTTGAACAGCCATAGTTATATAGCGTAACAAATGCTTTGACAGGGGCTTCATCGGT
AGGAAGGGTTCTAGCCGCATATCGTACAGATACGGTAATATCGATGGATAAGTGTTTCTTATGAAAAATA
TGTTAAAGCGATAAGACCTACGAGCAAAGAAATCCGACGGCGGCACAAATTGGAAACTTATGCCGCCGCC
GGAGCGTCTTTGTTTTCTTAAAATGCCGCCGTGTCCGCCTATGGCAGAGGAGGCGGTGTGATGTGTGCCG
ACGCGGCGGCCTCCTATATCTTCCTGATCCTCGCCGCCGCGGCCTTTGCGTGGGCCGTAAGCCCCTCCTC
CGCCGCCATCGTTTCGGCGTCCGGGGCCAGCTTCGCGGCCCCCTGCGGGGTGATGTGCTGGAAGGTGCAG
ACCTTGAGGAAGTTCATCACCGACAGGCCGCCGGTATAGCGTGCCGCGCCCATGGTCGGGAGAGTGTGGT
TCGTGCCCGCCACATAGTCCCCGAATACCTCGGCGGAGCCCTCTCCGATAAAGAGCGAGCCGTAGTTGCG
CAGCAGCCCCATCAGTTCGAAGGGCTCTTTTACGTTGACCTCAAGGTGTTCGGGCGCTATTTCGTTGGCG
ATATCCGCCGCCTCTGCGAGGGAGTCGGCGATGATTATCCTGCCGTTCTCCTCCCAGGACTTCGCGGCGG
TCTCCGCCGTGTCAAGATCTGCGAGCTGGCGCGTCACCTCGGCCTCCGTCTCGCGCGCTAGCCGTTCCGA
GGTGGTGACGAGTATCCCCGCCGCGTCGCAGTCGTGTTCAGACTGCGCGAGGATGTCGGCGGCGGCGACA
GTCGGCGAGGCGCTGTCGTCGGCGATGACGAGCACCTCGCTTGGACCGGCGATGAAGTCTATCCCGACCT
TGCCGTAGACCTGGCGCTTAGCCTCAGTCACATATTTGTTGCCGGGGCCGACGATCATCGCCACGGGGGC
GATCGTCTCCGTACCGCAGGCGAAGGCGGCGATCGCCTGCGCGCCGCCCACCGCGTAGACCTCGTCCGCG
CCTGCGGCCTTAAGGGCGGCGAGCGTCGCGGGATGGGGCAGGACGCTTCCCCGCATCGGCGGCACGGCGG
CGCAGACGCGCGGCACTCCCGCCGCCTTCGCGGGGATGACGAGCATGAGCGCCGTAGAGAAGAGCGGATG
GTTGCCGCCTGGGACGTAGCAGCAGCAGGAATCTACGGGAATCACCGAGTGCCCGAGGAATACGCCCTCC
TCGACCTCGACCTCTCCGAGCGGCCAAAGGGAGTCCCTTTGCAGCTCCGCGAATTTTTTGATGTTCGCCG
CCGCGCGCTCGATCGCGCCGCGCAGCTCTGGCGATATCTCATCGTAGGCGCGTTCCAGCTCGCTCTGTGG
TACGCGGAAGGAGGCCGCGGGTGCGCCGCCGAATTTTACGTTATAGTCGGCGACGGCAATATCCCCATGC
TTGCCGACACGCTCGATGATCTCTCTCACCTCCGCGAATATGCGCGTGTTCTGCGACAGTTCCTTTGCTT
TTGCCTCTTTATAGAATTTCATGTAACTCATCACTCCATCAACAGTATGCTATCATGTTAAAGAGATGTT
ATTATAGCACAAAATATCCTGCCAATCGTATTGAAGGGTTTTGTTTTTGTCATGAAGCCGATATGGAAAA
TCGGATTCTTGCTAATGGCAGCAATTGACTGGCATGATGAAATAAAGTATTATCGAAGCTAATAACCTGT
ACATTTTTCACATAAACAGAAAGAATTACAAAAACTATATTATAAAATCGTCAGCCTGAATGACATTATG
CGGATATGTATTATCAGCTCATAAACGGACAAAGACGGCGGCGCAAAGCTAAAGGGTCTAAGGCCCGTAT
TGGCATCAGCGGGTAAACGACAGCCAGCTGCCTCGAAAATCCATCTTCATGCTGTGTAAATGCATGGAGG
GGTTAGGCGGTTGGGTGTCGTTTTTGCTTTGATTGAAAGGGTGTAAAGATGTTAAAGAACATTGGTACCG
CTATCCTCATATTTTGTTTGACGGCTTTATCGGCAGGCGCGGCGTTCGCCGCTGACGGCGCGTCTAACGA
TGATCTCCTGCGCGCGCGGGAGCTAAGCAAATCGGTAAACGCCTTTGCCTTTGATCTTTATAAAGAGATC
GCGAAGGAAGAAAAAGGCAGCATCTTCTTCTCGCCCCTCAGCATCTCAATGGCCCTTGCTTTGGCCTATG
AGGGAGCGGCAGGAGAGACCCGTGAGGAGATGCGGCGGGTTTTGCATTATGATGACAACGTCGGCAAACA
GTTTCGCGCCTATCTCGATGTTTTAAACAATACCACGAAAAAGTCAGGAGAATTTTTATTGGCGAATGCC
GCTTGGCTTGACATTCATCTAAACATTAGAGAGAAATACGTCGACACCTTAAAAAAATACTATGACAGCA
AGGCCACGAAGATCGATTACAGCGATACACATGGTGCGGCGGAGGCGATTAACCTCTGGTGCTATAGAAA
TACTAAGGGAAAAATAAAGAAAATCGTTGTCCCTGGAGATTTGAAGGGATGCCGATTGGCGCTGGGAAAC
GCGGCATACTTCAAGGCGGAATGGCAGCGTGGGTTTAGAAAGGAGCGTACTGCTCCCATGCCGTTCCACA
GGTCGGAAAAAGAGGTTGTCGAATACCCGATGATGAAGACACGGGGAAATTATAAATATTACGAGGACAA
GAAAATTCAAAGTCTGACGATGCCATATAAAGACGGCATTTTTGCCATGATTGCTATTTTGCCTAAAGAA
ATACGGTACATGAAAAAGATAGAAAAAGAGTTAGGGGAAGCGTTATTGTCAAAAATACTGTCCTGTTATG
ACATAGCAAACGTAAATCTTTGCCTTCCCAGATTCATGATAGAAGAAAATTACCAAATGGCGTATTGTCT
TCGCGCTATTGGCATGAACAAGGCATTGAGCAGTGCTGCGAATTTTTCGGGAATAACGGGAATGCCCGGC
CTGTATATAGATAAGGTAATACATAAGGCCATTGCCGGGGTGACTGAAGAGGGAAGCGAAGCCGCGGCGA
CCACAGTAATTATTATGAATAAAATACTCCCTCCGCCTGGCAAACGGCGCGTGATTGAATTTACCGCGGA
TCGTCCATTTCTCTTTTTTATCCTCGACAACAGAACAAATACGATAATGTTTATGGGGAAGTGGGTAGGA
GAATAGCCGTTCTTTGAAGTGTATTAAGTAAAGAATACATAATAACAAATATAAGGAGGCAAGTCAGAAT
GCGTACAAAAAATATTAACGCAATATTATGGTTGTTATTCCCAATTTTTATCCGCTCAGCCCATACCTTT
ACTTCATCGTTGACAACAGAAGCGGCGCTATTCTCTTAATGGGACGGTATTGCGGCAGGGAACAGAACGA
AAATATCCTGTCATGGTAATAAATTTAAAAGGGGAGCGTTATAGATATATTTTTAGAAATTATAATATTA
ATTACAATAAAACTTGACCACACTAATAAATTAGTATAGTATGTATATTAATAATAGACACATTTTATCA
CTTAAATAAAAGATATTATAAGCATACTATTTATGAGGCCTCAACCTTAAGCGATATGGTATTTTGTACA
TGGTTCGGCCCATAGAGGGTATTTGATATCAAAAAGAGCAAAGGCAAAACCGTCCAAAGACGGCGGCGCA
AAGCTAAAGGGTCTAAGGCCCGTATTGGCGTTAGCGGGTAAACGACAGCCAGCTGCCTCGAAAATCCATC
TTCATGTTGTGTAAATACATGAGTGGGTTAGGTGGTTGGGTGTCGTTTTTGCTTTGGTTGAAAGGGTGTA
AAAGATGTTAAAGAACATTGGTCCCGCTATCCTCATATTTTGTTTGACGGCTTTATCGGCAGGCGCAGCG
TTCGCCGCTGACGGCGCGTCCAACGAAGATCTCCTGCGCGCGCGGGAGCTAAGCAAATCGGTAAACGCCT
TTGCCTTTGATCTCTATAAGGAGATCGCGAAGGAAGAAAAAGGCAGCATCTTTTTCTCGCCCCTTAGCAT
CTCAATGGCCCTTGCTTTGGCCTATGAGGGGGCGACGGGCGAGACCCGTGAGGAGATGAAGAAAGTTTTG
CACTATAACGACAATATAGGAACACGGTTTAAGGCTTACATTGAAATGGTGAATAAAGTCCCCAAAGAAT
CGGGAAAGTTGTATGTCGCGAACGGGATATGGGCTGATTGGAGCGTTACTTTACTATCCAACTATGTCAT
AAAAATAAAAAGAGACTACGGAAGTGAAGTGAAGAAACTTGACTTTAGGAAACGGGCACATGTAGCCTCA
GTGATCAATAAATGGATAGAAGACAAGACAAGGGGGAAAATCAAAGGAATAGTTGACGAACGCAGCGAGA
TGTCGTGGGCGATGAGTATTATTAATGCGGTATACTTTCAAGCATTTTGGATGGAACCATTTCCGGAAAT
AAACACACGGAAAAAGACCTTTTACTGCACGCCAACCATGACGGAGCAAGTAGATATGATGTATTCACAG
AAAACGATATCATATTCAGAAACAGATGATTTTCAGGCAATATCTCTGCCGTATAAAAATTGGCGATATT
CTATGGTCGTAGTACTCCCCAGAGAGCATCAGAAGCTTGGTAAACTTGAAAATAACATCTCCGATATCGA
ATTCAGAAAAATATTAGCAAGCTTTAAAGAATATCGTGTAAACGTCTATCTGCCAAAATTCCGGACAGAA
AAGGCATATCCGTTAAAAAAACAGTTAATGAAGTTAGGCCTCAAACAGGCTTTTAAGAGAGGGGCGAATT
TTAACTACATCGGAACTGCGTCTAATGGCGGACTATACATTGATGAAGTGCTCCACAAGTCCGTTATTGA
AACAACAGAAACACATACAAAGGCCACGGCAGTTACCGAGGTCAGATTGGGCGTGGTGCTCTCACCTGGA
AAGACCACTGATATAAAAGAGTTCAGGGCAGATCATCCGTTTTTATACTTGATAATCGATAACGTGGCAA
GGACAATCTTGTTTATTGGAAGATATGTAGATAATTAATTGATGATTTGCATTATAAAAATTAATGGGGG
TGTATGTTCATGCTTTTAAGAAAAATCTCGCTTAGTCTATTGTTGATGTCTTTTGTTTTTTTATACCCTA
ACCCAGCAACTGCTGATGTGGTATCTGAAGCGGAAGTTGTGAGTGCAGTAACAAGTTGGCTAAATGAAAC
AAATTCGCATTGTGGTGAGGAACTAGGTTCGCAGATAAGCTCAATGAAATATTATAAATCAAATGTTTCA
GCCAACTTAGGTTATTATCTGGTGTTGTTAAGCTCAAAAGGATGGATACTTATCCCTAATGATGATTCCT
GTTGGCCTATACAACTTTTTGGTGGCGGGGTCATGACGACAGAAAAATTTGAAAACAGTATGTGGTATCA
GACATTGGTTTACAATTCTTCTAATGTTGTAAATAAGCAAGGAAATTCAAATGTATTAACGATATTACAG
AGTAATAATTGTAACATAAATACAGACATTGATATAATAGTAAATAAAAATAAGTGGAAAACCCTTTTAA
ATTCAAAACAGCCTAACGGCAAAATATCTGCTTTATCAAGTCCTGAGTTGAATATAAATAGCGCTGATGT
TCGGGTTGATCGGGCGTGTGAAAAAAACTCTGTAAATATGGACCTTCTGTGAGAAATCCAATACAACTAG
GGCTAATAACGATCCCTGTATAACAAAATTATCAACCTATTAAGTGGCCAGTGTCAATACAAACACTGGC
CGCTTTTTATTATTCTTAGCCTATTCAGGCATCCGTCCTTCATACATTACAGCTAGTTCACCAAGGATAC
TGCGCCAGTTCCTAACTGGCATACTCCATTTCTTGGTTGCTTCAAAAGTAGCAAGATATAAGGCTTTCAG
AAGGGCGCCTGCGCTGGGGAATACGCTTCTTTGGCTGTTGAGCCTGCGATAGGTGGAATTAAGGCTTTCT
ATCGCGTTTGTCGTGTAAATGACCTTTCTTACCTGGCAAGAAAATTTAAATATCGGAGAGATCGTATCCC
AGTTGCGCTCCCACCCCTTCACTGCATTTGCATATTTTAATCCCCACTTCTCAGCAACATGCTCCCTCGC
TTCCAGCGCATGGGACTCGTCGGGAGCTTGATATATTGTTTTTAGGTCTGCGGCAAATTCTTTGCGGTCT
TTTTCAACCACATATTTCATAGTGCTCCTGACCTGATGTATAAGGCAGCGCTGGTATTCAGTCTGCGGGA
ACGCACTTTCTACTGCTTCGCGCATTCCGCTAAGGCCGTCTGCACAGAGAATGAAGATATCCTTTACACC
ACGGTTCTTCAGGGAATTCAGGACTGTCAGCCAGTATTTGGCGCTTTCATTTTCTCCCACCTGCAGACAA
AGCACTTCTTTTATACCGTTGCTGTTGATTCCAAGTATTACATAGGCTGCGAGCTTCTTTACAGCGTTAT
CTTCCCTGACAGAATAATGAATCGCATCTATAAAAACAATGGGATAGACTTCGGAGAGTGCCCTGTTCTG
CCATTCTTCGATCTGCGGCATTATCTTGTCAGTCACATCCGATATGAAGCCTTCTGAAACGTCGAACCCG
TAAATATCCTGTATCGTTGCCGATATCTGACGGGTAGTCATTCCTTTAGCGTACATAGATATTATTTTCT
GGTCTATCTCGGAAATATCTTTTTGTCGCTTTCTTACTATCTTAGGATCGAAGCTGGATTCCCTGTCCTG
AGGAACGTCTATGCAAAACTCTCCAAAACTTGAGTTTACATGCTTTTGTTTGTATCCGTTGCGGTAGTCG
CTGCCTTCTGAACGCTGAGATTTCTTATAACCGAGATGTTCGTCCATCTCAGTCTCCATCATCTCTTTAA
TCGTACCCCCCAGAAGATCTTTCAGCGCATCCTGGATATCCTTTGCAGATTTGATATCGTATTCCTGAAG
TAGGTATCTGATGATATCTCTTTTCCCGTCTGTCATCTGAACTTTGTGAGTAATCTTCTTATCTTTTGCC
ATTTTAAAGGCCTCCTGTAAGTAATTTTAATTTATCACAGAAGGCCTTTTTGGGCGATTTCTTTATTTAC
AGAGTTTGTTTCATAGGCTCGGTTGATCGTTTATTAGGCAATGAACAGTATTGGGCACAGTCTTATCCAT
TTGACTATGAGACTACTTTTTATAAATTAACAGAAAGCACTGATATTAATACACTGCATGCAGGTAATGT
TGAGGATAATGAGCAGTATCCAGTTGGCTGTGGCCCGTTATCCGTAGCTCAGTTATTCCATTACTTGATA
GCAAAGAAGAACCCAGTATCACTAAGTTCACCAACAACAATCTTTTCAGTCCAGCAAAATTTTGCTTTAG
GACAATCAAAAAATAACTTTTATATAAATAGAAAATATTCCTCATTGATAGGTAGCGATGATCAATTTCT
AACGCTTGCATTTACGTATCCTCGAATACAGACAAGTTATAATATTGAAGAAATGTCATGTTTTCACGGC
GATAATATGACCCCTGCAGTCTCGGCCAAAGTGTCACAATATATAAGCCCAATGATACGTGACATCGGTA
TTGCGTTTGGTGCAACGTATGACATCGTAAAAGGAACAGCAACAACGTTAAACAATATAAACAATGTGTT
TAATGGATTATTAGAATTTCCTAGTAACACTAGTCGGTATGTTATGGCTCCCGGATTTGTAGTTCCTGGA
CATAATCCAGTTTTCTACTCTATCTATAAAAAGACAATAAATAATACCATAATTACGAACCTTGATTTAG
GTTTTCCCGTGTTACTTGCTCTTGATTTAACATCACCATATGAAGGTGGGCACGCAAGTATTGTTGATGG
GTATGCATTTGATATGCTCTCAACATCTTCATCTACCCCCTACTTTCATATAGTAAGTGGGTGGTCAAGT
CATACAACGTCTCCTGATGTAACCGGGAACTGGATAAAAGATGAAGGGACATGGAGTTACGGATTAACTA
CTCTTATTCGGGCACAGCGGGAACAGCAAAATATCAATTATGAGATTACACCTTTCGGAATAGCATATAA
CTTATTCCGTGATTTATCTACAATATCATCAGACCAATTTATTGATTATGCCCAGATGGGAGTTTTAAAA
CCCGTTGTGTTTAGCGGACGTATAGTGAAACCAAATCAGGTTAAAGGAATGCGCCCAATTCCAGTTATTA
ACGCTGAGATATCTATTGCATGGGGATTGGGCGGAAGTAGTTGGACTGAAGATTCAAATAAATATACTGT
TAAAACTAACGGCAAGGGGATTTTTGCATGTATAGTAGACGGAAGAAACAGAGTCGCGTTGAAGGTAACC
AGTCCTGATATAAGTTTTTATAAAATTGAATATAAGACTGTAGAAGAAAATACTTCTTATACGGGAAATG
TGGGTGAACTTGATAGTCATATTGCTAATGAATGGCTTGCAGATTTAGTTCCACTAAAAATAGCCGCAGC
CACAAGCCAATATGAAACTGCGTCAGATCAAAGCGCGATGTTTGTATCAAAAGGTATGTCCGAGGGAGAA
AAATATATAGCAATATCAAAAGATGCCCTGGCAACAGCAGATTTATCATATCTAGGCGATGGCGTCCTCT
TCATCGGTTCCGACCCTGCCTTTGACTACAACGGCAACTACGACACGGACACCGTGATCAACGTCATGCA
GTTTGTCCGGAATGGCGGCACCGTCGTTACCAGCGGCAAGAGCACGGCCTTCCCCGGGATGGTGGGATTC
TCCAAGGGACTGCGTTTCTATTCTTTCTCTGGACTGCCCAAACCTTACGGAGCGACGAAATCTATCAGTA
CCAGGGTTTCCGCCTGGGCGAACCATATCAAACAGTACATGCACGGACAGGACACGTTCAACATGGTTTC
CGCGCTTTCGGCCAGAGATCATTCCCTGATCAGCGACCCCGGCAATACCAGCGCGTTCGCTATCGGCACG
TATGTGTTTGAAAGCATGATATGGGGTCCTTGGGGCCCGGAACTGGATTATAACCTTACGTATGTCCCCG
CCGGAACGACAATCGAATATGGAGATAACGGCGGCAAGCTTATCTATATCAACGGGGAATTTTCTCTTAA
CCATGCGGAGGGCGGACTGGCCAGAGATTTTGTGAACGCCTTGATCGATCCCATCCTCTTCAAGGCGGAT
GACGAGGAGAGCCTCTCTGACGCCGTCGGCGGTGAATACGGCGCGCTCGGCGGACAGCCGGTTGCGATGA
ACAGCCTCAACCTAAAATCGGTCGTCTATAATAACGGCGTTACCGTAAACAATATCGCCACCAGCGACGA
TGTGAGCTTTGTCTTTACGGTAACAGACCGTATTGCCGACAGTTCGGCCCCGGACCTTGTAGTATCCGAC
GACGCGGTGCCAACTTTGACGGTCAGTCTTCGGAATCCGGCTGGCGAGGTTGTCGCCGCGAAACAAACGC
CTACCTCTGCGGATAATACTCTGGCCTTCGCCCTTTCGGGCGACGCCGCCGTGGCCGGAGAATGGAAGAT
GGTAGTGGAGAACGTCTACGGCTTTGACGGACGGCGCGTCGTGGTGGCGGCTTCTATTACGGGAGATTAT
GACATTGGCGACGCCGTCACGCTCCCGCCCCCTTCCAACGCCGCGATGGCTATGCATCCGCGCGGAGCCG
CTGGCGATACTTTTAGTTACCAGCTTGGCGACGGTACCATGACGCTGAGCGATACAGGCCTTAGAAAACT
GGCGCTTGGCACGCTGGTAAAGCCTGAATATCTTGATTTTACCCGTGTCGACGACGACCTGGTGGTCCGT
ATCAAGGGAGGGCTCAACAAGATCAAGCTGCCGGGATGGTTCAAACGTATGGGCTCGGATTTCTTTGAGG
TAACCTTCGCCGGAGGCCGGAAACTCAGTGGCCGCGAGGTGAAAAAATTAGCCGTTGTACGCGAACCGGA
GATCGACATCACGCCGCTAATGATAGAAGAGCGGCTGCGGGGCACCGATGGCCGCGACAGCCTCTCGGGG
AAGACAAAGAACGCATTCCTCTTTGCCGGCAAAGGCGACGACGCCATCAGCGGCGGCAGCGGCGACAACG
TCTATTATTACCGCAAGGGCGACGGCAATGACACGATAACGCTTGGAGATAAGAAAAATGTTCTGCGGTT
CCATCTGGAGATCGAGCCGGAAGAGGTGACCGCGGCGAGAGACGGCGGCGACATGGTCTTTGACCTCGAC
GGCGGAAGCGTGAGGATAAAAGACTGGTTCCGGGGCTCAAAGCTTACAAGGATAGAGTTCCCCGGAGGCG
TCGTCTGGGACGACCGTGACGTTGAAAAACTTGCCGCAGGCAAGAAGCTGACGCCGCGTGAATATTACCT
GGCCCCTCCCGCCGAGCCGAAAGCGGAAGGACTGCCCGCTGGAACAGGCGGCGGCTGTAACAGCGGAATT
CCGGTAGTTTCTCTGATGTCTGTGGCGGTTGGCTGGGCTGTAGTTCGCAGACGTAAACGATAGAAGGCTC
TTGTAGAAAGAGGGTTTGTTTGTGATAGGTGACAGCGTCTGGTTTCCATAGTGTTTAACTAAAATAGGAG
GGGCGAAGCGTACGCCCCTCCTATTCAATGCAGGCTTATATTTTGAACATCTCCGTTACGCGTTCCAGGA
TGCCGTTCAGCTGCGCGATCGCGATGCCGTAGTTGGTGATGGGTACGCCGGCGGCCTGGGCTTCGACGAT
GCGGCTCATGAGCTGCTTGCGGTTGAACATGCAGCCGCCGCAGTGGAGTATCAGCGCGTAGTCGCCGAGG
TTTTTCGGGAAGTCGAGGCCGGTGGCTATCTCTGTGACGAGCCCCTCTCCGGCTCTTTCGCGCAGCCAGC
GCGGCAGTTTTTCGCGTCCGATGTCTTCGTTGAGCGGCGCGTGGGTGCAGGCCTCGGCGATGAGGACTTT
ATCCGTCGGTTTGAGCTTGTCTATCGCCCTCGCCCCCTCGACGAATACTGAGAGCTCGCCCTTGCTGCGG
GCCATGATGATGGAGAACGAGGTGAGCGGCACCTCGCGCGGCAGCAGAGCGTTGACGCGGCCGAAGACCT
GCGAGTCGGTGACGACAAGCGCCGGCGGCTCCCTGAGCGCCGCGAGCATTTCGGGCAGCTGGTCGGCGGT
ACAGGTGAGGGCCATGCCCTTGTGGTCGAGGATGTCGCGTATCACCTGTACCTGCGGCAGTATCAGGCGT
CCCTTCGGAGCCTGGATGTCCTGCGGCGCGACGAGCACGACCGACGCGCCGGGGGCGAAGAGGTCGCCGG
TCAGCGTAGGCGTCTCAAAGTCGGTGGGGGCGTTTTTGATGATCGCGGAGAGCAGGGCCGGACGGTATTT
TTTGTCCAGCGCCGATACCGCCGTGAAGGGGATCCCAAATTCGTCCTCGAGCTCCGTCCTTATTGTATCG
GCCCTCTCCGGTGAGATTCTGTCTATCTGATTTAGTACGCCGATGACGGTTATTTTGCGGTCGCGCAGCT
CCGCGAGCCATTTTTTCTCAAGCGCGAGCCCCTGCTCGGGGGCAGAGGCCTCCGCCGCGCCGACGACGAG
CAGCGCGAGGTCGGTGCGGTTCATCATCTCTTTTGAGCGTTCGATGCGCAGCTCTCCAAGCTCCCCCGTG
TCGTCAAGCCCCGCCGTGTCGATGACGGCGATCGGTCCTAGCGGCAGAAGTTCCATGCTCTTGATGACGG
GGTCCGTAGTGGTACCCGCGTATTCTGAGACGAGCGCGGTCTGCTGTGCCGTGACCATGTTGATGAGGCT
TGACTTGCCCGCGTTGCGCCTGCCGTAGAAGGCGATGTGCAGCCGGTTCGCGCGCGGCGTATCCATAAGC
GCCATTTTAGCGCACCAGCTTCCTGACGTCGTCGATTTTCTTGCGCTGGAGGCCGTTGTCTAGCATGAAT
TTCTGTGTGCGCACCAGCTCTTCGATATCTGCTTTGCGTATTTGCGGGTCGAAGTCGTACCAGGGGTACA
TCGCCTCAACGCCGGCCATCGGCAGCCCCGTCTCTTTTTGGGTCATCTCTTTCGCCGCCAGCGGGTTTTT
CTTCATCCATTCGATGCTTTTTTTGTGTGTCTCCATAAAGGTCTCGACGGCCTTCGGGTATTCTCTGAGA
AATTTTTCCGTCGTTGCGATCACGATGGTCGCGTCGACGAGCCCTTCGCCGTTTTTCAGCATTCTCGCGC
CGGAGGCGAGGGTGTTATAGGCCGCCGGTCCCGCGAGCAGCGCCGCGTCGACGCTGCCCTTCGCGAGGGC
GTTCGCGCCTGAGGGCAGGTCCATCTGTATGAACTGTACATCCTTGACCGTCATGCCCTCTTTTTCGAGG
GCGGCGGCGAGCAGCTGGTGGAGTATCGTCCCCTTGGGGCCGGCCACTTTTTTGCCTTTGAGGTCGCGCA
CAGATTTTATCGCGGGGTCCTTCACGACGATCATGAAGGCTTTGGGTGCGCGGGAGTAGATGCCGACGAT
TTTTATGTCCAGCCCCTCGGAGGCGGCGAGCAGCGCCGAGGTGGCTCCGAGGCAGCTGGCGATGCCGATT
TCGCCCGCCGCGAGCGCGGCGGTCTGCTTCGGCCCCTCCGTCAGTTCGGGGAAGGATAGCGCCACGCCGG
GATAGGCCGTCTCAAAGCTTTTGTTATACTTAGCTACGATCGAGGGAACGTTGAGGGGGGCCTTCACATA
GGTGATGGCGAGCTTCGCGGGATAGTCCGCCGCAAACGCCCCCGCGGCGAATATCAATACCGCAAGTAAT
GCCGTGACGATTTTTTTCATTTTATCTTCGCTCCTTTTAAATAAGATCATTTTTTAGACATGACGGCCTT
AACGGTGACCGACTTTATCTTACCTAGCTTTCCCGTCAGCGCGCTGATCTGGTCCGGCACGCCGTCAAGG
ACCACGGAGATTACGCTGACTCCACGTTCCCTGTAGGGTATCCCGAGCCGCCCGACGATTAGGCTGCTGA
AGTTGTGCAGCACCTCGTTCACTTCGCGCACGCTGCCCGGGTCTTCGACGATCACCGCCGCGACCCCGAT
TCTGTTTTCCTCTTTTCTTACCTCGTCCATTCAATCATCCCCGTAAATAAAAGAGCCTTTTCCATAGGGA
AAAGACTCTTATCGACAATATCGCGCCGTCCTCTCCCCACCCGCGGAGCGACTCCCCGGGAACGGAAACC
AACTCTATTAAAATGTTTTTAATTATTATATATCCAACCGCCGCGAATGCAAATTAATCCAGCGGATATT
TTGCTTTGTCTTTGGCGTCCTCGGCCCGGTAAAACTCCTCGATCTTGTCTAGGATGTAGCGGCGTTTCTC
CTTTTCCGTCAGCCCTTCGGGCAGCGCCGCGGGGTCGATGGGATCGCCGAATGTCACCGTCAGCTTGCGG
GGACGGGGAAACTTCATCTGTGGGGAGAGTGCGCGGTAGGTCCCCGCCGCATATGTGGGGATCACCGGGG
CGCCGGTCTTGAGCGACATGATCGCCACGCCGCCCTCAAGCGGCTGAAGCCGTCCGTTTTCGGTCCGGTG
TCCCTCGGGGCAGATGAAGACGTTATATCCCTCCTCTATAAAGCCCATGACGAGGCGCAGCAGCGCGGCG
GAGCTGTTTTTATTCTCCGGCGAGACGGGGACGGAGCCCATCGCGCGCAGAAATGCTCCCAGCGGAGGAA
AGGAAAACAATTTTTCCCAGGCGATGAATTTGAGATATTCCGGATAGAAGGCATAGCCGACGACCGGAGG
GTCGAGATAGCTCGCGTGGTTAGGCGCGACGATGACCGTGCGGTCCCGCGGAATTTTCTCCTTCCCGTAT
ACCGACAACCTGTGGTAAAGTGTAAAATATGTGGACACAAGGAAAAGTGTTATATAGTAGATCCAGTTTC
TTTGTGTTTTCATGCTGATACCCCCTGAACTCTTCTGATGATAGAATAGCGCATGGCGGGTGTAATTGAC
AAGTCTAGGAGCGGTGATTGTATGGATTCCGATAAAAAGAACAACGCGGCGGAAAAAGCGGAGCGGAGCA
AGGTGAGCTTTCTCGGAAGGCTCGGGCGCGATTTTTTCCTTGGCTGTGTGGCGCTGCTGCCGCTTGCCCT
CTTCATATTCATCTTCTATTATCTGCTGTACTTCTTCGAGTCGATCGGCTCGAAGATCTTCGGCATTACC
CAGTCGCTTAGAACGACGGCGGCGATCAGCGTCTTTCTCGTCTTTCTGCTCGTATACATCGGCAGGAAAC
TGCGCCGCCGCGAAAGGTCGGTCCTCAGCCTATTGGAGCAGTTTGTCATTACAAAGATACCAGTGATCGG
CGGCTGGTATACGACCTTCCGCGACATCATCCAGACATTCACGGCGCGCGGCGGTGAAAACAGCTATCTC
GGGACTGCGAAGGTGCCGGTCGCCGGGGGCTATATCATCGGCTTCGTCTCGCGGCGCGAGGTACTTGAGG
ACGGTTCCGTACAGCTGACGATCTTCGTCCCTACCTCGCCGAATCCGACGACGGGGCTGGTATTCTTCTT
CCCCGAAGAGAAGGTCGAATACCTTGACCTGACGCCCGAGCGGGCCTTTACGAAGATAATATCTCTTGGT
GTAAAATCGTAAGTCAAATTGCGTTAATAGATTCTACAAACAAAAAATTTGAGTGTATAATGAGTCACAT
ATCTTTGTAAGCTTTGGCCGCTCGCAGAGGGCCGTAAATTTAGGGAGGTTTTTTACAGATGGAACAGATT
CGTAATCTCGATCAGCTTCTTGTCTACGCCAAGGAAGTCGGACCCAAAAAGATCAGCGTCGCCTGCGCCG
AAGACGCCGAGGTAATGGAAGCCGTTGAGAACGCGCGCAAAGCCGGTATCGCGAATGCATTCCTCGTCGG
CAACGCCGATAAGATCAAAGAGGTGACCGACAAGCTTGGAATTGATCTCGCCAACTATGAAATAGTGGAC
GAGAGAGGCGGCGAGGCGGCCGCGGCGCTCAAGGCCGTCGAACTCGTCTCCAGCGGCGAGGCCCAGATCG
TTATGAAGGGTATGGTCGCCACCGCCAACTTCCTGCGCGGCGTGCTCAATAAGGAAAAGGGCCTCCGCAG
CGGCAAGACGCTTTCACACGTTTATATTCATCAGATAAAGGGCTATGACCGCGTATTCTTCATCTCCGAC
CCCGCCTTCAACATGTATCCTGAACTCAAGGTGAAGGTCGATATCGTGAAGAACGTCGTCGAGCTCGCGC
ACGCTTTCGGCGTGGCCTGCCCGAAGGTCGCCGCCCTCGCCGCCGTCGAAGTGGTGAACCCCGATATGCC
GCCGACGATCGACGCCGCCATCCTCACGCAGATGAACCGCCGCGGCCAGATCAAGGGCTGCCTGATCGAC
GGACCTCTCGCGCTCGACAACGCCGTATCTCCCGAATCGGCGCACCACAAGGGGATCAAATCAGATGTCG
CCGGATACGCCGACATTCTCCATGTCCCGACAATCGAGTCCGGCAACATGCTCGCGAAGGCGATAGTCTA
CTTCTCAGAGAATAAGACCGCCGGCATCGTTCTCGGCGCGAAGGCCCCGATCGTCCTCACCAGCCGCGCC
GACTCCGCCGAGGCGAAGCTCCTTTCGATCGCCTCAGCCTGCGCGCTCGCCGCACATCAGGGAAAATAAG
AATTATACAGGCCATTTGCGCGCCATAACTTTGGGTTTGCCGCCCCTGCGCCGTGTTGGTACGCGGCTTA
GCGCGGCAGACCCAAAGCTATTTATCGGCAGGCATGTTTGATATTTATTCCGATCATTCTGTCTCCAACG
GAATGACCTGTATAATAAAGAGATAATGGCGGATAAATTCAAAAACGAGACAACTATCCTGCCGGGCAGC
TTCGGTGCCCGGCAGGTCAAACTGAGCCGCCTCTATCCGGAGGCGGCAAACGGCGTGCATGTGCTGCTGC
TTCACGGCGTCCACAGCAGCGCCAACCTCTCGCCGTATAATAAATTCCGTCACCTTGCCTGCATCCTGGC
GGAGCGCGGCTTCACGCCCTGGCTCTGTGAGACGAGCCGGAGGGCCGCGAACCGCGAAGACTACTGCGAC
GATGTCGGCGGCTGGATAATGGAGGCATTTCGCGGGAAGAGCTTCCGAAACGAGCTTGACGACTGCGCGG
CCGCGCTGCGCCATGTGGAGTCTCAATCTCCCCCTGAATTGTGGATATGGGGCTTTTCGCTTGGCGGCAT
AATCGCGCTGGCGCTTGCCTGCGGCGAAGGATACGCCGTCGGTAAGGTGATCCTCAGCGGTACTGGACTT
GTTTCGATGCCCGAGGCGGAGCGTACGATGATGCCGCTGCCGATCCTCTCCACGCTGCGCGAGAGCGTCG
ATACCGAGATGCTCAACGATATCCGGGCGAGGGAGGCGGTGGCCTTCCGCGGCTCGAACGACGCCATCTT
CTCTGACGCGGCCTGCCGCTCTCTTCTAGAGGCGATAAACATTCCCCGGGAAAACAAGAGATATTATGTG
ATAGAAGGAGCTGACCATTCTATGAAGATGCGCAACGGCAGGCATGATTCAAAGATCATGGATGAGATGC
TCTCTCTGCTGACAGATCAATGAAACTTCCGTTTAAGGCGTTCGCCGCTGCCGGCACGCTGCTGTTCCTG
CTCTCATTAGCCGTTCCCGCGCCGCTCTTCGCGGATGGGGTGGACTATCAGGAATTCCAGGAAGACCCGC
TCGAGACGGCGATCAGAAAACTTGCCTCGCCGGGAGATATCGAATGGGATAAAGAGGAAATGATATCAGG
CGGAGCGCCTGATTTTATAAAAGATATGAAATGGCCGCTGAAGTCCTGCACCTTCAGCCGCGGTTTCAGC
CGCAAGAGACGCCGGCATACCGGCGTTGACCTCCTGGCCCCGAAGGGTACTCCCGTACTTGCCGTACTTG
ACGGCGTCGTTGAGGTCGTCTCCAACGGCGGGCCGGGATTCCGTGGATACGGCAAGGTCATCGTCATCAA
CCATAACGGCAAGCTTTGGACCCTCTATTCGCATAATTCATCCAACGACGTCAAGGTCGGCCAGCGGGTC
AAACAGGGCGACGTGATCGCCAAAGTGGGGCGCACAGGCCGCGCGACGGCCAATCATCTCCATTTTGAGG
TGCGCAACGCGAAGGGAACGCCGCTTGACCCCCTGAAATACCTGCCGAAAGAGGGAATGCCGGTAAAGCG
CTGACAAAGCGCGGCCAGGCTATTTGGACAGAACACAATAAAACGACAAAAAAAAGAGCCGGCGTGGGCA
CGCCGGCTCTTTTATGCCGCCGCATTGCTCAGATGCGGCGTTATCCAGTTGGGAGAGCGGGATAAGCAGA
TTTAGCGGTTAATCCTCCTGCATGTAGGGGTACTTGAAATCATGCGGCGGCAGGAGGTTTTCCTTGATCG
TCCTCGGCGAACACCAGCGGATCAGGTTCAGCTTGCTGCCGGCCTTGTCGTTGGTTCCCGAGGCTCTAGC
GCCGCCGAAGGGCTGCAGCCCGATGCTGGCGGCGGTTGTCTTATCGTTGATATAGAAGTTCCCCGCCGCG
TATCTGAGGACGTTTTCGGCTCTGTTGATCGCGTCGCGGTCGGTGGCGAATACCGCGCCCGTCAGCGCGT
AGGGAGAGGTATTGTTGCAGATATCCAGCGTCTCCGCGAACTTATCGTCGTCATAGACATAGACGGTGAG
GATGGGGCCGAATATCTCCTCCTCCATTGAGCGGAAATGCGGATCGGTTGTCTTGATTATCGTCGGCTGT
ACGAAATACCCGACGCTCTTATCGCCGGTGCCGCCGAAGAGTATCTCCGCCTTGGGCGAACCCTTCGCAT
ATTCGATATACTCCATGCAGTTGTCAAAAGAGGCTTCGTCGATCACCGCGTTGACAAAATTCCGGAAATC
GCGCGGGTCGCCCGTGCGCACCTGCGGCATCATTATGTCAAACTCGGCCTTAAGTTCATCCCAGCGGCTC
GCGGGGATATAGGCGCGGGAGGTCGCGGAGCACTTCTGCCCCTGATACTCGAAAGCGCCCCTGACCATCG
CTGTGGCGGCAGCCTTTATATCCGCAGACGCGTGAACGAAGACAAAATCTTTGCCGCCCGTCTCGCCGAC
GAGCCTCGGATATGAGCGGTAGAGGGAGAGATTCTCGGCGACGCCCTTCCAAAGGCCGTTGAAGACCTGT
GTCGAGCCGGTGAAATGGATTCCGGCGAGGTCTTTGCTCTTGAGCACCACGCCGCTGCCCACCGAGCCGG
GGCCGGGCATGAAGTTCAGCACGCCAGCTGGGACGCCGGCCTCCATGAATATCTTCATCAGATACCAGCT
GGAAAGCAGCGAGGTCGTTGCCGGTTTCCAGACAACCGTGTTGCCTATCATGACGGGGGCCATCGGCAGA
TTCGCCGCGAGGGCCGTGAAATTGAAGGGCGAGATGGCGTAGACGAAGCCCTCGAGCGGGCGGTACTCAA
GACGGTTGATGACGCCCTCCTCGGAGGCCGGCTGGTCGCCGTAGAGCTCGTTCATGCAGTGAACGCCGAA
ACGGAAATAGTCGATCGTTTCGCTCGCCGCCTCGATCTCCGCCTGCCAGACGCTCTTGCTCTGTCCCATC
ATCGTCGCGGCGTTCAGTATATAACGGTATTTCTTATCTATAAGTTCCGCTATCTTCAATACTATAGAGG
CGCGCTCCGTCCACGGCATATTGCTCCAGCTCTCGTGGGCGGCGTTTGCCGCCGCGATCGCGCGCTCCAT
CTCTTCGGCTCCCGCCTTATGGTAAACGGCGAGCTTATGCCCGTGGTCGTGCGGCATCACGACGCTGCCG
GTGTTTCCCGTGCGGACGAACTCGCCGTTTATGACGAGCGGTATCTCGGCGGTCTCGGATTCGATCTCTC
TTATGGCCTCTTTGAGCAGCTCTCTTTCGGGACATCCGGGGGCATAACTCATCGAGGGTTCATTTTCTGG
CCTTGCAAATGTAAAAAGTGCGTTGTTCATTGTGGTGCCTCCTGTTGAATATTAAATGCAACTATGTTGC
AAAAATTATGATAGCATGCTGTAAGGAATAATTCAAGCTTTGGAAACCGAGCAAAAGGGAAATAATCGTT
GTTTTTATTGAATAATAAAGAACAAAATAGGGGCGTTGCTGACACATTGCATAAAAACGCGGCCCTCAGC
CATGCTTTTGCCGAGAGCCGCGGTTGGTATATATTGTCAGAAGGTTTTCTTTTATATCCGTGAAAATTTC
ATTTTGATATCTTCCGGCTTGCCGAAATAGACCCACGAGGTGACAAGGATATCGACGCCGGCCGCGGCGT
ATTCTCCGGCGTTGTCGGCGTTTATGCCGCCGGCGGCGGCGATGACCGCCTTCGGAAATGCAGACTTCGC
CTCCTTGACAAAGGCCGAAAGGGCCTCCGGCGCGAAGCGTTCGCACTGTACCATGTCGGCGCCCGCGCGC
AGATAGCTCATCGCCTCTTCGGGGCCGTCGGCCTCCGCCTCAATCTTCTTTTCGGGAAAGGCCTCCGCCA
TCCGGGGGATAAGCGCGGTAAAGTCGTCGGTGAATACCCGGTGCTGATCGAAGGCCAGGATGGAATCCGA
[truncated: 61,302,091 more chars]
