# Supplementary material for: Diversity of Antibiotic Resistance genes and Transfer Elements-Quantitative Monitoring (DARTE-QM): a method for detection of antimicrobial resistance in environmental samples
Source: Commun Biol. 2022 Mar 17;5:216. doi: 10.1038/s42003-022-03155-9 (PMC8931014; doi:10.1038/s42003-022-03155-9)
Supplement: Supplementary file 9 — Supplementary Data 6 [file 42003_2022_3155_MOESM9_ESM.csv]

Target	Class	Family	Gene	sample	n_reads	artifact	successful_match	wrong_primer	no_primer
ARR-4_1_EF660562	arr	ARR-4	ARR-4	Mock-0-0025spike-A	22	5	0	17	0
ARR-4_1_EF660562	arr	ARR-4	ARR-4	Mock-0-0025spike-B	6	4	0	2	0
ARR-4_1_EF660562	arr	ARR-4	ARR-4	Mock-0-0025spike-C	1	1	0	0	0
ARR-4_1_EF660562	arr	ARR-4	ARR-4	Mock-0-009spike-A	9	6	0	3	0
ARR-4_1_EF660562	arr	ARR-4	ARR-4	Mock-0-009spike-B	3	1	0	2	0
ARR-4_1_EF660562	arr	ARR-4	ARR-4	Mock-0-009spike-C	29	2	0	27	0
ARR-4_1_EF660562	arr	ARR-4	ARR-4	Mock-0-025spike-A	14	2	0	12	0
ARR-4_1_EF660562	arr	ARR-4	ARR-4	Mock-0-025spike-B	8	2	0	6	0
ARR-4_1_EF660562	arr	ARR-4	ARR-4	Mock-0-025spike-C	3	3	0	0	0
ARR-4_1_EF660562	arr	ARR-4	ARR-4	Mock-0-12spike-A	19	3	0	16	0
ARR-4_1_EF660562	arr	ARR-4	ARR-4	Mock-0-12spike-B	10	0	0	10	0
ARR-4_1_EF660562	arr	ARR-4	ARR-4	Mock-0-12spike-C	19	1	0	18	0
ARR-4_1_EF660562	arr	ARR-4	ARR-4	Mock-0-25spike-A	33	0	0	33	0
ARR-4_1_EF660562	arr	ARR-4	ARR-4	Mock-0-25spike-B	7	1	0	6	0
ARR-4_1_EF660562	arr	ARR-4	ARR-4	Mock-0-25spike-C	4	0	0	4	0
ARR-4_1_EF660562	arr	ARR-4	ARR-4	Mock-0spike-A	5	2	0	3	0
ARR-4_1_EF660562	arr	ARR-4	ARR-4	Mock-0spike-B	6	4	0	2	0
ARR-4_1_EF660562	arr	ARR-4	ARR-4	Mock-0spike-C	19	2	0	17	0
ARR-4_1_EF660562	arr	ARR-4	ARR-4	NTC	6	5	0	1	0
ARR-4_1_EF660562	arr	ARR-4	ARR-4	SCI-Manure-0-025spike-A	3	1	0	2	0
ARR-4_1_EF660562	arr	ARR-4	ARR-4	SCI-Manure-0-025spike-B	6	3	0	3	0
ARR-4_1_EF660562	arr	ARR-4	ARR-4	SCI-Manure-0-025spike-C	3	1	0	2	0
ARR-4_1_EF660562	arr	ARR-4	ARR-4	SCI-Manure-A	2	1	0	1	0
ARR-4_1_EF660562	arr	ARR-4	ARR-4	SCI-Manure-B	2	0	0	2	0
ARR-4_1_EF660562	arr	ARR-4	ARR-4	SCI-Manure-C	4	2	0	2	0
ARR-4_1_EF660562	arr	ARR-4	ARR-4	SCI-Soil-D0-A	5	2	0	3	0
ARR-4_1_EF660562	arr	ARR-4	ARR-4	SCI-Soil-D0-B	4	4	0	0	0
ARR-4_1_EF660562	arr	ARR-4	ARR-4	SCI-Soil-D108-A	3	1	0	2	0
ARR-4_1_EF660562	arr	ARR-4	ARR-4	SCI-Soil-D108-B	1	0	0	1	0
ARR-4_1_EF660562	arr	ARR-4	ARR-4	SCI-Soil-D108-C	5	2	0	3	0
ARR-4_1_EF660562	arr	ARR-4	ARR-4	SCI-Soil-D24-A	17	6	0	11	0
ARR-4_1_EF660562	arr	ARR-4	ARR-4	SCI-Soil-D24-B	5	4	0	1	0
ARR-4_1_EF660562	arr	ARR-4	ARR-4	SCI-Soil-D24-C	3	2	0	1	0
ARR-4_1_EF660562	arr	ARR-4	ARR-4	SCI-Soil-D59-A	8	8	0	0	0
ARR-4_1_EF660562	arr	ARR-4	ARR-4	SCI-Soil-D59-B	3	2	0	1	0
ARR-4_1_EF660562	arr	ARR-4	ARR-4	SCI-Soil-D59-C	3	2	0	1	0
ARR-4_1_EF660562	arr	ARR-4	ARR-4	SCII-BeefManure-A	5	5	0	0	0
ARR-4_1_EF660562	arr	ARR-4	ARR-4	SCII-BeefManure-B	3	2	0	1	0
ARR-4_1_EF660562	arr	ARR-4	ARR-4	SCII-BeefManure-C	2	2	0	0	0
ARR-4_1_EF660562	arr	ARR-4	ARR-4	SCII-SoilBeef-D0-A	6	6	0	0	0
ARR-4_1_EF660562	arr	ARR-4	ARR-4	SCII-SoilBeef-D0-B	8	6	0	2	0
ARR-4_1_EF660562	arr	ARR-4	ARR-4	SCII-SoilBeef-D0-C	1	1	0	0	0
ARR-4_1_EF660562	arr	ARR-4	ARR-4	SCII-SoilPig-D0-A	7	3	0	4	0
ARR-4_1_EF660562	arr	ARR-4	ARR-4	SCII-SoilPig-D0-B	4	4	0	0	0
ARR-4_1_EF660562	arr	ARR-4	ARR-4	SCII-SoilPig-D0-C	4	2	0	2	0
ARR-4_1_EF660562	arr	ARR-4	ARR-4	SCII-SwineManure-A	4	2	0	2	0
ARR-4_1_EF660562	arr	ARR-4	ARR-4	SCII-SwineManure-B	4	3	0	1	0
ARR-4_1_EF660562	arr	ARR-4	ARR-4	SCII-SwineManure-C	1	1	0	0	0
ARR-4_1_EF660562	arr	ARR-4	ARR-4	SCII-Water-D11-A	10	7	0	3	0
ARR-4_1_EF660562	arr	ARR-4	ARR-4	SCII-Water-D11-B	8	8	0	0	0
ARR-4_1_EF660562	arr	ARR-4	ARR-4	SCII-Water-D11-C	3	3	0	0	0
ARR-4_1_EF660562	arr	ARR-4	ARR-4	X1P22N1AFD7	3	3	0	0	0
ARR-4_1_EF660562	arr	ARR-4	ARR-4	X1P23N1AFD7	2	2	0	0	0
ARR-4_1_EF660562	arr	ARR-4	ARR-4	X1P24N1AFD7	2	2	0	0	0
ARR-4_1_EF660562	arr	ARR-4	ARR-4	X1P25N1BFD7	2	1	0	1	0
ARR-4_1_EF660562	arr	ARR-4	ARR-4	X1P26N1BFD7	0	0	0	0	0
ARR-4_1_EF660562	arr	ARR-4	ARR-4	X1P27N1BFD7	4	3	0	1	0
ARR-4_1_EF660562	arr	ARR-4	ARR-4	X1P28N1BFD7	2	1	0	1	0
ARR-4_1_EF660562	arr	ARR-4	ARR-4	X1P36N3AFD7	17	17	0	0	0
ARR-4_1_EF660562	arr	ARR-4	ARR-4	X1P37N3AFD7	2	2	0	0	0
ARR-4_1_EF660562	arr	ARR-4	ARR-4	X1P38N3AFD7	2	1	0	1	0
ARR-4_1_EF660562	arr	ARR-4	ARR-4	X1P39N3BFD7	6	3	0	3	0
ARR-4_1_EF660562	arr	ARR-4	ARR-4	X1P40N3BFD7	1	1	0	0	0
ARR-4_1_EF660562	arr	ARR-4	ARR-4	X1P41N3BFD7	1	1	0	0	0
ARR-4_1_EF660562	arr	ARR-4	ARR-4	X1P42N3BFD7	4	3	0	1	0
ARR-4_1_EF660562	arr	ARR-4	ARR-4	X1P43N1AFD7	4	2	0	2	0
ARR-4_1_EF660562	arr	ARR-4	ARR-4	X1P44N1AFD7	0	0	0	0	0
ARR-4_1_EF660562	arr	ARR-4	ARR-4	X1P45N1AFD7	2	0	0	2	0
ARR-4_1_EF660562	arr	ARR-4	ARR-4	X1P46N1AFD7	7	2	0	5	0
ARR-4_1_EF660562	arr	ARR-4	ARR-4	X1P47N1BFD7	3	2	0	1	0
ARR-4_1_EF660562	arr	ARR-4	ARR-4	X1P48N1BFD7	4	4	0	0	0
ARR-4_1_EF660562	arr	ARR-4	ARR-4	X1P49N1BFD7	0	0	0	0	0
ARR-4_1_EF660562	arr	ARR-4	ARR-4	X1P59N3AFD7	6	3	0	3	0
ARR-4_1_EF660562	arr	ARR-4	ARR-4	X1P5N1BFD7	4	4	0	0	0
ARR-4_1_EF660562	arr	ARR-4	ARR-4	X1P60N3AFD7	1	1	0	0	0
ARR-4_1_EF660562	arr	ARR-4	ARR-4	X1P61N3AFD7	10	3	0	7	0
ARR-4_1_EF660562	arr	ARR-4	ARR-4	X1P63N3BFD7	5	2	0	3	0
ARR-4_1_EF660562	arr	ARR-4	ARR-4	X1P64N3BFD7	5	3	0	2	0
ARR-4_1_EF660562	arr	ARR-4	ARR-4	X1P65N3BFD7	3	3	0	0	0
ARR-6_2_FM897214	arr	ARR-6	ARR-6	Mock-0-0025spike-A	4	2	0	2	0
ARR-6_2_FM897214	arr	ARR-6	ARR-6	Mock-0-0025spike-B	3	2	0	1	0
ARR-6_2_FM897214	arr	ARR-6	ARR-6	Mock-0-0025spike-C	5	4	0	1	0
ARR-6_2_FM897214	arr	ARR-6	ARR-6	Mock-0-009spike-A	4	2	0	2	0
ARR-6_2_FM897214	arr	ARR-6	ARR-6	Mock-0-009spike-B	2	1	0	1	0
ARR-6_2_FM897214	arr	ARR-6	ARR-6	Mock-0-009spike-C	5	0	0	5	0
ARR-6_2_FM897214	arr	ARR-6	ARR-6	Mock-0-025spike-A	2	2	0	0	0
ARR-6_2_FM897214	arr	ARR-6	ARR-6	Mock-0-025spike-B	1	0	0	1	0
ARR-6_2_FM897214	arr	ARR-6	ARR-6	Mock-0-025spike-C	1	1	0	0	0
ARR-6_2_FM897214	arr	ARR-6	ARR-6	Mock-0-12spike-A	4	0	0	4	0
ARR-6_2_FM897214	arr	ARR-6	ARR-6	Mock-0-12spike-B	2	0	0	2	0
ARR-6_2_FM897214	arr	ARR-6	ARR-6	Mock-0-12spike-C	7	0	0	7	0
ARR-6_2_FM897214	arr	ARR-6	ARR-6	Mock-0-25spike-A	1	0	0	1	0
ARR-6_2_FM897214	arr	ARR-6	ARR-6	Mock-0-25spike-B	5	0	0	5	0
ARR-6_2_FM897214	arr	ARR-6	ARR-6	Mock-0-25spike-C	3	0	0	3	0
ARR-6_2_FM897214	arr	ARR-6	ARR-6	Mock-0spike-A	4	3	0	1	0
ARR-6_2_FM897214	arr	ARR-6	ARR-6	Mock-0spike-B	1	0	0	1	0
ARR-6_2_FM897214	arr	ARR-6	ARR-6	Mock-0spike-C	6	3	0	3	0
ARR-6_2_FM897214	arr	ARR-6	ARR-6	NTC	1	1	0	0	0
ARR-6_2_FM897214	arr	ARR-6	ARR-6	SCI-Manure-0-025spike-A	5	3	0	2	0
ARR-6_2_FM897214	arr	ARR-6	ARR-6	SCI-Manure-0-025spike-B	6	3	0	3	0
ARR-6_2_FM897214	arr	ARR-6	ARR-6	SCI-Manure-0-025spike-C	6	1	0	5	0
ARR-6_2_FM897214	arr	ARR-6	ARR-6	SCI-Manure-A	5	4	0	1	0
ARR-6_2_FM897214	arr	ARR-6	ARR-6	SCI-Manure-B	6	3	0	3	0
ARR-6_2_FM897214	arr	ARR-6	ARR-6	SCI-Manure-C	2	0	0	2	0
ARR-6_2_FM897214	arr	ARR-6	ARR-6	SCI-Soil-D0-A	0	0	0	0	0
ARR-6_2_FM897214	arr	ARR-6	ARR-6	SCI-Soil-D108-A	3	3	0	0	0
ARR-6_2_FM897214	arr	ARR-6	ARR-6	SCI-Soil-D108-C	0	0	0	0	0
ARR-6_2_FM897214	arr	ARR-6	ARR-6	SCI-Soil-D24-A	3	3	0	0	0
ARR-6_2_FM897214	arr	ARR-6	ARR-6	SCI-Soil-D24-B	2	1	0	1	0
ARR-6_2_FM897214	arr	ARR-6	ARR-6	SCI-Soil-D24-C	2	2	0	0	0
ARR-6_2_FM897214	arr	ARR-6	ARR-6	SCI-Soil-D59-A	1	1	0	0	0
ARR-6_2_FM897214	arr	ARR-6	ARR-6	SCI-Soil-D59-B	5	3	0	2	0
ARR-6_2_FM897214	arr	ARR-6	ARR-6	SCI-Soil-D59-C	3	3	0	0	0
ARR-6_2_FM897214	arr	ARR-6	ARR-6	SCII-BeefManure-A	1	1	0	0	0
ARR-6_2_FM897214	arr	ARR-6	ARR-6	SCII-SoilBeef-D0-A	4	3	0	1	0
ARR-6_2_FM897214	arr	ARR-6	ARR-6	SCII-SoilBeef-D0-B	5	5	0	0	0
ARR-6_2_FM897214	arr	ARR-6	ARR-6	SCII-SoilBeef-D0-C	4	1	0	3	0
ARR-6_2_FM897214	arr	ARR-6	ARR-6	SCII-SoilPig-D0-A	1	1	0	0	0
ARR-6_2_FM897214	arr	ARR-6	ARR-6	SCII-SoilPig-D0-B	6	3	0	3	0
ARR-6_2_FM897214	arr	ARR-6	ARR-6	SCII-SoilPig-D0-C	1	0	0	1	0
ARR-6_2_FM897214	arr	ARR-6	ARR-6	SCII-SwineManure-B	3	3	0	0	0
ARR-6_2_FM897214	arr	ARR-6	ARR-6	SCII-SwineManure-C	4	4	0	0	0
ARR-6_2_FM897214	arr	ARR-6	ARR-6	SCII-Water-D11-A	8	6	0	2	0
ARR-6_2_FM897214	arr	ARR-6	ARR-6	SCII-Water-D11-B	3	3	0	0	0
ARR-6_2_FM897214	arr	ARR-6	ARR-6	SCII-Water-D11-C	2	2	0	0	0
ARR-6_2_FM897214	arr	ARR-6	ARR-6	X1P22N1AFD7	1	1	0	0	0
ARR-6_2_FM897214	arr	ARR-6	ARR-6	X1P23N1AFD7	2	2	0	0	0
ARR-6_2_FM897214	arr	ARR-6	ARR-6	X1P25N1BFD7	2	2	0	0	0
ARR-6_2_FM897214	arr	ARR-6	ARR-6	X1P27N1BFD7	5	5	0	0	0
ARR-6_2_FM897214	arr	ARR-6	ARR-6	X1P28N1BFD7	1	1	0	0	0
ARR-6_2_FM897214	arr	ARR-6	ARR-6	X1P36N3AFD7	7	7	0	0	0
ARR-6_2_FM897214	arr	ARR-6	ARR-6	X1P37N3AFD7	4	3	0	1	0
ARR-6_2_FM897214	arr	ARR-6	ARR-6	X1P38N3AFD7	4	4	0	0	0
ARR-6_2_FM897214	arr	ARR-6	ARR-6	X1P39N3BFD7	2	2	0	0	0
ARR-6_2_FM897214	arr	ARR-6	ARR-6	X1P40N3BFD7	1	1	0	0	0
ARR-6_2_FM897214	arr	ARR-6	ARR-6	X1P41N3BFD7	3	3	0	0	0
ARR-6_2_FM897214	arr	ARR-6	ARR-6	X1P42N3BFD7	1	0	0	1	0
ARR-6_2_FM897214	arr	ARR-6	ARR-6	X1P43N1AFD7	1	1	0	0	0
ARR-6_2_FM897214	arr	ARR-6	ARR-6	X1P44N1AFD7	1	1	0	0	0
ARR-6_2_FM897214	arr	ARR-6	ARR-6	X1P45N1AFD7	1	0	0	1	0
ARR-6_2_FM897214	arr	ARR-6	ARR-6	X1P46N1AFD7	7	3	0	4	0
ARR-6_2_FM897214	arr	ARR-6	ARR-6	X1P47N1BFD7	2	0	0	2	0
ARR-6_2_FM897214	arr	ARR-6	ARR-6	X1P48N1BFD7	4	4	0	0	0
ARR-6_2_FM897214	arr	ARR-6	ARR-6	X1P59N3AFD7	6	5	0	1	0
ARR-6_2_FM897214	arr	ARR-6	ARR-6	X1P5N1BFD7	0	0	0	0	0
ARR-6_2_FM897214	arr	ARR-6	ARR-6	X1P60N3AFD7	1	1	0	0	0
ARR-6_2_FM897214	arr	ARR-6	ARR-6	X1P61N3AFD7	16	15	0	1	0
ARR-6_2_FM897214	arr	ARR-6	ARR-6	X1P63N3BFD7	4	3	0	1	0
ARR-6_2_FM897214	arr	ARR-6	ARR-6	X1P64N3BFD7	0	0	0	0	0
ARR-6_2_FM897214	arr	ARR-6	ARR-6	X1P66N3BFD7	0	0	0	0	0
ARR-6_3_JF922883	arr	ARR-6	ARR-6	Mock-0-0025spike-A	3	3	0	0	0
ARR-6_3_JF922883	arr	ARR-6	ARR-6	Mock-0-0025spike-B	3	3	0	0	0
ARR-6_3_JF922883	arr	ARR-6	ARR-6	Mock-0-0025spike-C	3	3	0	0	0
ARR-6_3_JF922883	arr	ARR-6	ARR-6	Mock-0-009spike-A	6	4	0	2	0
ARR-6_3_JF922883	arr	ARR-6	ARR-6	Mock-0-009spike-B	2	1	0	1	0
ARR-6_3_JF922883	arr	ARR-6	ARR-6	Mock-0-009spike-C	3	1	0	2	0
ARR-6_3_JF922883	arr	ARR-6	ARR-6	Mock-0-025spike-B	2	1	0	1	0
ARR-6_3_JF922883	arr	ARR-6	ARR-6	Mock-0-025spike-C	1	1	0	0	0
ARR-6_3_JF922883	arr	ARR-6	ARR-6	Mock-0-12spike-A	2	2	0	0	0
ARR-6_3_JF922883	arr	ARR-6	ARR-6	Mock-0-12spike-B	1	0	0	1	0
ARR-6_3_JF922883	arr	ARR-6	ARR-6	Mock-0-12spike-C	2	1	0	1	0
ARR-6_3_JF922883	arr	ARR-6	ARR-6	Mock-0-25spike-A	2	0	0	2	0
ARR-6_3_JF922883	arr	ARR-6	ARR-6	Mock-0-25spike-B	3	0	0	3	0
ARR-6_3_JF922883	arr	ARR-6	ARR-6	Mock-0-25spike-C	1	1	0	0	0
ARR-6_3_JF922883	arr	ARR-6	ARR-6	Mock-0spike-A	4	4	0	0	0
ARR-6_3_JF922883	arr	ARR-6	ARR-6	Mock-0spike-B	0	0	0	0	0
ARR-6_3_JF922883	arr	ARR-6	ARR-6	Mock-0spike-C	3	3	0	0	0
ARR-6_3_JF922883	arr	ARR-6	ARR-6	NTC	1	0	0	1	0
ARR-6_3_JF922883	arr	ARR-6	ARR-6	SCI-Manure-0-025spike-B	5	5	0	0	0
ARR-6_3_JF922883	arr	ARR-6	ARR-6	SCI-Manure-0-025spike-C	2	2	0	0	0
ARR-6_3_JF922883	arr	ARR-6	ARR-6	SCI-Manure-A	9	6	0	3	0
ARR-6_3_JF922883	arr	ARR-6	ARR-6	SCI-Manure-B	4	2	0	2	0
ARR-6_3_JF922883	arr	ARR-6	ARR-6	SCI-Manure-C	2	2	0	0	0
ARR-6_3_JF922883	arr	ARR-6	ARR-6	SCI-Soil-D0-A	3	3	0	0	0
ARR-6_3_JF922883	arr	ARR-6	ARR-6	SCI-Soil-D0-B	0	0	0	0	0
ARR-6_3_JF922883	arr	ARR-6	ARR-6	SCI-Soil-D108-A	4	4	0	0	0
ARR-6_3_JF922883	arr	ARR-6	ARR-6	SCI-Soil-D108-B	0	0	0	0	0
ARR-6_3_JF922883	arr	ARR-6	ARR-6	SCI-Soil-D108-C	1	1	0	0	0
ARR-6_3_JF922883	arr	ARR-6	ARR-6	SCI-Soil-D24-A	4	4	0	0	0
ARR-6_3_JF922883	arr	ARR-6	ARR-6	SCI-Soil-D24-B	6	6	0	0	0
ARR-6_3_JF922883	arr	ARR-6	ARR-6	SCI-Soil-D24-C	2	0	0	2	0
ARR-6_3_JF922883	arr	ARR-6	ARR-6	SCI-Soil-D59-A	2	2	0	0	0
ARR-6_3_JF922883	arr	ARR-6	ARR-6	SCI-Soil-D59-B	4	4	0	0	0
ARR-6_3_JF922883	arr	ARR-6	ARR-6	SCI-Soil-D59-C	2	2	0	0	0
ARR-6_3_JF922883	arr	ARR-6	ARR-6	SCII-BeefManure-A	1	1	0	0	0
ARR-6_3_JF922883	arr	ARR-6	ARR-6	SCII-BeefManure-B	4	2	0	2	0
ARR-6_3_JF922883	arr	ARR-6	ARR-6	SCII-BeefManure-C	2	2	0	0	0
ARR-6_3_JF922883	arr	ARR-6	ARR-6	SCII-SoilBeef-D0-A	5	5	0	0	0
ARR-6_3_JF922883	arr	ARR-6	ARR-6	SCII-SoilBeef-D0-B	3	3	0	0	0
ARR-6_3_JF922883	arr	ARR-6	ARR-6	SCII-SoilBeef-D0-C	1	1	0	0	0
ARR-6_3_JF922883	arr	ARR-6	ARR-6	SCII-SoilPig-D0-A	3	3	0	0	0
ARR-6_3_JF922883	arr	ARR-6	ARR-6	SCII-SoilPig-D0-B	1	0	0	1	0
ARR-6_3_JF922883	arr	ARR-6	ARR-6	SCII-SoilPig-D0-C	5	5	0	0	0
ARR-6_3_JF922883	arr	ARR-6	ARR-6	SCII-SwineManure-A	6	6	0	0	0
ARR-6_3_JF922883	arr	ARR-6	ARR-6	SCII-SwineManure-B	1	1	0	0	0
ARR-6_3_JF922883	arr	ARR-6	ARR-6	SCII-SwineManure-C	2	2	0	0	0
ARR-6_3_JF922883	arr	ARR-6	ARR-6	SCII-Water-D11-A	4	4	0	0	0
ARR-6_3_JF922883	arr	ARR-6	ARR-6	SCII-Water-D11-B	2	2	0	0	0
ARR-6_3_JF922883	arr	ARR-6	ARR-6	X1P22N1AFD7	3	3	0	0	0
ARR-6_3_JF922883	arr	ARR-6	ARR-6	X1P23N1AFD7	2	2	0	0	0
ARR-6_3_JF922883	arr	ARR-6	ARR-6	X1P25N1BFD7	7	5	0	2	0
ARR-6_3_JF922883	arr	ARR-6	ARR-6	X1P26N1BFD7	3	3	0	0	0
ARR-6_3_JF922883	arr	ARR-6	ARR-6	X1P27N1BFD7	3	3	0	0	0
ARR-6_3_JF922883	arr	ARR-6	ARR-6	X1P28N1BFD7	0	0	0	0	0
ARR-6_3_JF922883	arr	ARR-6	ARR-6	X1P36N3AFD7	1	1	0	0	0
ARR-6_3_JF922883	arr	ARR-6	ARR-6	X1P38N3AFD7	1	0	0	1	0
ARR-6_3_JF922883	arr	ARR-6	ARR-6	X1P39N3BFD7	2	2	0	0	0
ARR-6_3_JF922883	arr	ARR-6	ARR-6	X1P40N3BFD7	1	1	0	0	0
ARR-6_3_JF922883	arr	ARR-6	ARR-6	X1P41N3BFD7	1	1	0	0	0
ARR-6_3_JF922883	arr	ARR-6	ARR-6	X1P42N3BFD7	3	2	0	1	0
ARR-6_3_JF922883	arr	ARR-6	ARR-6	X1P45N1AFD7	1	1	0	0	0
ARR-6_3_JF922883	arr	ARR-6	ARR-6	X1P46N1AFD7	3	0	0	3	0
ARR-6_3_JF922883	arr	ARR-6	ARR-6	X1P47N1BFD7	0	0	0	0	0
ARR-6_3_JF922883	arr	ARR-6	ARR-6	X1P48N1BFD7	1	0	0	1	0
ARR-6_3_JF922883	arr	ARR-6	ARR-6	X1P59N3AFD7	0	0	0	0	0
ARR-6_3_JF922883	arr	ARR-6	ARR-6	X1P5N1BFD7	2	2	0	0	0
ARR-6_3_JF922883	arr	ARR-6	ARR-6	X1P60N3AFD7	5	4	0	1	0
ARR-6_3_JF922883	arr	ARR-6	ARR-6	X1P61N3AFD7	7	3	0	4	0
ARR-6_3_JF922883	arr	ARR-6	ARR-6	X1P63N3BFD7	5	3	0	2	0
ARR-6_3_JF922883	arr	ARR-6	ARR-6	X1P64N3BFD7	5	4	0	1	0
ARR-6_3_JF922883	arr	ARR-6	ARR-6	X1P65N3BFD7	0	0	0	0	0
ARR-6_3_JF922883	arr	ARR-6	ARR-6	X1P66N3BFD7	0	0	0	0	0
ARR-7_1_FN397623	arr	ARR-7	ARR-7	Mock-0-0025spike-A	1	1	0	0	0
ARR-7_1_FN397623	arr	ARR-7	ARR-7	Mock-0-0025spike-B	3	3	0	0	0
ARR-7_1_FN397623	arr	ARR-7	ARR-7	Mock-0-0025spike-C	1	1	0	0	0
ARR-7_1_FN397623	arr	ARR-7	ARR-7	Mock-0-009spike-A	1	1	0	0	0
ARR-7_1_FN397623	arr	ARR-7	ARR-7	Mock-0-025spike-B	4	4	0	0	0
ARR-7_1_FN397623	arr	ARR-7	ARR-7	Mock-0-025spike-C	1	1	0	0	0
ARR-7_1_FN397623	arr	ARR-7	ARR-7	Mock-0-12spike-A	2	2	0	0	0
ARR-7_1_FN397623	arr	ARR-7	ARR-7	Mock-0-12spike-B	1	1	0	0	0
ARR-7_1_FN397623	arr	ARR-7	ARR-7	Mock-0-12spike-C	2	0	0	2	0
ARR-7_1_FN397623	arr	ARR-7	ARR-7	Mock-0-25spike-B	2	1	0	1	0
ARR-7_1_FN397623	arr	ARR-7	ARR-7	Mock-0-25spike-C	1	1	0	0	0
ARR-7_1_FN397623	arr	ARR-7	ARR-7	Mock-0spike-A	3	3	0	0	0
ARR-7_1_FN397623	arr	ARR-7	ARR-7	Mock-0spike-B	3	3	0	0	0
ARR-7_1_FN397623	arr	ARR-7	ARR-7	NTC	2	2	0	0	0
ARR-7_1_FN397623	arr	ARR-7	ARR-7	SCI-Manure-0-025spike-A	3	3	0	0	0
ARR-7_1_FN397623	arr	ARR-7	ARR-7	SCI-Manure-0-025spike-B	5	4	0	1	0
ARR-7_1_FN397623	arr	ARR-7	ARR-7	SCI-Manure-0-025spike-C	1	1	0	0	0
ARR-7_1_FN397623	arr	ARR-7	ARR-7	SCI-Manure-A	1	1	0	0	0
ARR-7_1_FN397623	arr	ARR-7	ARR-7	SCI-Manure-B	1	0	0	1	0
ARR-7_1_FN397623	arr	ARR-7	ARR-7	SCI-Manure-C	4	4	0	0	0
ARR-7_1_FN397623	arr	ARR-7	ARR-7	SCI-Soil-D0-B	1	1	0	0	0
ARR-7_1_FN397623	arr	ARR-7	ARR-7	SCI-Soil-D108-A	3	3	0	0	0
ARR-7_1_FN397623	arr	ARR-7	ARR-7	SCI-Soil-D24-A	1	1	0	0	0
ARR-7_1_FN397623	arr	ARR-7	ARR-7	SCI-Soil-D24-B	1	1	0	0	0
ARR-7_1_FN397623	arr	ARR-7	ARR-7	SCII-BeefManure-A	1	1	0	0	0
ARR-7_1_FN397623	arr	ARR-7	ARR-7	SCII-SoilBeef-D0-B	4	4	0	0	0
ARR-7_1_FN397623	arr	ARR-7	ARR-7	SCII-SoilBeef-D0-C	0	0	0	0	0
ARR-7_1_FN397623	arr	ARR-7	ARR-7	SCII-SoilPig-D0-B	0	0	0	0	0
ARR-7_1_FN397623	arr	ARR-7	ARR-7	SCII-SoilPig-D0-C	1	1	0	0	0
ARR-7_1_FN397623	arr	ARR-7	ARR-7	SCII-SwineManure-A	2	2	0	0	0
ARR-7_1_FN397623	arr	ARR-7	ARR-7	SCII-SwineManure-B	0	0	0	0	0
ARR-7_1_FN397623	arr	ARR-7	ARR-7	SCII-Water-D11-A	1	1	0	0	0
ARR-7_1_FN397623	arr	ARR-7	ARR-7	SCII-Water-D11-C	3	3	0	0	0
ARR-7_1_FN397623	arr	ARR-7	ARR-7	X1P22N1AFD7	1	1	0	0	0
ARR-7_1_FN397623	arr	ARR-7	ARR-7	X1P23N1AFD7	2	2	0	0	0
ARR-7_1_FN397623	arr	ARR-7	ARR-7	X1P25N1BFD7	3	3	0	0	0
ARR-7_1_FN397623	arr	ARR-7	ARR-7	X1P27N1BFD7	1	1	0	0	0
ARR-7_1_FN397623	arr	ARR-7	ARR-7	X1P36N3AFD7	2	2	0	0	0
ARR-7_1_FN397623	arr	ARR-7	ARR-7	X1P39N3BFD7	2	2	0	0	0
ARR-7_1_FN397623	arr	ARR-7	ARR-7	X1P40N3BFD7	0	0	0	0	0
ARR-7_1_FN397623	arr	ARR-7	ARR-7	X1P41N3BFD7	1	1	0	0	0
ARR-7_1_FN397623	arr	ARR-7	ARR-7	X1P43N1AFD7	1	1	0	0	0
ARR-7_1_FN397623	arr	ARR-7	ARR-7	X1P46N1AFD7	1	1	0	0	0
ARR-7_1_FN397623	arr	ARR-7	ARR-7	X1P47N1BFD7	0	0	0	0	0
ARR-7_1_FN397623	arr	ARR-7	ARR-7	X1P49N1BFD7	1	1	0	0	0
ARR-7_1_FN397623	arr	ARR-7	ARR-7	X1P59N3AFD7	0	0	0	0	0
ARR-7_1_FN397623	arr	ARR-7	ARR-7	X1P60N3AFD7	1	1	0	0	0
ARR-7_1_FN397623	arr	ARR-7	ARR-7	X1P63N3BFD7	1	1	0	0	0
ARR-7_1_FN397623	arr	ARR-7	ARR-7	X1P64N3BFD7	2	1	0	1	0
ARR-7_1_FN397623	arr	ARR-7	ARR-7	X1P65N3BFD7	1	1	0	0	0
PmrA_F_DARTE-QM-75_R_DARTE-QM-75	pmr	pmrA	pmrA	Mock-0-0025spike-A	170	0	169	1	0
PmrA_F_DARTE-QM-75_R_DARTE-QM-75	pmr	pmrA	pmrA	Mock-0-0025spike-B	91	0	91	0	0
PmrA_F_DARTE-QM-75_R_DARTE-QM-75	pmr	pmrA	pmrA	Mock-0-0025spike-C	79	0	79	0	1
PmrA_F_DARTE-QM-75_R_DARTE-QM-75	pmr	pmrA	pmrA	Mock-0-009spike-A	98	2	96	0	0
PmrA_F_DARTE-QM-75_R_DARTE-QM-75	pmr	pmrA	pmrA	Mock-0-009spike-B	180	1	179	0	0
PmrA_F_DARTE-QM-75_R_DARTE-QM-75	pmr	pmrA	pmrA	Mock-0-009spike-C	137	1	135	1	3
PmrA_F_DARTE-QM-75_R_DARTE-QM-75	pmr	pmrA	pmrA	Mock-0-025spike-A	105	0	105	0	0
PmrA_F_DARTE-QM-75_R_DARTE-QM-75	pmr	pmrA	pmrA	Mock-0-025spike-B	95	2	92	1	0
PmrA_F_DARTE-QM-75_R_DARTE-QM-75	pmr	pmrA	pmrA	Mock-0-025spike-C	5	0	5	0	1
PmrA_F_DARTE-QM-75_R_DARTE-QM-75	pmr	pmrA	pmrA	Mock-0-12spike-A	208	1	207	0	0
PmrA_F_DARTE-QM-75_R_DARTE-QM-75	pmr	pmrA	pmrA	Mock-0-12spike-B	174	0	172	2	0
PmrA_F_DARTE-QM-75_R_DARTE-QM-75	pmr	pmrA	pmrA	Mock-0-12spike-C	214	0	214	0	3
PmrA_F_DARTE-QM-75_R_DARTE-QM-75	pmr	pmrA	pmrA	Mock-0-25spike-A	209	0	208	1	2
PmrA_F_DARTE-QM-75_R_DARTE-QM-75	pmr	pmrA	pmrA	Mock-0-25spike-B	155	0	155	0	0
PmrA_F_DARTE-QM-75_R_DARTE-QM-75	pmr	pmrA	pmrA	Mock-0-25spike-C	95	0	94	1	0
PmrA_F_DARTE-QM-75_R_DARTE-QM-75	pmr	pmrA	pmrA	Mock-0spike-A	1	0	1	0	0
PmrA_F_DARTE-QM-75_R_DARTE-QM-75	pmr	pmrA	pmrA	Mock-0spike-B	68	0	67	1	0
PmrA_F_DARTE-QM-75_R_DARTE-QM-75	pmr	pmrA	pmrA	Mock-0spike-C	168	0	168	0	0
PmrA_F_DARTE-QM-75_R_DARTE-QM-75	pmr	pmrA	pmrA	NTC	2	0	2	0	0
PmrA_F_DARTE-QM-75_R_DARTE-QM-75	pmr	pmrA	pmrA	SCI-Manure-0-025spike-A	4	0	4	0	0
PmrA_F_DARTE-QM-75_R_DARTE-QM-75	pmr	pmrA	pmrA	SCI-Manure-0-025spike-B	3	0	2	1	0
PmrA_F_DARTE-QM-75_R_DARTE-QM-75	pmr	pmrA	pmrA	SCI-Manure-0-025spike-C	6	0	6	0	0
PmrA_F_DARTE-QM-75_R_DARTE-QM-75	pmr	pmrA	pmrA	SCI-Manure-A	5	2	3	0	0
PmrA_F_DARTE-QM-75_R_DARTE-QM-75	pmr	pmrA	pmrA	SCI-Manure-B	2	0	2	0	0
PmrA_F_DARTE-QM-75_R_DARTE-QM-75	pmr	pmrA	pmrA	SCI-Manure-C	5	0	5	0	1
PmrA_F_DARTE-QM-75_R_DARTE-QM-75	pmr	pmrA	pmrA	SCI-Soil-D0-A	1	0	1	0	1
PmrA_F_DARTE-QM-75_R_DARTE-QM-75	pmr	pmrA	pmrA	SCI-Soil-D0-B	2	0	2	0	0
PmrA_F_DARTE-QM-75_R_DARTE-QM-75	pmr	pmrA	pmrA	SCI-Soil-D108-A	1	0	1	0	0
PmrA_F_DARTE-QM-75_R_DARTE-QM-75	pmr	pmrA	pmrA	SCI-Soil-D108-B	4	0	4	0	0
PmrA_F_DARTE-QM-75_R_DARTE-QM-75	pmr	pmrA	pmrA	SCI-Soil-D108-C	4	0	4	0	0
PmrA_F_DARTE-QM-75_R_DARTE-QM-75	pmr	pmrA	pmrA	SCI-Soil-D24-A	3	0	3	0	0
PmrA_F_DARTE-QM-75_R_DARTE-QM-75	pmr	pmrA	pmrA	SCI-Soil-D24-B	2	1	1	0	0
PmrA_F_DARTE-QM-75_R_DARTE-QM-75	pmr	pmrA	pmrA	SCI-Soil-D24-C	0	0	0	0	0
PmrA_F_DARTE-QM-75_R_DARTE-QM-75	pmr	pmrA	pmrA	SCI-Soil-D59-A	4	1	3	0	0
PmrA_F_DARTE-QM-75_R_DARTE-QM-75	pmr	pmrA	pmrA	SCI-Soil-D59-B	2	1	1	0	0
PmrA_F_DARTE-QM-75_R_DARTE-QM-75	pmr	pmrA	pmrA	SCI-Soil-D59-C	2	0	2	0	0
PmrA_F_DARTE-QM-75_R_DARTE-QM-75	pmr	pmrA	pmrA	SCII-BeefManure-A	4	0	4	0	0
PmrA_F_DARTE-QM-75_R_DARTE-QM-75	pmr	pmrA	pmrA	SCII-BeefManure-B	5	0	5	0	0
PmrA_F_DARTE-QM-75_R_DARTE-QM-75	pmr	pmrA	pmrA	SCII-BeefManure-C	2	1	1	0	0
PmrA_F_DARTE-QM-75_R_DARTE-QM-75	pmr	pmrA	pmrA	SCII-SoilBeef-D0-A	3	0	3	0	1
PmrA_F_DARTE-QM-75_R_DARTE-QM-75	pmr	pmrA	pmrA	SCII-SoilBeef-D0-B	3	1	2	0	0
PmrA_F_DARTE-QM-75_R_DARTE-QM-75	pmr	pmrA	pmrA	SCII-SoilBeef-D0-C	1	1	0	0	0
PmrA_F_DARTE-QM-75_R_DARTE-QM-75	pmr	pmrA	pmrA	SCII-SoilPig-D0-A	5	0	5	0	0
PmrA_F_DARTE-QM-75_R_DARTE-QM-75	pmr	pmrA	pmrA	SCII-SoilPig-D0-B	7	0	7	0	0
PmrA_F_DARTE-QM-75_R_DARTE-QM-75	pmr	pmrA	pmrA	SCII-SoilPig-D0-C	2	0	2	0	0
PmrA_F_DARTE-QM-75_R_DARTE-QM-75	pmr	pmrA	pmrA	SCII-SwineManure-A	4	1	3	0	0
PmrA_F_DARTE-QM-75_R_DARTE-QM-75	pmr	pmrA	pmrA	SCII-SwineManure-B	5	0	5	0	0
PmrA_F_DARTE-QM-75_R_DARTE-QM-75	pmr	pmrA	pmrA	SCII-SwineManure-C	5	0	5	0	0
PmrA_F_DARTE-QM-75_R_DARTE-QM-75	pmr	pmrA	pmrA	SCII-Water-D11-A	6	3	3	0	0
PmrA_F_DARTE-QM-75_R_DARTE-QM-75	pmr	pmrA	pmrA	SCII-Water-D11-B	4	0	4	0	0
PmrA_F_DARTE-QM-75_R_DARTE-QM-75	pmr	pmrA	pmrA	SCII-Water-D11-C	6	5	1	0	0
PmrA_F_DARTE-QM-75_R_DARTE-QM-75	pmr	pmrA	pmrA	X1P22N1AFD7	8	0	8	0	0
PmrA_F_DARTE-QM-75_R_DARTE-QM-75	pmr	pmrA	pmrA	X1P23N1AFD7	6	2	4	0	0
PmrA_F_DARTE-QM-75_R_DARTE-QM-75	pmr	pmrA	pmrA	X1P24N1AFD7	2	0	2	0	0
PmrA_F_DARTE-QM-75_R_DARTE-QM-75	pmr	pmrA	pmrA	X1P25N1BFD7	4	0	4	0	0
PmrA_F_DARTE-QM-75_R_DARTE-QM-75	pmr	pmrA	pmrA	X1P26N1BFD7	4	0	4	0	0
PmrA_F_DARTE-QM-75_R_DARTE-QM-75	pmr	pmrA	pmrA	X1P27N1BFD7	0	0	0	0	0
PmrA_F_DARTE-QM-75_R_DARTE-QM-75	pmr	pmrA	pmrA	X1P28N1BFD7	3	0	3	0	0
PmrA_F_DARTE-QM-75_R_DARTE-QM-75	pmr	pmrA	pmrA	X1P36N3AFD7	3	0	3	0	0
PmrA_F_DARTE-QM-75_R_DARTE-QM-75	pmr	pmrA	pmrA	X1P37N3AFD7	5	0	5	0	0
PmrA_F_DARTE-QM-75_R_DARTE-QM-75	pmr	pmrA	pmrA	X1P38N3AFD7	1	0	1	0	0
PmrA_F_DARTE-QM-75_R_DARTE-QM-75	pmr	pmrA	pmrA	X1P40N3BFD7	1	0	1	0	0
PmrA_F_DARTE-QM-75_R_DARTE-QM-75	pmr	pmrA	pmrA	X1P41N3BFD7	0	0	0	0	0
PmrA_F_DARTE-QM-75_R_DARTE-QM-75	pmr	pmrA	pmrA	X1P42N3BFD7	0	0	0	0	0
PmrA_F_DARTE-QM-75_R_DARTE-QM-75	pmr	pmrA	pmrA	X1P43N1AFD7	3	1	2	0	0
PmrA_F_DARTE-QM-75_R_DARTE-QM-75	pmr	pmrA	pmrA	X1P44N1AFD7	2	0	2	0	0
PmrA_F_DARTE-QM-75_R_DARTE-QM-75	pmr	pmrA	pmrA	X1P45N1AFD7	3	1	2	0	0
PmrA_F_DARTE-QM-75_R_DARTE-QM-75	pmr	pmrA	pmrA	X1P46N1AFD7	5	0	5	0	0
PmrA_F_DARTE-QM-75_R_DARTE-QM-75	pmr	pmrA	pmrA	X1P47N1BFD7	5	0	5	0	0
PmrA_F_DARTE-QM-75_R_DARTE-QM-75	pmr	pmrA	pmrA	X1P48N1BFD7	2	0	2	0	0
PmrA_F_DARTE-QM-75_R_DARTE-QM-75	pmr	pmrA	pmrA	X1P49N1BFD7	6	0	6	0	0
PmrA_F_DARTE-QM-75_R_DARTE-QM-75	pmr	pmrA	pmrA	X1P59N3AFD7	1	1	0	0	0
PmrA_F_DARTE-QM-75_R_DARTE-QM-75	pmr	pmrA	pmrA	X1P5N1BFD7	1	0	1	0	0
PmrA_F_DARTE-QM-75_R_DARTE-QM-75	pmr	pmrA	pmrA	X1P60N3AFD7	3	0	3	0	0
PmrA_F_DARTE-QM-75_R_DARTE-QM-75	pmr	pmrA	pmrA	X1P61N3AFD7	0	0	0	0	0
PmrA_F_DARTE-QM-75_R_DARTE-QM-75	pmr	pmrA	pmrA	X1P63N3BFD7	3	0	2	1	0
PmrA_F_DARTE-QM-75_R_DARTE-QM-75	pmr	pmrA	pmrA	X1P64N3BFD7	2	0	2	0	1
PmrA_F_DARTE-QM-75_R_DARTE-QM-75	pmr	pmrA	pmrA	X1P65N3BFD7	3	0	3	0	0
PmrA_F_DARTE-QM-75_R_DARTE-QM-75	pmr	pmrA	pmrA	X1P66N3BFD7	4	1	3	0	0
PmrA_F_DARTE-QM-76_R_DARTE-QM-76	pmr	pmrA	pmrA	Mock-0-0025spike-A	519	1	518	0	1
PmrA_F_DARTE-QM-76_R_DARTE-QM-76	pmr	pmrA	pmrA	Mock-0-0025spike-B	213	0	213	0	0
PmrA_F_DARTE-QM-76_R_DARTE-QM-76	pmr	pmrA	pmrA	Mock-0-0025spike-C	170	1	169	0	0
PmrA_F_DARTE-QM-76_R_DARTE-QM-76	pmr	pmrA	pmrA	Mock-0-009spike-A	254	1	253	0	0
PmrA_F_DARTE-QM-76_R_DARTE-QM-76	pmr	pmrA	pmrA	Mock-0-009spike-B	377	0	377	0	0
PmrA_F_DARTE-QM-76_R_DARTE-QM-76	pmr	pmrA	pmrA	Mock-0-009spike-C	355	0	355	0	0
PmrA_F_DARTE-QM-76_R_DARTE-QM-76	pmr	pmrA	pmrA	Mock-0-025spike-A	311	0	311	0	0
PmrA_F_DARTE-QM-76_R_DARTE-QM-76	pmr	pmrA	pmrA	Mock-0-025spike-B	230	2	228	0	0
PmrA_F_DARTE-QM-76_R_DARTE-QM-76	pmr	pmrA	pmrA	Mock-0-025spike-C	7	1	6	0	0
PmrA_F_DARTE-QM-76_R_DARTE-QM-76	pmr	pmrA	pmrA	Mock-0-12spike-A	473	0	473	0	0
PmrA_F_DARTE-QM-76_R_DARTE-QM-76	pmr	pmrA	pmrA	Mock-0-12spike-B	663	0	663	0	0
PmrA_F_DARTE-QM-76_R_DARTE-QM-76	pmr	pmrA	pmrA	Mock-0-12spike-C	577	0	577	0	4
PmrA_F_DARTE-QM-76_R_DARTE-QM-76	pmr	pmrA	pmrA	Mock-0-25spike-A	781	0	781	0	0
PmrA_F_DARTE-QM-76_R_DARTE-QM-76	pmr	pmrA	pmrA	Mock-0-25spike-B	483	0	483	0	0
PmrA_F_DARTE-QM-76_R_DARTE-QM-76	pmr	pmrA	pmrA	Mock-0-25spike-C	226	0	226	0	0
PmrA_F_DARTE-QM-76_R_DARTE-QM-76	pmr	pmrA	pmrA	Mock-0spike-B	131	1	130	0	0
PmrA_F_DARTE-QM-76_R_DARTE-QM-76	pmr	pmrA	pmrA	Mock-0spike-C	380	2	378	0	1
PmrA_F_DARTE-QM-76_R_DARTE-QM-76	pmr	pmrA	pmrA	SCI-Manure-0-025spike-B	3	1	0	2	0
PmrA_F_DARTE-QM-76_R_DARTE-QM-76	pmr	pmrA	pmrA	SCI-Manure-0-025spike-C	2	1	1	0	0
PmrA_F_DARTE-QM-76_R_DARTE-QM-76	pmr	pmrA	pmrA	SCI-Manure-A	1	1	0	0	0
PmrA_F_DARTE-QM-76_R_DARTE-QM-76	pmr	pmrA	pmrA	SCI-Manure-B	3	2	1	0	0
PmrA_F_DARTE-QM-76_R_DARTE-QM-76	pmr	pmrA	pmrA	SCI-Manure-C	1	1	0	0	0
PmrA_F_DARTE-QM-76_R_DARTE-QM-76	pmr	pmrA	pmrA	SCI-Soil-D0-A	2	1	1	0	0
PmrA_F_DARTE-QM-76_R_DARTE-QM-76	pmr	pmrA	pmrA	SCI-Soil-D0-B	3	0	3	0	0
PmrA_F_DARTE-QM-76_R_DARTE-QM-76	pmr	pmrA	pmrA	SCI-Soil-D108-A	2	1	1	0	0
PmrA_F_DARTE-QM-76_R_DARTE-QM-76	pmr	pmrA	pmrA	SCI-Soil-D108-B	2	0	1	1	0
PmrA_F_DARTE-QM-76_R_DARTE-QM-76	pmr	pmrA	pmrA	SCI-Soil-D108-C	0	0	0	0	0
PmrA_F_DARTE-QM-76_R_DARTE-QM-76	pmr	pmrA	pmrA	SCI-Soil-D24-A	2	0	2	0	0
PmrA_F_DARTE-QM-76_R_DARTE-QM-76	pmr	pmrA	pmrA	SCI-Soil-D24-B	1	1	0	0	0
PmrA_F_DARTE-QM-76_R_DARTE-QM-76	pmr	pmrA	pmrA	SCI-Soil-D24-C	0	0	0	0	0
PmrA_F_DARTE-QM-76_R_DARTE-QM-76	pmr	pmrA	pmrA	SCI-Soil-D59-A	1	0	1	0	0
PmrA_F_DARTE-QM-76_R_DARTE-QM-76	pmr	pmrA	pmrA	SCI-Soil-D59-C	1	0	1	0	0
PmrA_F_DARTE-QM-76_R_DARTE-QM-76	pmr	pmrA	pmrA	SCII-BeefManure-B	4	4	0	0	0
PmrA_F_DARTE-QM-76_R_DARTE-QM-76	pmr	pmrA	pmrA	SCII-BeefManure-C	1	1	0	0	0
PmrA_F_DARTE-QM-76_R_DARTE-QM-76	pmr	pmrA	pmrA	SCII-SoilBeef-D0-A	0	0	0	0	0
PmrA_F_DARTE-QM-76_R_DARTE-QM-76	pmr	pmrA	pmrA	SCII-SoilBeef-D0-B	4	4	0	0	0
PmrA_F_DARTE-QM-76_R_DARTE-QM-76	pmr	pmrA	pmrA	SCII-SoilBeef-D0-C	0	0	0	0	0
PmrA_F_DARTE-QM-76_R_DARTE-QM-76	pmr	pmrA	pmrA	SCII-SoilPig-D0-B	0	0	0	0	0
PmrA_F_DARTE-QM-76_R_DARTE-QM-76	pmr	pmrA	pmrA	SCII-SwineManure-B	1	0	1	0	0
PmrA_F_DARTE-QM-76_R_DARTE-QM-76	pmr	pmrA	pmrA	SCII-Water-D11-A	3	1	2	0	0
PmrA_F_DARTE-QM-76_R_DARTE-QM-76	pmr	pmrA	pmrA	SCII-Water-D11-B	1	1	0	0	0
PmrA_F_DARTE-QM-76_R_DARTE-QM-76	pmr	pmrA	pmrA	SCII-Water-D11-C	2	2	0	0	0
PmrA_F_DARTE-QM-76_R_DARTE-QM-76	pmr	pmrA	pmrA	X1P22N1AFD7	1	0	1	0	0
PmrA_F_DARTE-QM-76_R_DARTE-QM-76	pmr	pmrA	pmrA	X1P23N1AFD7	0	0	0	0	0
PmrA_F_DARTE-QM-76_R_DARTE-QM-76	pmr	pmrA	pmrA	X1P24N1AFD7	2	0	2	0	0
PmrA_F_DARTE-QM-76_R_DARTE-QM-76	pmr	pmrA	pmrA	X1P25N1BFD7	3	1	2	0	0
PmrA_F_DARTE-QM-76_R_DARTE-QM-76	pmr	pmrA	pmrA	X1P27N1BFD7	1	0	1	0	0
PmrA_F_DARTE-QM-76_R_DARTE-QM-76	pmr	pmrA	pmrA	X1P28N1BFD7	1	0	1	0	0
PmrA_F_DARTE-QM-76_R_DARTE-QM-76	pmr	pmrA	pmrA	X1P38N3AFD7	0	0	0	0	0
PmrA_F_DARTE-QM-76_R_DARTE-QM-76	pmr	pmrA	pmrA	X1P40N3BFD7	1	1	0	0	0
PmrA_F_DARTE-QM-76_R_DARTE-QM-76	pmr	pmrA	pmrA	X1P41N3BFD7	1	0	1	0	0
PmrA_F_DARTE-QM-76_R_DARTE-QM-76	pmr	pmrA	pmrA	X1P42N3BFD7	1	1	0	0	0
PmrA_F_DARTE-QM-76_R_DARTE-QM-76	pmr	pmrA	pmrA	X1P45N1AFD7	1	0	1	0	0
PmrA_F_DARTE-QM-76_R_DARTE-QM-76	pmr	pmrA	pmrA	X1P46N1AFD7	1	0	1	0	0
PmrA_F_DARTE-QM-76_R_DARTE-QM-76	pmr	pmrA	pmrA	X1P47N1BFD7	1	0	1	0	0
PmrA_F_DARTE-QM-76_R_DARTE-QM-76	pmr	pmrA	pmrA	X1P48N1BFD7	3	1	2	0	0
PmrA_F_DARTE-QM-76_R_DARTE-QM-76	pmr	pmrA	pmrA	X1P49N1BFD7	1	1	0	0	0
PmrA_F_DARTE-QM-76_R_DARTE-QM-76	pmr	pmrA	pmrA	X1P60N3AFD7	0	0	0	0	0
PmrA_F_DARTE-QM-76_R_DARTE-QM-76	pmr	pmrA	pmrA	X1P64N3BFD7	0	0	0	0	0
PmrA_F_DARTE-QM-76_R_DARTE-QM-76	pmr	pmrA	pmrA	X1P65N3BFD7	3	0	3	0	0
PmrB_F_DARTE-QM-110_R_DARTE-QM-110	pmr	pmrB	pmrB	Mock-0-0025spike-A	116	0	116	0	0
PmrB_F_DARTE-QM-110_R_DARTE-QM-110	pmr	pmrB	pmrB	Mock-0-0025spike-B	45	0	45	0	0
PmrB_F_DARTE-QM-110_R_DARTE-QM-110	pmr	pmrB	pmrB	Mock-0-0025spike-C	31	0	31	0	0
PmrB_F_DARTE-QM-110_R_DARTE-QM-110	pmr	pmrB	pmrB	Mock-0-009spike-A	57	0	57	0	0
PmrB_F_DARTE-QM-110_R_DARTE-QM-110	pmr	pmrB	pmrB	Mock-0-009spike-B	57	0	57	0	0
PmrB_F_DARTE-QM-110_R_DARTE-QM-110	pmr	pmrB	pmrB	Mock-0-009spike-C	46	0	46	0	0
PmrB_F_DARTE-QM-110_R_DARTE-QM-110	pmr	pmrB	pmrB	Mock-0-025spike-A	49	0	49	0	0
PmrB_F_DARTE-QM-110_R_DARTE-QM-110	pmr	pmrB	pmrB	Mock-0-025spike-B	51	0	50	1	0
PmrB_F_DARTE-QM-110_R_DARTE-QM-110	pmr	pmrB	pmrB	Mock-0-025spike-C	3	0	2	1	0
PmrB_F_DARTE-QM-110_R_DARTE-QM-110	pmr	pmrB	pmrB	Mock-0-12spike-A	113	1	112	0	1
PmrB_F_DARTE-QM-110_R_DARTE-QM-110	pmr	pmrB	pmrB	Mock-0-12spike-B	92	0	92	0	0
PmrB_F_DARTE-QM-110_R_DARTE-QM-110	pmr	pmrB	pmrB	Mock-0-12spike-C	114	0	114	0	0
PmrB_F_DARTE-QM-110_R_DARTE-QM-110	pmr	pmrB	pmrB	Mock-0-25spike-A	115	0	115	0	0
PmrB_F_DARTE-QM-110_R_DARTE-QM-110	pmr	pmrB	pmrB	Mock-0-25spike-B	94	0	94	0	0
PmrB_F_DARTE-QM-110_R_DARTE-QM-110	pmr	pmrB	pmrB	Mock-0-25spike-C	52	0	52	0	0
PmrB_F_DARTE-QM-110_R_DARTE-QM-110	pmr	pmrB	pmrB	Mock-0spike-A	4	0	4	0	0
PmrB_F_DARTE-QM-110_R_DARTE-QM-110	pmr	pmrB	pmrB	Mock-0spike-B	63	0	63	0	0
PmrB_F_DARTE-QM-110_R_DARTE-QM-110	pmr	pmrB	pmrB	Mock-0spike-C	67	0	67	0	0
PmrB_F_DARTE-QM-110_R_DARTE-QM-110	pmr	pmrB	pmrB	NTC	4	0	4	0	0
PmrB_F_DARTE-QM-110_R_DARTE-QM-110	pmr	pmrB	pmrB	SCI-Manure-0-025spike-A	1	0	1	0	1
PmrB_F_DARTE-QM-110_R_DARTE-QM-110	pmr	pmrB	pmrB	SCI-Manure-0-025spike-B	5	1	3	1	0
PmrB_F_DARTE-QM-110_R_DARTE-QM-110	pmr	pmrB	pmrB	SCI-Manure-0-025spike-C	3	0	3	0	0
PmrB_F_DARTE-QM-110_R_DARTE-QM-110	pmr	pmrB	pmrB	SCI-Manure-A	1	0	1	0	0
PmrB_F_DARTE-QM-110_R_DARTE-QM-110	pmr	pmrB	pmrB	SCI-Manure-B	1	0	1	0	0
PmrB_F_DARTE-QM-110_R_DARTE-QM-110	pmr	pmrB	pmrB	SCI-Manure-C	2	1	1	0	0
PmrB_F_DARTE-QM-110_R_DARTE-QM-110	pmr	pmrB	pmrB	SCI-Soil-D0-A	4	0	4	0	0
PmrB_F_DARTE-QM-110_R_DARTE-QM-110	pmr	pmrB	pmrB	SCI-Soil-D0-B	4	1	2	1	0
PmrB_F_DARTE-QM-110_R_DARTE-QM-110	pmr	pmrB	pmrB	SCI-Soil-D108-A	1	0	1	0	0
PmrB_F_DARTE-QM-110_R_DARTE-QM-110	pmr	pmrB	pmrB	SCI-Soil-D108-C	1	0	1	0	0
PmrB_F_DARTE-QM-110_R_DARTE-QM-110	pmr	pmrB	pmrB	SCI-Soil-D24-A	4	1	3	0	0
PmrB_F_DARTE-QM-110_R_DARTE-QM-110	pmr	pmrB	pmrB	SCI-Soil-D24-B	1	0	1	0	0
PmrB_F_DARTE-QM-110_R_DARTE-QM-110	pmr	pmrB	pmrB	SCI-Soil-D24-C	5	0	5	0	0
PmrB_F_DARTE-QM-110_R_DARTE-QM-110	pmr	pmrB	pmrB	SCI-Soil-D59-C	2	0	2	0	0
PmrB_F_DARTE-QM-110_R_DARTE-QM-110	pmr	pmrB	pmrB	SCII-BeefManure-A	2	0	1	1	0
PmrB_F_DARTE-QM-110_R_DARTE-QM-110	pmr	pmrB	pmrB	SCII-BeefManure-B	1	0	1	0	0
PmrB_F_DARTE-QM-110_R_DARTE-QM-110	pmr	pmrB	pmrB	SCII-BeefManure-C	3	1	2	0	0
PmrB_F_DARTE-QM-110_R_DARTE-QM-110	pmr	pmrB	pmrB	SCII-SoilBeef-D0-A	1	0	1	0	0
PmrB_F_DARTE-QM-110_R_DARTE-QM-110	pmr	pmrB	pmrB	SCII-SoilBeef-D0-B	4	0	4	0	0
PmrB_F_DARTE-QM-110_R_DARTE-QM-110	pmr	pmrB	pmrB	SCII-SoilPig-D0-A	2	0	2	0	0
PmrB_F_DARTE-QM-110_R_DARTE-QM-110	pmr	pmrB	pmrB	SCII-SoilPig-D0-B	4	0	4	0	0
PmrB_F_DARTE-QM-110_R_DARTE-QM-110	pmr	pmrB	pmrB	SCII-SoilPig-D0-C	0	0	0	0	0
PmrB_F_DARTE-QM-110_R_DARTE-QM-110	pmr	pmrB	pmrB	SCII-SwineManure-A	3	0	3	0	0
PmrB_F_DARTE-QM-110_R_DARTE-QM-110	pmr	pmrB	pmrB	SCII-SwineManure-B	2	0	2	0	0
PmrB_F_DARTE-QM-110_R_DARTE-QM-110	pmr	pmrB	pmrB	SCII-SwineManure-C	2	0	2	0	0
PmrB_F_DARTE-QM-110_R_DARTE-QM-110	pmr	pmrB	pmrB	SCII-Water-D11-A	5	2	3	0	0
PmrB_F_DARTE-QM-110_R_DARTE-QM-110	pmr	pmrB	pmrB	SCII-Water-D11-B	3	1	2	0	0
PmrB_F_DARTE-QM-110_R_DARTE-QM-110	pmr	pmrB	pmrB	SCII-Water-D11-C	2	0	2	0	0
PmrB_F_DARTE-QM-110_R_DARTE-QM-110	pmr	pmrB	pmrB	X1P22N1AFD7	1	0	1	0	0
PmrB_F_DARTE-QM-110_R_DARTE-QM-110	pmr	pmrB	pmrB	X1P23N1AFD7	1	0	1	0	0
PmrB_F_DARTE-QM-110_R_DARTE-QM-110	pmr	pmrB	pmrB	X1P24N1AFD7	1	0	1	0	0
PmrB_F_DARTE-QM-110_R_DARTE-QM-110	pmr	pmrB	pmrB	X1P25N1BFD7	0	0	0	0	0
PmrB_F_DARTE-QM-110_R_DARTE-QM-110	pmr	pmrB	pmrB	X1P26N1BFD7	3	0	3	0	0
PmrB_F_DARTE-QM-110_R_DARTE-QM-110	pmr	pmrB	pmrB	X1P27N1BFD7	1	0	1	0	0
PmrB_F_DARTE-QM-110_R_DARTE-QM-110	pmr	pmrB	pmrB	X1P28N1BFD7	2	0	2	0	0
PmrB_F_DARTE-QM-110_R_DARTE-QM-110	pmr	pmrB	pmrB	X1P36N3AFD7	1	0	1	0	0
PmrB_F_DARTE-QM-110_R_DARTE-QM-110	pmr	pmrB	pmrB	X1P37N3AFD7	1	0	1	0	0
PmrB_F_DARTE-QM-110_R_DARTE-QM-110	pmr	pmrB	pmrB	X1P38N3AFD7	4	0	4	0	0
PmrB_F_DARTE-QM-110_R_DARTE-QM-110	pmr	pmrB	pmrB	X1P39N3BFD7	3	0	3	0	0
PmrB_F_DARTE-QM-110_R_DARTE-QM-110	pmr	pmrB	pmrB	X1P40N3BFD7	4	0	4	0	0
PmrB_F_DARTE-QM-110_R_DARTE-QM-110	pmr	pmrB	pmrB	X1P41N3BFD7	2	0	2	0	0
PmrB_F_DARTE-QM-110_R_DARTE-QM-110	pmr	pmrB	pmrB	X1P42N3BFD7	5	0	5	0	0
PmrB_F_DARTE-QM-110_R_DARTE-QM-110	pmr	pmrB	pmrB	X1P43N1AFD7	5	0	5	0	0
PmrB_F_DARTE-QM-110_R_DARTE-QM-110	pmr	pmrB	pmrB	X1P44N1AFD7	4	0	4	0	0
PmrB_F_DARTE-QM-110_R_DARTE-QM-110	pmr	pmrB	pmrB	X1P45N1AFD7	1	0	1	0	0
PmrB_F_DARTE-QM-110_R_DARTE-QM-110	pmr	pmrB	pmrB	X1P46N1AFD7	5	0	5	0	0
PmrB_F_DARTE-QM-110_R_DARTE-QM-110	pmr	pmrB	pmrB	X1P47N1BFD7	4	0	4	0	0
PmrB_F_DARTE-QM-110_R_DARTE-QM-110	pmr	pmrB	pmrB	X1P48N1BFD7	1	0	1	0	0
PmrB_F_DARTE-QM-110_R_DARTE-QM-110	pmr	pmrB	pmrB	X1P49N1BFD7	2	0	2	0	0
PmrB_F_DARTE-QM-110_R_DARTE-QM-110	pmr	pmrB	pmrB	X1P59N3AFD7	4	1	3	0	0
PmrB_F_DARTE-QM-110_R_DARTE-QM-110	pmr	pmrB	pmrB	X1P5N1BFD7	4	0	4	0	0
PmrB_F_DARTE-QM-110_R_DARTE-QM-110	pmr	pmrB	pmrB	X1P60N3AFD7	0	0	0	0	0
PmrB_F_DARTE-QM-110_R_DARTE-QM-110	pmr	pmrB	pmrB	X1P61N3AFD7	5	0	5	0	0
PmrB_F_DARTE-QM-110_R_DARTE-QM-110	pmr	pmrB	pmrB	X1P63N3BFD7	2	0	2	0	0
PmrB_F_DARTE-QM-110_R_DARTE-QM-110	pmr	pmrB	pmrB	X1P65N3BFD7	3	0	3	0	0
PmrB_F_DARTE-QM-110_R_DARTE-QM-110	pmr	pmrB	pmrB	X1P66N3BFD7	5	0	5	0	0
PmrB_F_DARTE-QM-111_R_DARTE-QM-111	pmr	pmrB	pmrB	Mock-0-0025spike-A	741	9	643	89	1
PmrB_F_DARTE-QM-111_R_DARTE-QM-111	pmr	pmrB	pmrB	Mock-0-0025spike-B	317	3	291	23	0
PmrB_F_DARTE-QM-111_R_DARTE-QM-111	pmr	pmrB	pmrB	Mock-0-0025spike-C	233	9	191	33	0
PmrB_F_DARTE-QM-111_R_DARTE-QM-111	pmr	pmrB	pmrB	Mock-0-009spike-A	443	10	381	52	0
PmrB_F_DARTE-QM-111_R_DARTE-QM-111	pmr	pmrB	pmrB	Mock-0-009spike-B	591	1	522	68	1
PmrB_F_DARTE-QM-111_R_DARTE-QM-111	pmr	pmrB	pmrB	Mock-0-009spike-C	652	1	525	126	0
PmrB_F_DARTE-QM-111_R_DARTE-QM-111	pmr	pmrB	pmrB	Mock-0-025spike-A	533	4	449	80	2
PmrB_F_DARTE-QM-111_R_DARTE-QM-111	pmr	pmrB	pmrB	Mock-0-025spike-B	408	10	339	59	0
PmrB_F_DARTE-QM-111_R_DARTE-QM-111	pmr	pmrB	pmrB	Mock-0-025spike-C	65	12	33	20	0
PmrB_F_DARTE-QM-111_R_DARTE-QM-111	pmr	pmrB	pmrB	Mock-0-12spike-A	1033	5	914	114	1
PmrB_F_DARTE-QM-111_R_DARTE-QM-111	pmr	pmrB	pmrB	Mock-0-12spike-B	1127	7	979	141	0
PmrB_F_DARTE-QM-111_R_DARTE-QM-111	pmr	pmrB	pmrB	Mock-0-12spike-C	955	8	808	139	2
PmrB_F_DARTE-QM-111_R_DARTE-QM-111	pmr	pmrB	pmrB	Mock-0-25spike-A	1016	3	916	97	0
PmrB_F_DARTE-QM-111_R_DARTE-QM-111	pmr	pmrB	pmrB	Mock-0-25spike-B	680	4	602	74	0
PmrB_F_DARTE-QM-111_R_DARTE-QM-111	pmr	pmrB	pmrB	Mock-0-25spike-C	360	5	311	44	0
PmrB_F_DARTE-QM-111_R_DARTE-QM-111	pmr	pmrB	pmrB	Mock-0spike-A	29	11	14	4	0
PmrB_F_DARTE-QM-111_R_DARTE-QM-111	pmr	pmrB	pmrB	Mock-0spike-B	470	6	384	80	0
PmrB_F_DARTE-QM-111_R_DARTE-QM-111	pmr	pmrB	pmrB	Mock-0spike-C	618	9	518	91	1
PmrB_F_DARTE-QM-111_R_DARTE-QM-111	pmr	pmrB	pmrB	NTC	20	13	1	6	0
PmrB_F_DARTE-QM-111_R_DARTE-QM-111	pmr	pmrB	pmrB	SCI-Manure-0-025spike-A	12	6	0	6	0
PmrB_F_DARTE-QM-111_R_DARTE-QM-111	pmr	pmrB	pmrB	SCI-Manure-0-025spike-B	12	7	0	5	1
PmrB_F_DARTE-QM-111_R_DARTE-QM-111	pmr	pmrB	pmrB	SCI-Manure-0-025spike-C	11	4	2	5	0
PmrB_F_DARTE-QM-111_R_DARTE-QM-111	pmr	pmrB	pmrB	SCI-Manure-A	6	3	0	3	0
PmrB_F_DARTE-QM-111_R_DARTE-QM-111	pmr	pmrB	pmrB	SCI-Manure-B	11	6	2	3	0
PmrB_F_DARTE-QM-111_R_DARTE-QM-111	pmr	pmrB	pmrB	SCI-Manure-C	9	6	0	3	0
PmrB_F_DARTE-QM-111_R_DARTE-QM-111	pmr	pmrB	pmrB	SCI-Soil-D0-A	23	7	3	13	0
PmrB_F_DARTE-QM-111_R_DARTE-QM-111	pmr	pmrB	pmrB	SCI-Soil-D0-B	20	12	3	5	0
PmrB_F_DARTE-QM-111_R_DARTE-QM-111	pmr	pmrB	pmrB	SCI-Soil-D108-A	17	12	2	3	0
PmrB_F_DARTE-QM-111_R_DARTE-QM-111	pmr	pmrB	pmrB	SCI-Soil-D108-B	3	0	1	2	0
PmrB_F_DARTE-QM-111_R_DARTE-QM-111	pmr	pmrB	pmrB	SCI-Soil-D108-C	7	1	0	6	0
PmrB_F_DARTE-QM-111_R_DARTE-QM-111	pmr	pmrB	pmrB	SCI-Soil-D24-A	9	3	2	4	0
PmrB_F_DARTE-QM-111_R_DARTE-QM-111	pmr	pmrB	pmrB	SCI-Soil-D24-B	7	2	1	4	0
PmrB_F_DARTE-QM-111_R_DARTE-QM-111	pmr	pmrB	pmrB	SCI-Soil-D24-C	8	4	2	2	0
PmrB_F_DARTE-QM-111_R_DARTE-QM-111	pmr	pmrB	pmrB	SCI-Soil-D59-A	11	9	0	2	0
PmrB_F_DARTE-QM-111_R_DARTE-QM-111	pmr	pmrB	pmrB	SCI-Soil-D59-B	6	4	1	1	0
PmrB_F_DARTE-QM-111_R_DARTE-QM-111	pmr	pmrB	pmrB	SCI-Soil-D59-C	7	1	2	4	0
PmrB_F_DARTE-QM-111_R_DARTE-QM-111	pmr	pmrB	pmrB	SCII-BeefManure-A	8	5	3	0	0
PmrB_F_DARTE-QM-111_R_DARTE-QM-111	pmr	pmrB	pmrB	SCII-BeefManure-B	12	3	1	8	0
PmrB_F_DARTE-QM-111_R_DARTE-QM-111	pmr	pmrB	pmrB	SCII-BeefManure-C	24	15	5	4	0
PmrB_F_DARTE-QM-111_R_DARTE-QM-111	pmr	pmrB	pmrB	SCII-SoilBeef-D0-A	10	7	0	3	0
PmrB_F_DARTE-QM-111_R_DARTE-QM-111	pmr	pmrB	pmrB	SCII-SoilBeef-D0-B	6	2	1	3	0
PmrB_F_DARTE-QM-111_R_DARTE-QM-111	pmr	pmrB	pmrB	SCII-SoilBeef-D0-C	8	4	1	3	0
PmrB_F_DARTE-QM-111_R_DARTE-QM-111	pmr	pmrB	pmrB	SCII-SoilPig-D0-A	11	4	2	5	0
PmrB_F_DARTE-QM-111_R_DARTE-QM-111	pmr	pmrB	pmrB	SCII-SoilPig-D0-B	10	8	0	2	0
PmrB_F_DARTE-QM-111_R_DARTE-QM-111	pmr	pmrB	pmrB	SCII-SoilPig-D0-C	16	11	1	4	0
PmrB_F_DARTE-QM-111_R_DARTE-QM-111	pmr	pmrB	pmrB	SCII-SwineManure-A	6	4	0	2	0
PmrB_F_DARTE-QM-111_R_DARTE-QM-111	pmr	pmrB	pmrB	SCII-SwineManure-B	16	9	3	4	0
PmrB_F_DARTE-QM-111_R_DARTE-QM-111	pmr	pmrB	pmrB	SCII-SwineManure-C	12	2	4	6	0
PmrB_F_DARTE-QM-111_R_DARTE-QM-111	pmr	pmrB	pmrB	SCII-Water-D11-A	13	7	1	5	0
PmrB_F_DARTE-QM-111_R_DARTE-QM-111	pmr	pmrB	pmrB	SCII-Water-D11-B	14	10	1	3	0
PmrB_F_DARTE-QM-111_R_DARTE-QM-111	pmr	pmrB	pmrB	SCII-Water-D11-C	7	5	0	2	0
PmrB_F_DARTE-QM-111_R_DARTE-QM-111	pmr	pmrB	pmrB	X1P22N1AFD7	9	5	2	2	0
PmrB_F_DARTE-QM-111_R_DARTE-QM-111	pmr	pmrB	pmrB	X1P23N1AFD7	17	10	2	5	0
PmrB_F_DARTE-QM-111_R_DARTE-QM-111	pmr	pmrB	pmrB	X1P24N1AFD7	2	1	1	0	0
PmrB_F_DARTE-QM-111_R_DARTE-QM-111	pmr	pmrB	pmrB	X1P25N1BFD7	14	7	1	6	0
PmrB_F_DARTE-QM-111_R_DARTE-QM-111	pmr	pmrB	pmrB	X1P26N1BFD7	9	8	1	0	0
PmrB_F_DARTE-QM-111_R_DARTE-QM-111	pmr	pmrB	pmrB	X1P27N1BFD7	9	7	0	2	0
PmrB_F_DARTE-QM-111_R_DARTE-QM-111	pmr	pmrB	pmrB	X1P28N1BFD7	11	5	1	5	0
PmrB_F_DARTE-QM-111_R_DARTE-QM-111	pmr	pmrB	pmrB	X1P36N3AFD7	16	8	1	7	0
PmrB_F_DARTE-QM-111_R_DARTE-QM-111	pmr	pmrB	pmrB	X1P37N3AFD7	18	9	0	9	0
PmrB_F_DARTE-QM-111_R_DARTE-QM-111	pmr	pmrB	pmrB	X1P38N3AFD7	11	8	1	2	0
PmrB_F_DARTE-QM-111_R_DARTE-QM-111	pmr	pmrB	pmrB	X1P39N3BFD7	13	10	1	2	0
PmrB_F_DARTE-QM-111_R_DARTE-QM-111	pmr	pmrB	pmrB	X1P40N3BFD7	10	2	4	4	0
PmrB_F_DARTE-QM-111_R_DARTE-QM-111	pmr	pmrB	pmrB	X1P41N3BFD7	7	2	3	2	0
PmrB_F_DARTE-QM-111_R_DARTE-QM-111	pmr	pmrB	pmrB	X1P42N3BFD7	12	4	2	6	0
PmrB_F_DARTE-QM-111_R_DARTE-QM-111	pmr	pmrB	pmrB	X1P43N1AFD7	18	7	7	4	0
PmrB_F_DARTE-QM-111_R_DARTE-QM-111	pmr	pmrB	pmrB	X1P44N1AFD7	14	6	1	7	0
PmrB_F_DARTE-QM-111_R_DARTE-QM-111	pmr	pmrB	pmrB	X1P45N1AFD7	13	4	1	8	0
PmrB_F_DARTE-QM-111_R_DARTE-QM-111	pmr	pmrB	pmrB	X1P46N1AFD7	16	5	4	7	0
PmrB_F_DARTE-QM-111_R_DARTE-QM-111	pmr	pmrB	pmrB	X1P47N1BFD7	15	2	2	11	0
PmrB_F_DARTE-QM-111_R_DARTE-QM-111	pmr	pmrB	pmrB	X1P48N1BFD7	9	4	0	5	0
PmrB_F_DARTE-QM-111_R_DARTE-QM-111	pmr	pmrB	pmrB	X1P49N1BFD7	14	8	1	5	0
PmrB_F_DARTE-QM-111_R_DARTE-QM-111	pmr	pmrB	pmrB	X1P59N3AFD7	7	2	0	5	0
PmrB_F_DARTE-QM-111_R_DARTE-QM-111	pmr	pmrB	pmrB	X1P5N1BFD7	5	3	1	1	0
PmrB_F_DARTE-QM-111_R_DARTE-QM-111	pmr	pmrB	pmrB	X1P60N3AFD7	5	1	1	3	0
PmrB_F_DARTE-QM-111_R_DARTE-QM-111	pmr	pmrB	pmrB	X1P61N3AFD7	9	4	1	4	0
PmrB_F_DARTE-QM-111_R_DARTE-QM-111	pmr	pmrB	pmrB	X1P63N3BFD7	8	2	0	6	0
PmrB_F_DARTE-QM-111_R_DARTE-QM-111	pmr	pmrB	pmrB	X1P64N3BFD7	12	8	1	3	0
PmrB_F_DARTE-QM-111_R_DARTE-QM-111	pmr	pmrB	pmrB	X1P65N3BFD7	4	1	0	3	0
PmrB_F_DARTE-QM-111_R_DARTE-QM-111	pmr	pmrB	pmrB	X1P66N3BFD7	7	2	0	5	0
PmrC_F_DARTE-QM-108_R_DARTE-QM-108	pmr	pmrC	pmrC	Mock-0-0025spike-A	110	0	108	2	0
PmrC_F_DARTE-QM-108_R_DARTE-QM-108	pmr	pmrC	pmrC	Mock-0-0025spike-B	31	3	28	0	0
PmrC_F_DARTE-QM-108_R_DARTE-QM-108	pmr	pmrC	pmrC	Mock-0-0025spike-C	18	1	17	0	0
PmrC_F_DARTE-QM-108_R_DARTE-QM-108	pmr	pmrC	pmrC	Mock-0-009spike-A	57	1	56	0	0
PmrC_F_DARTE-QM-108_R_DARTE-QM-108	pmr	pmrC	pmrC	Mock-0-009spike-B	96	1	95	0	1
PmrC_F_DARTE-QM-108_R_DARTE-QM-108	pmr	pmrC	pmrC	Mock-0-009spike-C	67	0	67	0	1
PmrC_F_DARTE-QM-108_R_DARTE-QM-108	pmr	pmrC	pmrC	Mock-0-025spike-A	48	1	47	0	0
PmrC_F_DARTE-QM-108_R_DARTE-QM-108	pmr	pmrC	pmrC	Mock-0-025spike-B	52	2	50	0	1
PmrC_F_DARTE-QM-108_R_DARTE-QM-108	pmr	pmrC	pmrC	Mock-0-025spike-C	4	0	4	0	1
PmrC_F_DARTE-QM-108_R_DARTE-QM-108	pmr	pmrC	pmrC	Mock-0-12spike-A	45	3	42	0	0
PmrC_F_DARTE-QM-108_R_DARTE-QM-108	pmr	pmrC	pmrC	Mock-0-12spike-B	29	0	28	1	0
PmrC_F_DARTE-QM-108_R_DARTE-QM-108	pmr	pmrC	pmrC	Mock-0-12spike-C	135	0	134	1	3
PmrC_F_DARTE-QM-108_R_DARTE-QM-108	pmr	pmrC	pmrC	Mock-0-25spike-A	82	0	82	0	0
PmrC_F_DARTE-QM-108_R_DARTE-QM-108	pmr	pmrC	pmrC	Mock-0-25spike-B	71	0	71	0	1
PmrC_F_DARTE-QM-108_R_DARTE-QM-108	pmr	pmrC	pmrC	Mock-0-25spike-C	33	0	33	0	0
PmrC_F_DARTE-QM-108_R_DARTE-QM-108	pmr	pmrC	pmrC	Mock-0spike-A	2	1	1	0	0
PmrC_F_DARTE-QM-108_R_DARTE-QM-108	pmr	pmrC	pmrC	Mock-0spike-B	9	0	9	0	0
PmrC_F_DARTE-QM-108_R_DARTE-QM-108	pmr	pmrC	pmrC	Mock-0spike-C	82	0	81	1	1
PmrC_F_DARTE-QM-108_R_DARTE-QM-108	pmr	pmrC	pmrC	NTC	5	1	4	0	0
PmrC_F_DARTE-QM-108_R_DARTE-QM-108	pmr	pmrC	pmrC	SCI-Manure-0-025spike-B	4	0	4	0	0
PmrC_F_DARTE-QM-108_R_DARTE-QM-108	pmr	pmrC	pmrC	SCI-Manure-0-025spike-C	4	1	3	0	1
PmrC_F_DARTE-QM-108_R_DARTE-QM-108	pmr	pmrC	pmrC	SCI-Manure-A	2	1	0	1	1
PmrC_F_DARTE-QM-108_R_DARTE-QM-108	pmr	pmrC	pmrC	SCI-Manure-B	4	1	3	0	0
PmrC_F_DARTE-QM-108_R_DARTE-QM-108	pmr	pmrC	pmrC	SCI-Manure-C	2	0	2	0	0
PmrC_F_DARTE-QM-108_R_DARTE-QM-108	pmr	pmrC	pmrC	SCI-Soil-D0-A	2	0	2	0	0
PmrC_F_DARTE-QM-108_R_DARTE-QM-108	pmr	pmrC	pmrC	SCI-Soil-D0-B	5	0	4	1	0
PmrC_F_DARTE-QM-108_R_DARTE-QM-108	pmr	pmrC	pmrC	SCI-Soil-D108-A	4	1	2	1	1
PmrC_F_DARTE-QM-108_R_DARTE-QM-108	pmr	pmrC	pmrC	SCI-Soil-D108-B	1	0	1	0	1
PmrC_F_DARTE-QM-108_R_DARTE-QM-108	pmr	pmrC	pmrC	SCI-Soil-D108-C	1	0	1	0	0
PmrC_F_DARTE-QM-108_R_DARTE-QM-108	pmr	pmrC	pmrC	SCI-Soil-D24-A	4	2	2	0	0
PmrC_F_DARTE-QM-108_R_DARTE-QM-108	pmr	pmrC	pmrC	SCI-Soil-D24-B	1	0	1	0	0
PmrC_F_DARTE-QM-108_R_DARTE-QM-108	pmr	pmrC	pmrC	SCI-Soil-D24-C	5	0	5	0	0
PmrC_F_DARTE-QM-108_R_DARTE-QM-108	pmr	pmrC	pmrC	SCI-Soil-D59-A	1	0	1	0	0
PmrC_F_DARTE-QM-108_R_DARTE-QM-108	pmr	pmrC	pmrC	SCI-Soil-D59-B	1	1	0	0	0
PmrC_F_DARTE-QM-108_R_DARTE-QM-108	pmr	pmrC	pmrC	SCI-Soil-D59-C	1	0	1	0	0
PmrC_F_DARTE-QM-108_R_DARTE-QM-108	pmr	pmrC	pmrC	SCII-BeefManure-A	2	0	2	0	0
PmrC_F_DARTE-QM-108_R_DARTE-QM-108	pmr	pmrC	pmrC	SCII-BeefManure-B	5	0	5	0	2
PmrC_F_DARTE-QM-108_R_DARTE-QM-108	pmr	pmrC	pmrC	SCII-BeefManure-C	1	0	1	0	2
PmrC_F_DARTE-QM-108_R_DARTE-QM-108	pmr	pmrC	pmrC	SCII-SoilBeef-D0-A	1	1	0	0	0
PmrC_F_DARTE-QM-108_R_DARTE-QM-108	pmr	pmrC	pmrC	SCII-SoilBeef-D0-B	3	3	0	0	0
PmrC_F_DARTE-QM-108_R_DARTE-QM-108	pmr	pmrC	pmrC	SCII-SoilBeef-D0-C	3	0	2	1	0
PmrC_F_DARTE-QM-108_R_DARTE-QM-108	pmr	pmrC	pmrC	SCII-SoilPig-D0-A	2	0	2	0	1
PmrC_F_DARTE-QM-108_R_DARTE-QM-108	pmr	pmrC	pmrC	SCII-SoilPig-D0-B	3	0	3	0	0
PmrC_F_DARTE-QM-108_R_DARTE-QM-108	pmr	pmrC	pmrC	SCII-SoilPig-D0-C	5	1	4	0	1
PmrC_F_DARTE-QM-108_R_DARTE-QM-108	pmr	pmrC	pmrC	SCII-SwineManure-A	0	0	0	0	0
PmrC_F_DARTE-QM-108_R_DARTE-QM-108	pmr	pmrC	pmrC	SCII-SwineManure-B	6	0	6	0	1
PmrC_F_DARTE-QM-108_R_DARTE-QM-108	pmr	pmrC	pmrC	SCII-SwineManure-C	7	0	7	0	1
PmrC_F_DARTE-QM-108_R_DARTE-QM-108	pmr	pmrC	pmrC	SCII-Water-D11-A	3	0	3	0	0
PmrC_F_DARTE-QM-108_R_DARTE-QM-108	pmr	pmrC	pmrC	SCII-Water-D11-B	5	0	5	0	1
PmrC_F_DARTE-QM-108_R_DARTE-QM-108	pmr	pmrC	pmrC	SCII-Water-D11-C	5	1	4	0	1
PmrC_F_DARTE-QM-108_R_DARTE-QM-108	pmr	pmrC	pmrC	X1P22N1AFD7	3	1	2	0	0
PmrC_F_DARTE-QM-108_R_DARTE-QM-108	pmr	pmrC	pmrC	X1P23N1AFD7	0	0	0	0	2
PmrC_F_DARTE-QM-108_R_DARTE-QM-108	pmr	pmrC	pmrC	X1P24N1AFD7	2	0	2	0	0
PmrC_F_DARTE-QM-108_R_DARTE-QM-108	pmr	pmrC	pmrC	X1P25N1BFD7	5	0	5	0	0
PmrC_F_DARTE-QM-108_R_DARTE-QM-108	pmr	pmrC	pmrC	X1P26N1BFD7	1	0	1	0	0
PmrC_F_DARTE-QM-108_R_DARTE-QM-108	pmr	pmrC	pmrC	X1P27N1BFD7	4	0	4	0	1
PmrC_F_DARTE-QM-108_R_DARTE-QM-108	pmr	pmrC	pmrC	X1P28N1BFD7	3	0	3	0	0
PmrC_F_DARTE-QM-108_R_DARTE-QM-108	pmr	pmrC	pmrC	X1P36N3AFD7	3	1	2	0	0
PmrC_F_DARTE-QM-108_R_DARTE-QM-108	pmr	pmrC	pmrC	X1P37N3AFD7	5	0	5	0	0
PmrC_F_DARTE-QM-108_R_DARTE-QM-108	pmr	pmrC	pmrC	X1P38N3AFD7	1	0	1	0	0
PmrC_F_DARTE-QM-108_R_DARTE-QM-108	pmr	pmrC	pmrC	X1P39N3BFD7	0	0	0	0	0
PmrC_F_DARTE-QM-108_R_DARTE-QM-108	pmr	pmrC	pmrC	X1P40N3BFD7	0	0	0	0	0
PmrC_F_DARTE-QM-108_R_DARTE-QM-108	pmr	pmrC	pmrC	X1P41N3BFD7	2	1	1	0	1
PmrC_F_DARTE-QM-108_R_DARTE-QM-108	pmr	pmrC	pmrC	X1P42N3BFD7	2	1	1	0	0
PmrC_F_DARTE-QM-108_R_DARTE-QM-108	pmr	pmrC	pmrC	X1P43N1AFD7	6	0	6	0	0
PmrC_F_DARTE-QM-108_R_DARTE-QM-108	pmr	pmrC	pmrC	X1P44N1AFD7	6	2	4	0	1
PmrC_F_DARTE-QM-108_R_DARTE-QM-108	pmr	pmrC	pmrC	X1P45N1AFD7	3	0	3	0	1
PmrC_F_DARTE-QM-108_R_DARTE-QM-108	pmr	pmrC	pmrC	X1P46N1AFD7	5	1	4	0	2
PmrC_F_DARTE-QM-108_R_DARTE-QM-108	pmr	pmrC	pmrC	X1P47N1BFD7	3	0	3	0	0
PmrC_F_DARTE-QM-108_R_DARTE-QM-108	pmr	pmrC	pmrC	X1P48N1BFD7	7	1	6	0	0
PmrC_F_DARTE-QM-108_R_DARTE-QM-108	pmr	pmrC	pmrC	X1P49N1BFD7	4	0	4	0	1
PmrC_F_DARTE-QM-108_R_DARTE-QM-108	pmr	pmrC	pmrC	X1P59N3AFD7	4	0	4	0	1
PmrC_F_DARTE-QM-108_R_DARTE-QM-108	pmr	pmrC	pmrC	X1P5N1BFD7	2	1	1	0	0
PmrC_F_DARTE-QM-108_R_DARTE-QM-108	pmr	pmrC	pmrC	X1P60N3AFD7	1	0	1	0	0
PmrC_F_DARTE-QM-108_R_DARTE-QM-108	pmr	pmrC	pmrC	X1P61N3AFD7	2	0	2	0	1
PmrC_F_DARTE-QM-108_R_DARTE-QM-108	pmr	pmrC	pmrC	X1P63N3BFD7	2	0	2	0	0
PmrC_F_DARTE-QM-108_R_DARTE-QM-108	pmr	pmrC	pmrC	X1P64N3BFD7	1	0	1	0	0
PmrC_F_DARTE-QM-108_R_DARTE-QM-108	pmr	pmrC	pmrC	X1P65N3BFD7	3	0	3	0	0
PmrC_F_DARTE-QM-108_R_DARTE-QM-108	pmr	pmrC	pmrC	X1P66N3BFD7	3	0	3	0	0
PmrE_F_DARTE-QM-80_R_DARTE-QM-80	pmr	pmrE	pmrE	Mock-0-0025spike-A	54	2	50	2	0
PmrE_F_DARTE-QM-80_R_DARTE-QM-80	pmr	pmrE	pmrE	Mock-0-0025spike-B	20	3	17	0	0
PmrE_F_DARTE-QM-80_R_DARTE-QM-80	pmr	pmrE	pmrE	Mock-0-0025spike-C	15	1	14	0	0
PmrE_F_DARTE-QM-80_R_DARTE-QM-80	pmr	pmrE	pmrE	Mock-0-009spike-A	30	3	26	1	0
PmrE_F_DARTE-QM-80_R_DARTE-QM-80	pmr	pmrE	pmrE	Mock-0-009spike-B	39	0	39	0	0
PmrE_F_DARTE-QM-80_R_DARTE-QM-80	pmr	pmrE	pmrE	Mock-0-009spike-C	36	0	36	0	0
PmrE_F_DARTE-QM-80_R_DARTE-QM-80	pmr	pmrE	pmrE	Mock-0-025spike-A	38	0	36	2	0
PmrE_F_DARTE-QM-80_R_DARTE-QM-80	pmr	pmrE	pmrE	Mock-0-025spike-B	25	1	23	1	0
PmrE_F_DARTE-QM-80_R_DARTE-QM-80	pmr	pmrE	pmrE	Mock-0-025spike-C	1	0	0	1	1
PmrE_F_DARTE-QM-80_R_DARTE-QM-80	pmr	pmrE	pmrE	Mock-0-12spike-A	48	0	48	0	0
PmrE_F_DARTE-QM-80_R_DARTE-QM-80	pmr	pmrE	pmrE	Mock-0-12spike-B	44	0	44	0	0
PmrE_F_DARTE-QM-80_R_DARTE-QM-80	pmr	pmrE	pmrE	Mock-0-12spike-C	75	1	73	1	1
PmrE_F_DARTE-QM-80_R_DARTE-QM-80	pmr	pmrE	pmrE	Mock-0-25spike-A	58	0	58	0	0
PmrE_F_DARTE-QM-80_R_DARTE-QM-80	pmr	pmrE	pmrE	Mock-0-25spike-B	52	1	51	0	1
PmrE_F_DARTE-QM-80_R_DARTE-QM-80	pmr	pmrE	pmrE	Mock-0-25spike-C	13	0	13	0	0
PmrE_F_DARTE-QM-80_R_DARTE-QM-80	pmr	pmrE	pmrE	Mock-0spike-A	4	3	1	0	0
PmrE_F_DARTE-QM-80_R_DARTE-QM-80	pmr	pmrE	pmrE	Mock-0spike-B	10	2	8	0	0
PmrE_F_DARTE-QM-80_R_DARTE-QM-80	pmr	pmrE	pmrE	Mock-0spike-C	28	0	28	0	0
PmrE_F_DARTE-QM-80_R_DARTE-QM-80	pmr	pmrE	pmrE	NTC	5	2	3	0	0
PmrE_F_DARTE-QM-80_R_DARTE-QM-80	pmr	pmrE	pmrE	SCI-Manure-0-025spike-A	1	0	1	0	0
PmrE_F_DARTE-QM-80_R_DARTE-QM-80	pmr	pmrE	pmrE	SCI-Manure-0-025spike-B	6	3	2	1	0
PmrE_F_DARTE-QM-80_R_DARTE-QM-80	pmr	pmrE	pmrE	SCI-Manure-0-025spike-C	3	1	2	0	0
PmrE_F_DARTE-QM-80_R_DARTE-QM-80	pmr	pmrE	pmrE	SCI-Manure-A	2	2	0	0	0
PmrE_F_DARTE-QM-80_R_DARTE-QM-80	pmr	pmrE	pmrE	SCI-Manure-B	3	3	0	0	0
PmrE_F_DARTE-QM-80_R_DARTE-QM-80	pmr	pmrE	pmrE	SCI-Manure-C	3	3	0	0	0
PmrE_F_DARTE-QM-80_R_DARTE-QM-80	pmr	pmrE	pmrE	SCI-Soil-D0-A	1	0	1	0	0
PmrE_F_DARTE-QM-80_R_DARTE-QM-80	pmr	pmrE	pmrE	SCI-Soil-D0-B	1	0	1	0	0
PmrE_F_DARTE-QM-80_R_DARTE-QM-80	pmr	pmrE	pmrE	SCI-Soil-D108-A	1	1	0	0	0
PmrE_F_DARTE-QM-80_R_DARTE-QM-80	pmr	pmrE	pmrE	SCI-Soil-D108-B	1	0	1	0	0
PmrE_F_DARTE-QM-80_R_DARTE-QM-80	pmr	pmrE	pmrE	SCI-Soil-D108-C	2	1	1	0	0
PmrE_F_DARTE-QM-80_R_DARTE-QM-80	pmr	pmrE	pmrE	SCI-Soil-D24-A	3	2	1	0	0
PmrE_F_DARTE-QM-80_R_DARTE-QM-80	pmr	pmrE	pmrE	SCI-Soil-D24-B	1	1	0	0	0
PmrE_F_DARTE-QM-80_R_DARTE-QM-80	pmr	pmrE	pmrE	SCI-Soil-D24-C	1	0	0	1	0
PmrE_F_DARTE-QM-80_R_DARTE-QM-80	pmr	pmrE	pmrE	SCI-Soil-D59-B	2	2	0	0	0
PmrE_F_DARTE-QM-80_R_DARTE-QM-80	pmr	pmrE	pmrE	SCI-Soil-D59-C	2	1	1	0	0
PmrE_F_DARTE-QM-80_R_DARTE-QM-80	pmr	pmrE	pmrE	SCII-BeefManure-C	2	1	1	0	0
PmrE_F_DARTE-QM-80_R_DARTE-QM-80	pmr	pmrE	pmrE	SCII-SoilBeef-D0-A	0	0	0	0	0
PmrE_F_DARTE-QM-80_R_DARTE-QM-80	pmr	pmrE	pmrE	SCII-SoilBeef-D0-B	3	2	1	0	0
PmrE_F_DARTE-QM-80_R_DARTE-QM-80	pmr	pmrE	pmrE	SCII-SoilBeef-D0-C	1	0	1	0	0
PmrE_F_DARTE-QM-80_R_DARTE-QM-80	pmr	pmrE	pmrE	SCII-SoilPig-D0-A	5	2	2	1	0
PmrE_F_DARTE-QM-80_R_DARTE-QM-80	pmr	pmrE	pmrE	SCII-SoilPig-D0-B	2	2	0	0	0
PmrE_F_DARTE-QM-80_R_DARTE-QM-80	pmr	pmrE	pmrE	SCII-SoilPig-D0-C	0	0	0	0	0
PmrE_F_DARTE-QM-80_R_DARTE-QM-80	pmr	pmrE	pmrE	SCII-SwineManure-A	3	2	1	0	0
PmrE_F_DARTE-QM-80_R_DARTE-QM-80	pmr	pmrE	pmrE	SCII-SwineManure-B	0	0	0	0	0
PmrE_F_DARTE-QM-80_R_DARTE-QM-80	pmr	pmrE	pmrE	SCII-SwineManure-C	1	0	1	0	0
PmrE_F_DARTE-QM-80_R_DARTE-QM-80	pmr	pmrE	pmrE	SCII-Water-D11-A	5	5	0	0	0
PmrE_F_DARTE-QM-80_R_DARTE-QM-80	pmr	pmrE	pmrE	SCII-Water-D11-B	3	2	1	0	0
PmrE_F_DARTE-QM-80_R_DARTE-QM-80	pmr	pmrE	pmrE	SCII-Water-D11-C	7	7	0	0	0
PmrE_F_DARTE-QM-80_R_DARTE-QM-80	pmr	pmrE	pmrE	X1P22N1AFD7	7	3	4	0	0
PmrE_F_DARTE-QM-80_R_DARTE-QM-80	pmr	pmrE	pmrE	X1P23N1AFD7	0	0	0	0	0
PmrE_F_DARTE-QM-80_R_DARTE-QM-80	pmr	pmrE	pmrE	X1P24N1AFD7	1	0	1	0	0
PmrE_F_DARTE-QM-80_R_DARTE-QM-80	pmr	pmrE	pmrE	X1P25N1BFD7	5	4	1	0	0
PmrE_F_DARTE-QM-80_R_DARTE-QM-80	pmr	pmrE	pmrE	X1P26N1BFD7	0	0	0	0	0
PmrE_F_DARTE-QM-80_R_DARTE-QM-80	pmr	pmrE	pmrE	X1P28N1BFD7	2	2	0	0	0
PmrE_F_DARTE-QM-80_R_DARTE-QM-80	pmr	pmrE	pmrE	X1P36N3AFD7	1	1	0	0	1
PmrE_F_DARTE-QM-80_R_DARTE-QM-80	pmr	pmrE	pmrE	X1P37N3AFD7	1	0	1	0	0
PmrE_F_DARTE-QM-80_R_DARTE-QM-80	pmr	pmrE	pmrE	X1P38N3AFD7	1	0	1	0	0
PmrE_F_DARTE-QM-80_R_DARTE-QM-80	pmr	pmrE	pmrE	X1P41N3BFD7	2	1	1	0	0
PmrE_F_DARTE-QM-80_R_DARTE-QM-80	pmr	pmrE	pmrE	X1P42N3BFD7	1	1	0	0	0
PmrE_F_DARTE-QM-80_R_DARTE-QM-80	pmr	pmrE	pmrE	X1P43N1AFD7	1	1	0	0	0
PmrE_F_DARTE-QM-80_R_DARTE-QM-80	pmr	pmrE	pmrE	X1P44N1AFD7	1	0	1	0	0
PmrE_F_DARTE-QM-80_R_DARTE-QM-80	pmr	pmrE	pmrE	X1P46N1AFD7	2	0	1	1	0
PmrE_F_DARTE-QM-80_R_DARTE-QM-80	pmr	pmrE	pmrE	X1P47N1BFD7	0	0	0	0	0
PmrE_F_DARTE-QM-80_R_DARTE-QM-80	pmr	pmrE	pmrE	X1P48N1BFD7	1	0	1	0	0
PmrE_F_DARTE-QM-80_R_DARTE-QM-80	pmr	pmrE	pmrE	X1P49N1BFD7	1	1	0	0	0
PmrE_F_DARTE-QM-80_R_DARTE-QM-80	pmr	pmrE	pmrE	X1P5N1BFD7	1	0	1	0	0
PmrE_F_DARTE-QM-80_R_DARTE-QM-80	pmr	pmrE	pmrE	X1P60N3AFD7	0	0	0	0	0
PmrE_F_DARTE-QM-80_R_DARTE-QM-80	pmr	pmrE	pmrE	X1P61N3AFD7	4	4	0	0	0
PmrE_F_DARTE-QM-80_R_DARTE-QM-80	pmr	pmrE	pmrE	X1P63N3BFD7	3	1	1	1	0
PmrE_F_DARTE-QM-80_R_DARTE-QM-80	pmr	pmrE	pmrE	X1P64N3BFD7	0	0	0	0	0
PmrE_F_DARTE-QM-80_R_DARTE-QM-80	pmr	pmrE	pmrE	X1P65N3BFD7	2	0	2	0	0
PmrE_F_DARTE-QM-81_R_DARTE-QM-81	pmr	pmrE	pmrE	Mock-0-0025spike-A	203	1	202	0	0
PmrE_F_DARTE-QM-81_R_DARTE-QM-81	pmr	pmrE	pmrE	Mock-0-0025spike-B	75	0	74	1	0
PmrE_F_DARTE-QM-81_R_DARTE-QM-81	pmr	pmrE	pmrE	Mock-0-0025spike-C	60	1	59	0	0
PmrE_F_DARTE-QM-81_R_DARTE-QM-81	pmr	pmrE	pmrE	Mock-0-009spike-A	100	2	97	1	0
PmrE_F_DARTE-QM-81_R_DARTE-QM-81	pmr	pmrE	pmrE	Mock-0-009spike-B	158	1	157	0	0
PmrE_F_DARTE-QM-81_R_DARTE-QM-81	pmr	pmrE	pmrE	Mock-0-009spike-C	109	1	108	0	0
PmrE_F_DARTE-QM-81_R_DARTE-QM-81	pmr	pmrE	pmrE	Mock-0-025spike-A	113	0	113	0	0
PmrE_F_DARTE-QM-81_R_DARTE-QM-81	pmr	pmrE	pmrE	Mock-0-025spike-B	79	1	78	0	0
PmrE_F_DARTE-QM-81_R_DARTE-QM-81	pmr	pmrE	pmrE	Mock-0-025spike-C	5	0	4	1	0
PmrE_F_DARTE-QM-81_R_DARTE-QM-81	pmr	pmrE	pmrE	Mock-0-12spike-A	111	0	111	0	0
PmrE_F_DARTE-QM-81_R_DARTE-QM-81	pmr	pmrE	pmrE	Mock-0-12spike-B	66	1	64	1	0
PmrE_F_DARTE-QM-81_R_DARTE-QM-81	pmr	pmrE	pmrE	Mock-0-12spike-C	210	0	210	0	0
PmrE_F_DARTE-QM-81_R_DARTE-QM-81	pmr	pmrE	pmrE	Mock-0-25spike-A	251	0	248	3	0
PmrE_F_DARTE-QM-81_R_DARTE-QM-81	pmr	pmrE	pmrE	Mock-0-25spike-B	151	0	149	2	0
PmrE_F_DARTE-QM-81_R_DARTE-QM-81	pmr	pmrE	pmrE	Mock-0-25spike-C	74	1	73	0	0
PmrE_F_DARTE-QM-81_R_DARTE-QM-81	pmr	pmrE	pmrE	Mock-0spike-A	5	3	2	0	0
PmrE_F_DARTE-QM-81_R_DARTE-QM-81	pmr	pmrE	pmrE	Mock-0spike-B	13	1	12	0	0
PmrE_F_DARTE-QM-81_R_DARTE-QM-81	pmr	pmrE	pmrE	Mock-0spike-C	140	1	139	0	1
PmrE_F_DARTE-QM-81_R_DARTE-QM-81	pmr	pmrE	pmrE	NTC	1	1	0	0	0
PmrE_F_DARTE-QM-81_R_DARTE-QM-81	pmr	pmrE	pmrE	SCI-Manure-0-025spike-B	2	2	0	0	0
PmrE_F_DARTE-QM-81_R_DARTE-QM-81	pmr	pmrE	pmrE	SCI-Manure-0-025spike-C	0	0	0	0	0
PmrE_F_DARTE-QM-81_R_DARTE-QM-81	pmr	pmrE	pmrE	SCI-Manure-A	0	0	0	0	0
PmrE_F_DARTE-QM-81_R_DARTE-QM-81	pmr	pmrE	pmrE	SCI-Manure-B	2	2	0	0	0
PmrE_F_DARTE-QM-81_R_DARTE-QM-81	pmr	pmrE	pmrE	SCI-Manure-C	0	0	0	0	0
PmrE_F_DARTE-QM-81_R_DARTE-QM-81	pmr	pmrE	pmrE	SCI-Soil-D0-B	2	1	1	0	0
PmrE_F_DARTE-QM-81_R_DARTE-QM-81	pmr	pmrE	pmrE	SCI-Soil-D108-A	1	1	0	0	0
PmrE_F_DARTE-QM-81_R_DARTE-QM-81	pmr	pmrE	pmrE	SCI-Soil-D108-C	0	0	0	0	0
PmrE_F_DARTE-QM-81_R_DARTE-QM-81	pmr	pmrE	pmrE	SCI-Soil-D24-A	2	2	0	0	0
PmrE_F_DARTE-QM-81_R_DARTE-QM-81	pmr	pmrE	pmrE	SCI-Soil-D24-B	4	3	0	1	0
PmrE_F_DARTE-QM-81_R_DARTE-QM-81	pmr	pmrE	pmrE	SCI-Soil-D24-C	1	0	1	0	0
PmrE_F_DARTE-QM-81_R_DARTE-QM-81	pmr	pmrE	pmrE	SCI-Soil-D59-A	2	0	0	2	0
PmrE_F_DARTE-QM-81_R_DARTE-QM-81	pmr	pmrE	pmrE	SCI-Soil-D59-C	2	1	1	0	0
PmrE_F_DARTE-QM-81_R_DARTE-QM-81	pmr	pmrE	pmrE	SCII-BeefManure-A	1	1	0	0	0
PmrE_F_DARTE-QM-81_R_DARTE-QM-81	pmr	pmrE	pmrE	SCII-BeefManure-B	1	0	0	1	0
PmrE_F_DARTE-QM-81_R_DARTE-QM-81	pmr	pmrE	pmrE	SCII-SoilBeef-D0-A	1	1	0	0	0
PmrE_F_DARTE-QM-81_R_DARTE-QM-81	pmr	pmrE	pmrE	SCII-SoilBeef-D0-B	0	0	0	0	0
PmrE_F_DARTE-QM-81_R_DARTE-QM-81	pmr	pmrE	pmrE	SCII-SoilPig-D0-A	1	0	1	0	0
PmrE_F_DARTE-QM-81_R_DARTE-QM-81	pmr	pmrE	pmrE	SCII-SoilPig-D0-B	3	3	0	0	0
PmrE_F_DARTE-QM-81_R_DARTE-QM-81	pmr	pmrE	pmrE	SCII-SwineManure-B	1	0	1	0	0
PmrE_F_DARTE-QM-81_R_DARTE-QM-81	pmr	pmrE	pmrE	SCII-Water-D11-A	3	3	0	0	0
PmrE_F_DARTE-QM-81_R_DARTE-QM-81	pmr	pmrE	pmrE	SCII-Water-D11-B	2	2	0	0	0
PmrE_F_DARTE-QM-81_R_DARTE-QM-81	pmr	pmrE	pmrE	SCII-Water-D11-C	1	1	0	0	0
PmrE_F_DARTE-QM-81_R_DARTE-QM-81	pmr	pmrE	pmrE	X1P22N1AFD7	1	1	0	0	0
PmrE_F_DARTE-QM-81_R_DARTE-QM-81	pmr	pmrE	pmrE	X1P24N1AFD7	2	1	1	0	0
PmrE_F_DARTE-QM-81_R_DARTE-QM-81	pmr	pmrE	pmrE	X1P25N1BFD7	1	1	0	0	0
PmrE_F_DARTE-QM-81_R_DARTE-QM-81	pmr	pmrE	pmrE	X1P26N1BFD7	2	2	0	0	0
PmrE_F_DARTE-QM-81_R_DARTE-QM-81	pmr	pmrE	pmrE	X1P27N1BFD7	1	1	0	0	0
PmrE_F_DARTE-QM-81_R_DARTE-QM-81	pmr	pmrE	pmrE	X1P28N1BFD7	1	0	1	0	0
PmrE_F_DARTE-QM-81_R_DARTE-QM-81	pmr	pmrE	pmrE	X1P36N3AFD7	17	17	0	0	0
PmrE_F_DARTE-QM-81_R_DARTE-QM-81	pmr	pmrE	pmrE	X1P37N3AFD7	1	1	0	0	0
PmrE_F_DARTE-QM-81_R_DARTE-QM-81	pmr	pmrE	pmrE	X1P38N3AFD7	3	3	0	0	0
PmrE_F_DARTE-QM-81_R_DARTE-QM-81	pmr	pmrE	pmrE	X1P39N3BFD7	3	2	0	1	0
PmrE_F_DARTE-QM-81_R_DARTE-QM-81	pmr	pmrE	pmrE	X1P41N3BFD7	1	0	1	0	0
PmrE_F_DARTE-QM-81_R_DARTE-QM-81	pmr	pmrE	pmrE	X1P42N3BFD7	2	1	0	1	0
PmrE_F_DARTE-QM-81_R_DARTE-QM-81	pmr	pmrE	pmrE	X1P44N1AFD7	1	1	0	0	0
PmrE_F_DARTE-QM-81_R_DARTE-QM-81	pmr	pmrE	pmrE	X1P45N1AFD7	0	0	0	0	0
PmrE_F_DARTE-QM-81_R_DARTE-QM-81	pmr	pmrE	pmrE	X1P46N1AFD7	1	1	0	0	0
PmrE_F_DARTE-QM-81_R_DARTE-QM-81	pmr	pmrE	pmrE	X1P48N1BFD7	0	0	0	0	0
PmrE_F_DARTE-QM-81_R_DARTE-QM-81	pmr	pmrE	pmrE	X1P49N1BFD7	1	1	0	0	0
PmrE_F_DARTE-QM-81_R_DARTE-QM-81	pmr	pmrE	pmrE	X1P59N3AFD7	0	0	0	0	0
PmrE_F_DARTE-QM-81_R_DARTE-QM-81	pmr	pmrE	pmrE	X1P5N1BFD7	5	4	1	0	0
PmrE_F_DARTE-QM-81_R_DARTE-QM-81	pmr	pmrE	pmrE	X1P61N3AFD7	1	0	0	1	0
PmrE_F_DARTE-QM-81_R_DARTE-QM-81	pmr	pmrE	pmrE	X1P63N3BFD7	1	1	0	0	0
PmrE_F_DARTE-QM-81_R_DARTE-QM-81	pmr	pmrE	pmrE	X1P64N3BFD7	2	1	0	1	0
PmrE_F_DARTE-QM-81_R_DARTE-QM-81	pmr	pmrE	pmrE	X1P65N3BFD7	2	0	2	0	0
PmrF_F_DARTE-QM-78_R_DARTE-QM-78	pmr	PmrF	PmrF	Mock-0-0025spike-A	402	1	381	20	2
PmrF_F_DARTE-QM-78_R_DARTE-QM-78	pmr	PmrF	PmrF	Mock-0-0025spike-B	146	1	137	8	2
PmrF_F_DARTE-QM-78_R_DARTE-QM-78	pmr	PmrF	PmrF	Mock-0-0025spike-C	91	1	89	1	1
PmrF_F_DARTE-QM-78_R_DARTE-QM-78	pmr	PmrF	PmrF	Mock-0-009spike-A	154	1	127	26	1
PmrF_F_DARTE-QM-78_R_DARTE-QM-78	pmr	PmrF	PmrF	Mock-0-009spike-B	296	1	279	16	4
PmrF_F_DARTE-QM-78_R_DARTE-QM-78	pmr	PmrF	PmrF	Mock-0-009spike-C	209	0	174	35	5
PmrF_F_DARTE-QM-78_R_DARTE-QM-78	pmr	PmrF	PmrF	Mock-0-025spike-A	195	1	162	32	4
PmrF_F_DARTE-QM-78_R_DARTE-QM-78	pmr	PmrF	PmrF	Mock-0-025spike-B	177	0	134	43	1
PmrF_F_DARTE-QM-78_R_DARTE-QM-78	pmr	PmrF	PmrF	Mock-0-025spike-C	11	0	9	2	1
PmrF_F_DARTE-QM-78_R_DARTE-QM-78	pmr	PmrF	PmrF	Mock-0-12spike-A	450	2	388	60	2
PmrF_F_DARTE-QM-78_R_DARTE-QM-78	pmr	PmrF	PmrF	Mock-0-12spike-B	394	0	321	73	1
PmrF_F_DARTE-QM-78_R_DARTE-QM-78	pmr	PmrF	PmrF	Mock-0-12spike-C	400	0	344	56	3
PmrF_F_DARTE-QM-78_R_DARTE-QM-78	pmr	PmrF	PmrF	Mock-0-25spike-A	531	0	497	34	3
PmrF_F_DARTE-QM-78_R_DARTE-QM-78	pmr	PmrF	PmrF	Mock-0-25spike-B	322	0	306	16	2
PmrF_F_DARTE-QM-78_R_DARTE-QM-78	pmr	PmrF	PmrF	Mock-0-25spike-C	107	0	96	11	0
PmrF_F_DARTE-QM-78_R_DARTE-QM-78	pmr	PmrF	PmrF	Mock-0spike-A	12	3	8	1	1
PmrF_F_DARTE-QM-78_R_DARTE-QM-78	pmr	PmrF	PmrF	Mock-0spike-B	124	1	115	8	3
PmrF_F_DARTE-QM-78_R_DARTE-QM-78	pmr	PmrF	PmrF	Mock-0spike-C	275	1	238	36	3
PmrF_F_DARTE-QM-78_R_DARTE-QM-78	pmr	PmrF	PmrF	NTC	18	2	16	0	3
PmrF_F_DARTE-QM-78_R_DARTE-QM-78	pmr	PmrF	PmrF	SCI-Manure-0-025spike-A	6	0	6	0	0
PmrF_F_DARTE-QM-78_R_DARTE-QM-78	pmr	PmrF	PmrF	SCI-Manure-0-025spike-B	17	3	14	0	1
PmrF_F_DARTE-QM-78_R_DARTE-QM-78	pmr	PmrF	PmrF	SCI-Manure-0-025spike-C	11	2	9	0	4
PmrF_F_DARTE-QM-78_R_DARTE-QM-78	pmr	PmrF	PmrF	SCI-Manure-A	9	5	4	0	0
PmrF_F_DARTE-QM-78_R_DARTE-QM-78	pmr	PmrF	PmrF	SCI-Manure-B	12	1	10	1	0
PmrF_F_DARTE-QM-78_R_DARTE-QM-78	pmr	PmrF	PmrF	SCI-Manure-C	17	1	16	0	1
PmrF_F_DARTE-QM-78_R_DARTE-QM-78	pmr	PmrF	PmrF	SCI-Soil-D0-A	12	4	7	1	2
PmrF_F_DARTE-QM-78_R_DARTE-QM-78	pmr	PmrF	PmrF	SCI-Soil-D0-B	18	4	13	1	0
PmrF_F_DARTE-QM-78_R_DARTE-QM-78	pmr	PmrF	PmrF	SCI-Soil-D108-A	10	3	6	1	2
PmrF_F_DARTE-QM-78_R_DARTE-QM-78	pmr	PmrF	PmrF	SCI-Soil-D108-B	7	0	7	0	0
PmrF_F_DARTE-QM-78_R_DARTE-QM-78	pmr	PmrF	PmrF	SCI-Soil-D108-C	11	1	10	0	0
PmrF_F_DARTE-QM-78_R_DARTE-QM-78	pmr	PmrF	PmrF	SCI-Soil-D24-A	9	0	9	0	2
PmrF_F_DARTE-QM-78_R_DARTE-QM-78	pmr	PmrF	PmrF	SCI-Soil-D24-B	12	3	9	0	2
PmrF_F_DARTE-QM-78_R_DARTE-QM-78	pmr	PmrF	PmrF	SCI-Soil-D24-C	9	2	7	0	1
PmrF_F_DARTE-QM-78_R_DARTE-QM-78	pmr	PmrF	PmrF	SCI-Soil-D59-A	4	0	4	0	1
PmrF_F_DARTE-QM-78_R_DARTE-QM-78	pmr	PmrF	PmrF	SCI-Soil-D59-B	19	4	15	0	1
PmrF_F_DARTE-QM-78_R_DARTE-QM-78	pmr	PmrF	PmrF	SCI-Soil-D59-C	12	4	8	0	0
PmrF_F_DARTE-QM-78_R_DARTE-QM-78	pmr	PmrF	PmrF	SCII-BeefManure-A	7	1	6	0	1
PmrF_F_DARTE-QM-78_R_DARTE-QM-78	pmr	PmrF	PmrF	SCII-BeefManure-B	16	0	16	0	3
PmrF_F_DARTE-QM-78_R_DARTE-QM-78	pmr	PmrF	PmrF	SCII-BeefManure-C	14	0	14	0	2
PmrF_F_DARTE-QM-78_R_DARTE-QM-78	pmr	PmrF	PmrF	SCII-SoilBeef-D0-A	9	5	4	0	0
PmrF_F_DARTE-QM-78_R_DARTE-QM-78	pmr	PmrF	PmrF	SCII-SoilBeef-D0-B	14	3	11	0	3
PmrF_F_DARTE-QM-78_R_DARTE-QM-78	pmr	PmrF	PmrF	SCII-SoilBeef-D0-C	10	3	7	0	0
PmrF_F_DARTE-QM-78_R_DARTE-QM-78	pmr	PmrF	PmrF	SCII-SoilPig-D0-A	10	1	8	1	2
PmrF_F_DARTE-QM-78_R_DARTE-QM-78	pmr	PmrF	PmrF	SCII-SoilPig-D0-B	10	1	9	0	0
PmrF_F_DARTE-QM-78_R_DARTE-QM-78	pmr	PmrF	PmrF	SCII-SoilPig-D0-C	9	2	7	0	1
PmrF_F_DARTE-QM-78_R_DARTE-QM-78	pmr	PmrF	PmrF	SCII-SwineManure-A	7	3	4	0	1
PmrF_F_DARTE-QM-78_R_DARTE-QM-78	pmr	PmrF	PmrF	SCII-SwineManure-B	18	3	15	0	3
PmrF_F_DARTE-QM-78_R_DARTE-QM-78	pmr	PmrF	PmrF	SCII-SwineManure-C	23	4	19	0	2
PmrF_F_DARTE-QM-78_R_DARTE-QM-78	pmr	PmrF	PmrF	SCII-Water-D11-A	15	3	12	0	4
PmrF_F_DARTE-QM-78_R_DARTE-QM-78	pmr	PmrF	PmrF	SCII-Water-D11-B	13	1	11	1	1
PmrF_F_DARTE-QM-78_R_DARTE-QM-78	pmr	PmrF	PmrF	SCII-Water-D11-C	12	4	8	0	0
PmrF_F_DARTE-QM-78_R_DARTE-QM-78	pmr	PmrF	PmrF	X1P22N1AFD7	11	0	11	0	2
PmrF_F_DARTE-QM-78_R_DARTE-QM-78	pmr	PmrF	PmrF	X1P23N1AFD7	6	0	6	0	0
PmrF_F_DARTE-QM-78_R_DARTE-QM-78	pmr	PmrF	PmrF	X1P24N1AFD7	7	0	7	0	0
PmrF_F_DARTE-QM-78_R_DARTE-QM-78	pmr	PmrF	PmrF	X1P25N1BFD7	15	3	12	0	4
PmrF_F_DARTE-QM-78_R_DARTE-QM-78	pmr	PmrF	PmrF	X1P26N1BFD7	12	0	12	0	1
PmrF_F_DARTE-QM-78_R_DARTE-QM-78	pmr	PmrF	PmrF	X1P27N1BFD7	12	2	9	1	2
PmrF_F_DARTE-QM-78_R_DARTE-QM-78	pmr	PmrF	PmrF	X1P28N1BFD7	11	0	11	0	1
PmrF_F_DARTE-QM-78_R_DARTE-QM-78	pmr	PmrF	PmrF	X1P36N3AFD7	13	1	12	0	0
PmrF_F_DARTE-QM-78_R_DARTE-QM-78	pmr	PmrF	PmrF	X1P37N3AFD7	13	0	12	1	2
PmrF_F_DARTE-QM-78_R_DARTE-QM-78	pmr	PmrF	PmrF	X1P38N3AFD7	11	1	10	0	3
PmrF_F_DARTE-QM-78_R_DARTE-QM-78	pmr	PmrF	PmrF	X1P39N3BFD7	5	0	5	0	1
PmrF_F_DARTE-QM-78_R_DARTE-QM-78	pmr	PmrF	PmrF	X1P40N3BFD7	15	2	13	0	1
PmrF_F_DARTE-QM-78_R_DARTE-QM-78	pmr	PmrF	PmrF	X1P41N3BFD7	10	1	9	0	2
PmrF_F_DARTE-QM-78_R_DARTE-QM-78	pmr	PmrF	PmrF	X1P42N3BFD7	5	0	5	0	1
PmrF_F_DARTE-QM-78_R_DARTE-QM-78	pmr	PmrF	PmrF	X1P43N1AFD7	11	0	10	1	1
PmrF_F_DARTE-QM-78_R_DARTE-QM-78	pmr	PmrF	PmrF	X1P44N1AFD7	24	0	24	0	1
PmrF_F_DARTE-QM-78_R_DARTE-QM-78	pmr	PmrF	PmrF	X1P45N1AFD7	11	1	9	1	2
PmrF_F_DARTE-QM-78_R_DARTE-QM-78	pmr	PmrF	PmrF	X1P46N1AFD7	22	6	14	2	0
PmrF_F_DARTE-QM-78_R_DARTE-QM-78	pmr	PmrF	PmrF	X1P47N1BFD7	15	0	14	1	3
PmrF_F_DARTE-QM-78_R_DARTE-QM-78	pmr	PmrF	PmrF	X1P48N1BFD7	18	0	17	1	0
PmrF_F_DARTE-QM-78_R_DARTE-QM-78	pmr	PmrF	PmrF	X1P49N1BFD7	22	2	20	0	2
PmrF_F_DARTE-QM-78_R_DARTE-QM-78	pmr	PmrF	PmrF	X1P59N3AFD7	15	1	14	0	2
PmrF_F_DARTE-QM-78_R_DARTE-QM-78	pmr	PmrF	PmrF	X1P5N1BFD7	18	2	16	0	1
PmrF_F_DARTE-QM-78_R_DARTE-QM-78	pmr	PmrF	PmrF	X1P60N3AFD7	16	0	15	1	0
PmrF_F_DARTE-QM-78_R_DARTE-QM-78	pmr	PmrF	PmrF	X1P61N3AFD7	10	0	9	1	1
PmrF_F_DARTE-QM-78_R_DARTE-QM-78	pmr	PmrF	PmrF	X1P63N3BFD7	10	0	10	0	4
PmrF_F_DARTE-QM-78_R_DARTE-QM-78	pmr	PmrF	PmrF	X1P64N3BFD7	6	0	6	0	2
PmrF_F_DARTE-QM-78_R_DARTE-QM-78	pmr	PmrF	PmrF	X1P65N3BFD7	9	1	8	0	0
PmrF_F_DARTE-QM-78_R_DARTE-QM-78	pmr	PmrF	PmrF	X1P66N3BFD7	14	1	13	0	1
PmrF_F_DARTE-QM-79_R_DARTE-QM-79	pmr	PmrF	PmrF	Mock-0-0025spike-A	568	2	566	0	1
PmrF_F_DARTE-QM-79_R_DARTE-QM-79	pmr	PmrF	PmrF	Mock-0-0025spike-B	219	8	211	0	1
PmrF_F_DARTE-QM-79_R_DARTE-QM-79	pmr	PmrF	PmrF	Mock-0-0025spike-C	144	5	139	0	0
PmrF_F_DARTE-QM-79_R_DARTE-QM-79	pmr	PmrF	PmrF	Mock-0-009spike-A	331	8	321	2	1
PmrF_F_DARTE-QM-79_R_DARTE-QM-79	pmr	PmrF	PmrF	Mock-0-009spike-B	378	4	373	1	1
PmrF_F_DARTE-QM-79_R_DARTE-QM-79	pmr	PmrF	PmrF	Mock-0-009spike-C	410	1	408	1	0
PmrF_F_DARTE-QM-79_R_DARTE-QM-79	pmr	PmrF	PmrF	Mock-0-025spike-A	316	3	313	0	0
PmrF_F_DARTE-QM-79_R_DARTE-QM-79	pmr	PmrF	PmrF	Mock-0-025spike-B	260	5	253	2	0
PmrF_F_DARTE-QM-79_R_DARTE-QM-79	pmr	PmrF	PmrF	Mock-0-025spike-C	7	1	6	0	0
PmrF_F_DARTE-QM-79_R_DARTE-QM-79	pmr	PmrF	PmrF	Mock-0-12spike-A	737	3	733	1	1
PmrF_F_DARTE-QM-79_R_DARTE-QM-79	pmr	PmrF	PmrF	Mock-0-12spike-B	779	1	762	16	3
PmrF_F_DARTE-QM-79_R_DARTE-QM-79	pmr	PmrF	PmrF	Mock-0-12spike-C	593	1	588	4	1
PmrF_F_DARTE-QM-79_R_DARTE-QM-79	pmr	PmrF	PmrF	Mock-0-25spike-A	780	0	779	1	0
PmrF_F_DARTE-QM-79_R_DARTE-QM-79	pmr	PmrF	PmrF	Mock-0-25spike-B	490	1	485	4	0
PmrF_F_DARTE-QM-79_R_DARTE-QM-79	pmr	PmrF	PmrF	Mock-0-25spike-C	208	2	206	0	0
PmrF_F_DARTE-QM-79_R_DARTE-QM-79	pmr	PmrF	PmrF	Mock-0spike-A	6	3	3	0	0
PmrF_F_DARTE-QM-79_R_DARTE-QM-79	pmr	PmrF	PmrF	Mock-0spike-B	248	9	227	12	1
PmrF_F_DARTE-QM-79_R_DARTE-QM-79	pmr	PmrF	PmrF	Mock-0spike-C	380	3	377	0	1
PmrF_F_DARTE-QM-79_R_DARTE-QM-79	pmr	PmrF	PmrF	NTC	1	1	0	0	0
PmrF_F_DARTE-QM-79_R_DARTE-QM-79	pmr	PmrF	PmrF	SCI-Manure-0-025spike-A	3	2	0	1	0
PmrF_F_DARTE-QM-79_R_DARTE-QM-79	pmr	PmrF	PmrF	SCI-Manure-0-025spike-B	5	1	2	2	0
PmrF_F_DARTE-QM-79_R_DARTE-QM-79	pmr	PmrF	PmrF	SCI-Manure-0-025spike-C	4	1	1	2	0
PmrF_F_DARTE-QM-79_R_DARTE-QM-79	pmr	PmrF	PmrF	SCI-Manure-A	5	1	1	3	0
PmrF_F_DARTE-QM-79_R_DARTE-QM-79	pmr	PmrF	PmrF	SCI-Manure-B	6	3	0	3	0
PmrF_F_DARTE-QM-79_R_DARTE-QM-79	pmr	PmrF	PmrF	SCI-Manure-C	8	5	2	1	0
PmrF_F_DARTE-QM-79_R_DARTE-QM-79	pmr	PmrF	PmrF	SCI-Soil-D0-A	5	2	2	1	0
PmrF_F_DARTE-QM-79_R_DARTE-QM-79	pmr	PmrF	PmrF	SCI-Soil-D0-B	7	4	3	0	0
PmrF_F_DARTE-QM-79_R_DARTE-QM-79	pmr	PmrF	PmrF	SCI-Soil-D108-A	2	1	1	0	0
PmrF_F_DARTE-QM-79_R_DARTE-QM-79	pmr	PmrF	PmrF	SCI-Soil-D108-B	1	0	1	0	0
PmrF_F_DARTE-QM-79_R_DARTE-QM-79	pmr	PmrF	PmrF	SCI-Soil-D108-C	3	1	2	0	0
PmrF_F_DARTE-QM-79_R_DARTE-QM-79	pmr	PmrF	PmrF	SCI-Soil-D24-A	0	0	0	0	0
PmrF_F_DARTE-QM-79_R_DARTE-QM-79	pmr	PmrF	PmrF	SCI-Soil-D24-B	5	3	1	1	0
PmrF_F_DARTE-QM-79_R_DARTE-QM-79	pmr	PmrF	PmrF	SCI-Soil-D24-C	6	3	1	2	0
PmrF_F_DARTE-QM-79_R_DARTE-QM-79	pmr	PmrF	PmrF	SCI-Soil-D59-A	17	17	0	0	0
PmrF_F_DARTE-QM-79_R_DARTE-QM-79	pmr	PmrF	PmrF	SCI-Soil-D59-B	2	1	1	0	0
PmrF_F_DARTE-QM-79_R_DARTE-QM-79	pmr	PmrF	PmrF	SCI-Soil-D59-C	7	3	3	1	0
PmrF_F_DARTE-QM-79_R_DARTE-QM-79	pmr	PmrF	PmrF	SCII-BeefManure-A	4	3	1	0	0
PmrF_F_DARTE-QM-79_R_DARTE-QM-79	pmr	PmrF	PmrF	SCII-BeefManure-B	0	0	0	0	0
PmrF_F_DARTE-QM-79_R_DARTE-QM-79	pmr	PmrF	PmrF	SCII-BeefManure-C	5	2	3	0	1
PmrF_F_DARTE-QM-79_R_DARTE-QM-79	pmr	PmrF	PmrF	SCII-SoilBeef-D0-A	6	6	0	0	0
PmrF_F_DARTE-QM-79_R_DARTE-QM-79	pmr	PmrF	PmrF	SCII-SoilBeef-D0-B	4	3	1	0	0
PmrF_F_DARTE-QM-79_R_DARTE-QM-79	pmr	PmrF	PmrF	SCII-SoilBeef-D0-C	8	2	1	5	0
PmrF_F_DARTE-QM-79_R_DARTE-QM-79	pmr	PmrF	PmrF	SCII-SoilPig-D0-A	2	1	1	0	0
PmrF_F_DARTE-QM-79_R_DARTE-QM-79	pmr	PmrF	PmrF	SCII-SoilPig-D0-C	2	2	0	0	0
PmrF_F_DARTE-QM-79_R_DARTE-QM-79	pmr	PmrF	PmrF	SCII-SwineManure-A	4	3	1	0	0
PmrF_F_DARTE-QM-79_R_DARTE-QM-79	pmr	PmrF	PmrF	SCII-SwineManure-B	4	0	4	0	0
PmrF_F_DARTE-QM-79_R_DARTE-QM-79	pmr	PmrF	PmrF	SCII-SwineManure-C	3	2	1	0	0
PmrF_F_DARTE-QM-79_R_DARTE-QM-79	pmr	PmrF	PmrF	SCII-Water-D11-A	8	5	2	1	0
PmrF_F_DARTE-QM-79_R_DARTE-QM-79	pmr	PmrF	PmrF	SCII-Water-D11-B	7	6	1	0	0
PmrF_F_DARTE-QM-79_R_DARTE-QM-79	pmr	PmrF	PmrF	SCII-Water-D11-C	2	2	0	0	0
PmrF_F_DARTE-QM-79_R_DARTE-QM-79	pmr	PmrF	PmrF	X1P22N1AFD7	3	1	1	1	0
PmrF_F_DARTE-QM-79_R_DARTE-QM-79	pmr	PmrF	PmrF	X1P23N1AFD7	2	1	1	0	0
PmrF_F_DARTE-QM-79_R_DARTE-QM-79	pmr	PmrF	PmrF	X1P24N1AFD7	1	0	1	0	0
PmrF_F_DARTE-QM-79_R_DARTE-QM-79	pmr	PmrF	PmrF	X1P25N1BFD7	4	2	2	0	0
PmrF_F_DARTE-QM-79_R_DARTE-QM-79	pmr	PmrF	PmrF	X1P26N1BFD7	2	1	1	0	0
PmrF_F_DARTE-QM-79_R_DARTE-QM-79	pmr	PmrF	PmrF	X1P27N1BFD7	5	4	0	1	0
PmrF_F_DARTE-QM-79_R_DARTE-QM-79	pmr	PmrF	PmrF	X1P28N1BFD7	0	0	0	0	0
PmrF_F_DARTE-QM-79_R_DARTE-QM-79	pmr	PmrF	PmrF	X1P36N3AFD7	12	11	1	0	0
PmrF_F_DARTE-QM-79_R_DARTE-QM-79	pmr	PmrF	PmrF	X1P38N3AFD7	2	2	0	0	0
PmrF_F_DARTE-QM-79_R_DARTE-QM-79	pmr	PmrF	PmrF	X1P39N3BFD7	3	2	0	1	0
PmrF_F_DARTE-QM-79_R_DARTE-QM-79	pmr	PmrF	PmrF	X1P40N3BFD7	3	1	2	0	0
PmrF_F_DARTE-QM-79_R_DARTE-QM-79	pmr	PmrF	PmrF	X1P41N3BFD7	6	3	3	0	0
PmrF_F_DARTE-QM-79_R_DARTE-QM-79	pmr	PmrF	PmrF	X1P42N3BFD7	1	1	0	0	0
PmrF_F_DARTE-QM-79_R_DARTE-QM-79	pmr	PmrF	PmrF	X1P43N1AFD7	2	0	2	0	0
PmrF_F_DARTE-QM-79_R_DARTE-QM-79	pmr	PmrF	PmrF	X1P44N1AFD7	6	1	5	0	0
PmrF_F_DARTE-QM-79_R_DARTE-QM-79	pmr	PmrF	PmrF	X1P45N1AFD7	0	0	0	0	0
PmrF_F_DARTE-QM-79_R_DARTE-QM-79	pmr	PmrF	PmrF	X1P46N1AFD7	7	1	5	1	0
PmrF_F_DARTE-QM-79_R_DARTE-QM-79	pmr	PmrF	PmrF	X1P47N1BFD7	2	2	0	0	0
PmrF_F_DARTE-QM-79_R_DARTE-QM-79	pmr	PmrF	PmrF	X1P48N1BFD7	3	1	2	0	0
PmrF_F_DARTE-QM-79_R_DARTE-QM-79	pmr	PmrF	PmrF	X1P49N1BFD7	1	1	0	0	0
PmrF_F_DARTE-QM-79_R_DARTE-QM-79	pmr	PmrF	PmrF	X1P59N3AFD7	2	2	0	0	0
PmrF_F_DARTE-QM-79_R_DARTE-QM-79	pmr	PmrF	PmrF	X1P5N1BFD7	2	1	1	0	0
PmrF_F_DARTE-QM-79_R_DARTE-QM-79	pmr	PmrF	PmrF	X1P60N3AFD7	1	1	0	0	0
PmrF_F_DARTE-QM-79_R_DARTE-QM-79	pmr	PmrF	PmrF	X1P61N3AFD7	1	0	1	0	0
PmrF_F_DARTE-QM-79_R_DARTE-QM-79	pmr	PmrF	PmrF	X1P63N3BFD7	5	1	0	4	1
PmrF_F_DARTE-QM-79_R_DARTE-QM-79	pmr	PmrF	PmrF	X1P64N3BFD7	2	2	0	0	0
PmrF_F_DARTE-QM-79_R_DARTE-QM-79	pmr	PmrF	PmrF	X1P65N3BFD7	5	0	4	1	0
PmrF_F_DARTE-QM-79_R_DARTE-QM-79	pmr	PmrF	PmrF	X1P66N3BFD7	0	0	0	0	0
VanAo2_6_HQ679900	Van	vanA	vanAo2	Mock-0-0025spike-A	8	8	0	0	0
VanAo2_6_HQ679900	Van	vanA	vanAo2	Mock-0-0025spike-B	8	8	0	0	0
VanAo2_6_HQ679900	Van	vanA	vanAo2	Mock-0-0025spike-C	2	2	0	0	0
VanAo2_6_HQ679900	Van	vanA	vanAo2	Mock-0-009spike-A	11	10	0	1	0
VanAo2_6_HQ679900	Van	vanA	vanAo2	Mock-0-009spike-B	3	3	0	0	0
VanAo2_6_HQ679900	Van	vanA	vanAo2	Mock-0-009spike-C	4	4	0	0	0
VanAo2_6_HQ679900	Van	vanA	vanAo2	Mock-0-025spike-A	1	1	0	0	0
VanAo2_6_HQ679900	Van	vanA	vanAo2	Mock-0-025spike-B	9	9	0	0	0
VanAo2_6_HQ679900	Van	vanA	vanAo2	Mock-0-025spike-C	1	1	0	0	0
VanAo2_6_HQ679900	Van	vanA	vanAo2	Mock-0-12spike-A	3	3	0	0	0
VanAo2_6_HQ679900	Van	vanA	vanAo2	Mock-0-12spike-B	2	0	0	2	0
VanAo2_6_HQ679900	Van	vanA	vanAo2	Mock-0-12spike-C	4	4	0	0	0
VanAo2_6_HQ679900	Van	vanA	vanAo2	Mock-0-25spike-A	1	1	0	0	0
VanAo2_6_HQ679900	Van	vanA	vanAo2	Mock-0-25spike-B	5	5	0	0	0
VanAo2_6_HQ679900	Van	vanA	vanAo2	Mock-0-25spike-C	3	3	0	0	0
VanAo2_6_HQ679900	Van	vanA	vanAo2	Mock-0spike-A	6	6	0	0	0
VanAo2_6_HQ679900	Van	vanA	vanAo2	Mock-0spike-B	2	2	0	0	0
VanAo2_6_HQ679900	Van	vanA	vanAo2	Mock-0spike-C	4	4	0	0	0
VanAo2_6_HQ679900	Van	vanA	vanAo2	NTC	4	4	0	0	0
VanAo2_6_HQ679900	Van	vanA	vanAo2	SCI-Manure-0-025spike-A	3	3	0	0	0
VanAo2_6_HQ679900	Van	vanA	vanAo2	SCI-Manure-0-025spike-B	5	5	0	0	0
VanAo2_6_HQ679900	Van	vanA	vanAo2	SCI-Manure-0-025spike-C	5	5	0	0	0
VanAo2_6_HQ679900	Van	vanA	vanAo2	SCI-Manure-A	4	3	0	1	0
VanAo2_6_HQ679900	Van	vanA	vanAo2	SCI-Manure-B	7	7	0	0	0
VanAo2_6_HQ679900	Van	vanA	vanAo2	SCI-Manure-C	8	8	0	0	0
VanAo2_6_HQ679900	Van	vanA	vanAo2	SCI-Soil-D0-A	6	6	0	0	0
VanAo2_6_HQ679900	Van	vanA	vanAo2	SCI-Soil-D0-B	6	6	0	0	0
VanAo2_6_HQ679900	Van	vanA	vanAo2	SCI-Soil-D108-A	7	7	0	0	0
VanAo2_6_HQ679900	Van	vanA	vanAo2	SCI-Soil-D108-B	0	0	0	0	0
VanAo2_6_HQ679900	Van	vanA	vanAo2	SCI-Soil-D108-C	3	3	0	0	0
VanAo2_6_HQ679900	Van	vanA	vanAo2	SCI-Soil-D24-A	2	2	0	0	0
VanAo2_6_HQ679900	Van	vanA	vanAo2	SCI-Soil-D24-B	0	0	0	0	0
VanAo2_6_HQ679900	Van	vanA	vanAo2	SCI-Soil-D24-C	2	2	0	0	0
VanAo2_6_HQ679900	Van	vanA	vanAo2	SCI-Soil-D59-A	6	6	0	0	0
VanAo2_6_HQ679900	Van	vanA	vanAo2	SCI-Soil-D59-B	4	4	0	0	0
VanAo2_6_HQ679900	Van	vanA	vanAo2	SCI-Soil-D59-C	3	3	0	0	0
VanAo2_6_HQ679900	Van	vanA	vanAo2	SCII-BeefManure-A	9	9	0	0	0
VanAo2_6_HQ679900	Van	vanA	vanAo2	SCII-BeefManure-B	0	0	0	0	0
VanAo2_6_HQ679900	Van	vanA	vanAo2	SCII-BeefManure-C	4	4	0	0	0
VanAo2_6_HQ679900	Van	vanA	vanAo2	SCII-SoilBeef-D0-A	5	5	0	0	0
VanAo2_6_HQ679900	Van	vanA	vanAo2	SCII-SoilBeef-D0-B	5	5	0	0	0
VanAo2_6_HQ679900	Van	vanA	vanAo2	SCII-SoilBeef-D0-C	5	3	0	2	0
VanAo2_6_HQ679900	Van	vanA	vanAo2	SCII-SoilPig-D0-A	5	5	0	0	0
VanAo2_6_HQ679900	Van	vanA	vanAo2	SCII-SoilPig-D0-B	8	8	0	0	0
VanAo2_6_HQ679900	Van	vanA	vanAo2	SCII-SoilPig-D0-C	2	2	0	0	0
VanAo2_6_HQ679900	Van	vanA	vanAo2	SCII-SwineManure-A	1	1	0	0	0
VanAo2_6_HQ679900	Van	vanA	vanAo2	SCII-SwineManure-B	3	3	0	0	0
VanAo2_6_HQ679900	Van	vanA	vanAo2	SCII-SwineManure-C	2	2	0	0	0
VanAo2_6_HQ679900	Van	vanA	vanAo2	SCII-Water-D11-A	6	6	0	0	0
VanAo2_6_HQ679900	Van	vanA	vanAo2	SCII-Water-D11-B	5	5	0	0	0
VanAo2_6_HQ679900	Van	vanA	vanAo2	SCII-Water-D11-C	4	4	0	0	0
VanAo2_6_HQ679900	Van	vanA	vanAo2	X1P22N1AFD7	1	1	0	0	0
VanAo2_6_HQ679900	Van	vanA	vanAo2	X1P23N1AFD7	4	4	0	0	0
VanAo2_6_HQ679900	Van	vanA	vanAo2	X1P24N1AFD7	1	1	0	0	0
VanAo2_6_HQ679900	Van	vanA	vanAo2	X1P25N1BFD7	1	1	0	0	0
VanAo2_6_HQ679900	Van	vanA	vanAo2	X1P26N1BFD7	7	7	0	0	0
VanAo2_6_HQ679900	Van	vanA	vanAo2	X1P27N1BFD7	6	6	0	0	0
VanAo2_6_HQ679900	Van	vanA	vanAo2	X1P28N1BFD7	6	6	0	0	0
VanAo2_6_HQ679900	Van	vanA	vanAo2	X1P36N3AFD7	5	5	0	0	0
VanAo2_6_HQ679900	Van	vanA	vanAo2	X1P37N3AFD7	3	3	0	0	0
VanAo2_6_HQ679900	Van	vanA	vanAo2	X1P38N3AFD7	5	5	0	0	0
VanAo2_6_HQ679900	Van	vanA	vanAo2	X1P39N3BFD7	4	4	0	0	0
VanAo2_6_HQ679900	Van	vanA	vanAo2	X1P42N3BFD7	2	2	0	0	0
VanAo2_6_HQ679900	Van	vanA	vanAo2	X1P43N1AFD7	2	2	0	0	0
VanAo2_6_HQ679900	Van	vanA	vanAo2	X1P44N1AFD7	2	2	0	0	0
VanAo2_6_HQ679900	Van	vanA	vanAo2	X1P45N1AFD7	1	1	0	0	0
VanAo2_6_HQ679900	Van	vanA	vanAo2	X1P46N1AFD7	3	2	0	1	0
VanAo2_6_HQ679900	Van	vanA	vanAo2	X1P47N1BFD7	1	1	0	0	0
VanAo2_6_HQ679900	Van	vanA	vanAo2	X1P48N1BFD7	3	3	0	0	0
VanAo2_6_HQ679900	Van	vanA	vanAo2	X1P49N1BFD7	4	4	0	0	0
VanAo2_6_HQ679900	Van	vanA	vanAo2	X1P59N3AFD7	0	0	0	0	0
VanAo2_6_HQ679900	Van	vanA	vanAo2	X1P5N1BFD7	4	4	0	0	0
VanAo2_6_HQ679900	Van	vanA	vanAo2	X1P60N3AFD7	2	2	0	0	0
VanAo2_6_HQ679900	Van	vanA	vanAo2	X1P61N3AFD7	3	3	0	0	0
VanAo2_6_HQ679900	Van	vanA	vanAo2	X1P63N3BFD7	2	2	0	0	0
VanAo2_6_HQ679900	Van	vanA	vanAo2	X1P64N3BFD7	2	2	0	0	0
VanAo2_6_HQ679900	Van	vanA	vanAo2	X1P65N3BFD7	3	3	0	0	0
VanAo2_6_HQ679900	Van	vanA	vanAo2	X1P66N3BFD7	2	2	0	0	0
VanB_1_AF192329	Van	vanB	vanB	Mock-0-0025spike-A	3	1	0	2	0
VanB_1_AF192329	Van	vanB	vanB	Mock-0-0025spike-B	1	0	0	1	0
VanB_1_AF192329	Van	vanB	vanB	Mock-0-0025spike-C	2	0	0	2	0
VanB_1_AF192329	Van	vanB	vanB	Mock-0-009spike-A	5	5	0	0	0
VanB_1_AF192329	Van	vanB	vanB	Mock-0-009spike-A	1	1	0	0	0
VanB_1_AF192329	Van	vanB	vanB	Mock-0-009spike-B	3	2	0	1	0
VanB_1_AF192329	Van	vanB	vanB	Mock-0-009spike-B	1	0	0	1	0
VanB_1_AF192329	Van	vanB	vanB	Mock-0-009spike-C	12	2	0	10	0
VanB_1_AF192329	Van	vanB	vanB	Mock-0-025spike-A	6	1	0	5	0
VanB_1_AF192329	Van	vanB	vanB	Mock-0-025spike-B	6	2	0	4	0
VanB_1_AF192329	Van	vanB	vanB	Mock-0-025spike-C	2	1	0	1	0
VanB_1_AF192329	Van	vanB	vanB	Mock-0-12spike-A	7	0	0	7	0
VanB_1_AF192329	Van	vanB	vanB	Mock-0-12spike-A	2	0	0	2	0
VanB_1_AF192329	Van	vanB	vanB	Mock-0-12spike-C	9	2	0	7	0
VanB_1_AF192329	Van	vanB	vanB	Mock-0-12spike-C	0	0	0	0	0
VanB_1_AF192329	Van	vanB	vanB	Mock-0-25spike-A	6	1	0	5	0
VanB_1_AF192329	Van	vanB	vanB	Mock-0-25spike-B	1	1	0	0	0
VanB_1_AF192329	Van	vanB	vanB	Mock-0-25spike-C	3	1	0	2	0
VanB_1_AF192329	Van	vanB	vanB	Mock-0-25spike-C	1	1	0	0	0
VanB_1_AF192329	Van	vanB	vanB	Mock-0spike-A	1	1	0	0	0
VanB_1_AF192329	Van	vanB	vanB	Mock-0spike-B	1	1	0	0	0
VanB_1_AF192329	Van	vanB	vanB	Mock-0spike-B	1	0	0	1	0
VanB_1_AF192329	Van	vanB	vanB	Mock-0spike-C	8	1	0	7	0
VanB_1_AF192329	Van	vanB	vanB	Mock-0spike-C	2	0	0	2	0
VanB_1_AF192329	Van	vanB	vanB	NTC	2	1	0	1	0
VanB_1_AF192329	Van	vanB	vanB	SCI-Manure-0-025spike-A	3	0	0	3	0
VanB_1_AF192329	Van	vanB	vanB	SCI-Manure-0-025spike-B	2	1	0	1	0
VanB_1_AF192329	Van	vanB	vanB	SCI-Manure-0-025spike-B	12	12	0	0	0
VanB_1_AF192329	Van	vanB	vanB	SCI-Manure-0-025spike-C	4	2	0	2	0
VanB_1_AF192329	Van	vanB	vanB	SCI-Manure-0-025spike-C	3	3	0	0	0
VanB_1_AF192329	Van	vanB	vanB	SCI-Manure-A	2	1	0	1	0
VanB_1_AF192329	Van	vanB	vanB	SCI-Manure-A	13	13	0	0	0
VanB_1_AF192329	Van	vanB	vanB	SCI-Manure-B	6	4	0	2	0
VanB_1_AF192329	Van	vanB	vanB	SCI-Manure-B	3	3	0	0	0
VanB_1_AF192329	Van	vanB	vanB	SCI-Manure-C	2	0	0	2	0
VanB_1_AF192329	Van	vanB	vanB	SCI-Manure-C	5	5	0	0	0
VanB_1_AF192329	Van	vanB	vanB	SCI-Soil-D0-A	1	0	0	1	0
VanB_1_AF192329	Van	vanB	vanB	SCI-Soil-D0-A	0	0	0	0	0
VanB_1_AF192329	Van	vanB	vanB	SCI-Soil-D0-B	1	1	0	0	0
VanB_1_AF192329	Van	vanB	vanB	SCI-Soil-D0-B	0	0	0	0	0
VanB_1_AF192329	Van	vanB	vanB	SCI-Soil-D108-A	2	0	0	2	0
VanB_1_AF192329	Van	vanB	vanB	SCI-Soil-D108-A	1	1	0	0	0
VanB_1_AF192329	Van	vanB	vanB	SCI-Soil-D108-C	0	0	0	0	0
VanB_1_AF192329	Van	vanB	vanB	SCI-Soil-D24-A	3	1	0	2	0
VanB_1_AF192329	Van	vanB	vanB	SCI-Soil-D24-B	0	0	0	0	0
VanB_1_AF192329	Van	vanB	vanB	SCI-Soil-D24-B	1	0	0	1	0
VanB_1_AF192329	Van	vanB	vanB	SCI-Soil-D24-C	1	1	0	0	0
VanB_1_AF192329	Van	vanB	vanB	SCI-Soil-D59-A	0	0	0	0	0
VanB_1_AF192329	Van	vanB	vanB	SCI-Soil-D59-A	1	1	0	0	0
VanB_1_AF192329	Van	vanB	vanB	SCI-Soil-D59-B	4	4	0	0	0
VanB_1_AF192329	Van	vanB	vanB	SCI-Soil-D59-B	0	0	0	0	0
VanB_1_AF192329	Van	vanB	vanB	SCI-Soil-D59-C	1	1	0	0	0
VanB_1_AF192329	Van	vanB	vanB	SCII-BeefManure-A	1	1	0	0	0
VanB_1_AF192329	Van	vanB	vanB	SCII-BeefManure-A	1	1	0	0	0
VanB_1_AF192329	Van	vanB	vanB	SCII-BeefManure-B	0	0	0	0	0
VanB_1_AF192329	Van	vanB	vanB	SCII-BeefManure-C	1	1	0	0	0
VanB_1_AF192329	Van	vanB	vanB	SCII-SoilBeef-D0-A	1	0	0	1	0
VanB_1_AF192329	Van	vanB	vanB	SCII-SoilBeef-D0-A	2	2	0	0	0
VanB_1_AF192329	Van	vanB	vanB	SCII-SoilBeef-D0-B	3	3	0	0	0
VanB_1_AF192329	Van	vanB	vanB	SCII-SoilBeef-D0-B	2	2	0	0	0
VanB_1_AF192329	Van	vanB	vanB	SCII-SoilBeef-D0-C	0	0	0	0	0
VanB_1_AF192329	Van	vanB	vanB	SCII-SoilBeef-D0-C	2	2	0	0	0
VanB_1_AF192329	Van	vanB	vanB	SCII-SoilPig-D0-A	0	0	0	0	0
VanB_1_AF192329	Van	vanB	vanB	SCII-SoilPig-D0-B	0	0	0	0	0
VanB_1_AF192329	Van	vanB	vanB	SCII-SoilPig-D0-B	1	1	0	0	0
VanB_1_AF192329	Van	vanB	vanB	SCII-SoilPig-D0-C	1	1	0	0	0
VanB_1_AF192329	Van	vanB	vanB	SCII-SoilPig-D0-C	4	4	0	0	0
VanB_1_AF192329	Van	vanB	vanB	SCII-SwineManure-A	0	0	0	0	0
VanB_1_AF192329	Van	vanB	vanB	SCII-SwineManure-A	1	1	0	0	0
VanB_1_AF192329	Van	vanB	vanB	SCII-SwineManure-B	3	2	0	1	0
VanB_1_AF192329	Van	vanB	vanB	SCII-SwineManure-B	0	0	0	0	0
VanB_1_AF192329	Van	vanB	vanB	SCII-SwineManure-C	0	0	0	0	0
VanB_1_AF192329	Van	vanB	vanB	SCII-SwineManure-C	0	0	0	0	0
VanB_1_AF192329	Van	vanB	vanB	SCII-Water-D11-A	6	4	0	2	0
VanB_1_AF192329	Van	vanB	vanB	SCII-Water-D11-A	6	6	0	0	0
VanB_1_AF192329	Van	vanB	vanB	SCII-Water-D11-B	3	3	0	0	0
VanB_1_AF192329	Van	vanB	vanB	SCII-Water-D11-C	0	0	0	0	0
VanB_1_AF192329	Van	vanB	vanB	SCII-Water-D11-C	6	6	0	0	0
VanB_1_AF192329	Van	vanB	vanB	X1P22N1AFD7	2	1	0	1	0
VanB_1_AF192329	Van	vanB	vanB	X1P23N1AFD7	2	1	0	1	0
VanB_1_AF192329	Van	vanB	vanB	X1P24N1AFD7	0	0	0	0	0
VanB_1_AF192329	Van	vanB	vanB	X1P25N1BFD7	2	2	0	0	0
VanB_1_AF192329	Van	vanB	vanB	X1P25N1BFD7	1	1	0	0	0
VanB_1_AF192329	Van	vanB	vanB	X1P26N1BFD7	0	0	0	0	0
VanB_1_AF192329	Van	vanB	vanB	X1P27N1BFD7	4	3	0	1	0
VanB_1_AF192329	Van	vanB	vanB	X1P27N1BFD7	0	0	0	0	0
VanB_1_AF192329	Van	vanB	vanB	X1P28N1BFD7	2	1	0	1	0
VanB_1_AF192329	Van	vanB	vanB	X1P36N3AFD7	2	2	0	0	0
VanB_1_AF192329	Van	vanB	vanB	X1P37N3AFD7	0	0	0	0	0
VanB_1_AF192329	Van	vanB	vanB	X1P38N3AFD7	1	1	0	0	0
VanB_1_AF192329	Van	vanB	vanB	X1P39N3BFD7	1	0	0	1	0
VanB_1_AF192329	Van	vanB	vanB	X1P39N3BFD7	1	1	0	0	0
VanB_1_AF192329	Van	vanB	vanB	X1P40N3BFD7	1	1	0	0	0
VanB_1_AF192329	Van	vanB	vanB	X1P41N3BFD7	3	1	0	2	0
VanB_1_AF192329	Van	vanB	vanB	X1P42N3BFD7	1	1	0	0	0
VanB_1_AF192329	Van	vanB	vanB	X1P42N3BFD7	1	0	0	1	0
VanB_1_AF192329	Van	vanB	vanB	X1P43N1AFD7	1	1	0	0	0
VanB_1_AF192329	Van	vanB	vanB	X1P44N1AFD7	0	0	0	0	0
VanB_1_AF192329	Van	vanB	vanB	X1P46N1AFD7	5	1	0	4	0
VanB_1_AF192329	Van	vanB	vanB	X1P46N1AFD7	1	0	0	1	0
VanB_1_AF192329	Van	vanB	vanB	X1P47N1BFD7	0	0	0	0	0
VanB_1_AF192329	Van	vanB	vanB	X1P48N1BFD7	1	1	0	0	0
VanB_1_AF192329	Van	vanB	vanB	X1P48N1BFD7	1	1	0	0	0
VanB_1_AF192329	Van	vanB	vanB	X1P49N1BFD7	2	1	0	1	0
VanB_1_AF192329	Van	vanB	vanB	X1P49N1BFD7	1	1	0	0	0
VanB_1_AF192329	Van	vanB	vanB	X1P59N3AFD7	3	2	0	1	0
VanB_1_AF192329	Van	vanB	vanB	X1P59N3AFD7	2	2	0	0	0
VanB_1_AF192329	Van	vanB	vanB	X1P5N1BFD7	0	0	0	0	0
VanB_1_AF192329	Van	vanB	vanB	X1P5N1BFD7	2	2	0	0	0
VanB_1_AF192329	Van	vanB	vanB	X1P60N3AFD7	1	1	0	0	0
VanB_1_AF192329	Van	vanB	vanB	X1P61N3AFD7	1	0	0	1	0
VanB_1_AF192329	Van	vanB	vanB	X1P61N3AFD7	1	0	0	1	0
VanB_1_AF192329	Van	vanB	vanB	X1P63N3BFD7	1	0	0	1	0
VanB_1_AF192329	Van	vanB	vanB	X1P64N3BFD7	1	1	0	0	0
VanB_1_AF192329	Van	vanB	vanB	X1P65N3BFD7	1	1	0	0	0
VanB_1_AF192329	Van	vanB	vanB	X1P66N3BFD7	1	1	0	0	0
VanB_1_AF192329	Van	vanB	vanB	X1P66N3BFD7	1	0	0	1	0
VanC_2_DQ022190	Van	VanC	VanC	Mock-0-0025spike-A	11	11	0	0	0
VanC_2_DQ022190	Van	VanC	VanC	Mock-0-0025spike-B	9	9	0	0	0
VanC_2_DQ022190	Van	VanC	VanC	Mock-0-0025spike-C	13	13	0	0	0
VanC_2_DQ022190	Van	VanC	VanC	Mock-0-009spike-A	13	10	0	3	0
VanC_2_DQ022190	Van	VanC	VanC	Mock-0-009spike-B	5	4	0	1	0
VanC_2_DQ022190	Van	VanC	VanC	Mock-0-009spike-C	7	7	0	0	0
VanC_2_DQ022190	Van	VanC	VanC	Mock-0-025spike-A	9	9	0	0	0
VanC_2_DQ022190	Van	VanC	VanC	Mock-0-025spike-B	3	3	0	0	0
VanC_2_DQ022190	Van	VanC	VanC	Mock-0-025spike-C	11	11	0	0	0
VanC_2_DQ022190	Van	VanC	VanC	Mock-0-12spike-A	10	10	0	0	0
VanC_2_DQ022190	Van	VanC	VanC	Mock-0-12spike-B	2	1	0	1	0
VanC_2_DQ022190	Van	VanC	VanC	Mock-0-12spike-C	7	6	0	1	0
VanC_2_DQ022190	Van	VanC	VanC	Mock-0-25spike-A	4	2	0	2	0
VanC_2_DQ022190	Van	VanC	VanC	Mock-0-25spike-B	6	6	0	0	0
VanC_2_DQ022190	Van	VanC	VanC	Mock-0-25spike-C	2	2	0	0	0
VanC_2_DQ022190	Van	VanC	VanC	Mock-0spike-A	13	13	0	0	0
VanC_2_DQ022190	Van	VanC	VanC	Mock-0spike-B	10	9	0	1	0
VanC_2_DQ022190	Van	VanC	VanC	Mock-0spike-C	15	13	0	2	0
VanC_2_DQ022190	Van	VanC	VanC	NTC	8	8	0	0	0
VanC_2_DQ022190	Van	VanC	VanC	SCI-Manure-0-025spike-A	7	7	0	0	0
VanC_2_DQ022190	Van	VanC	VanC	SCI-Manure-0-025spike-B	54	49	0	5	0
VanC_2_DQ022190	Van	VanC	VanC	SCI-Manure-0-025spike-C	25	25	0	0	0
VanC_2_DQ022190	Van	VanC	VanC	SCI-Manure-A	41	40	0	1	0
VanC_2_DQ022190	Van	VanC	VanC	SCI-Manure-B	15	11	0	4	0
VanC_2_DQ022190	Van	VanC	VanC	SCI-Manure-C	25	25	0	0	0
VanC_2_DQ022190	Van	VanC	VanC	SCI-Soil-D0-A	10	10	0	0	0
VanC_2_DQ022190	Van	VanC	VanC	SCI-Soil-D0-B	7	7	0	0	0
VanC_2_DQ022190	Van	VanC	VanC	SCI-Soil-D108-A	9	9	0	0	0
VanC_2_DQ022190	Van	VanC	VanC	SCI-Soil-D108-C	2	2	0	0	0
VanC_2_DQ022190	Van	VanC	VanC	SCI-Soil-D24-A	43	43	0	0	0
VanC_2_DQ022190	Van	VanC	VanC	SCI-Soil-D24-B	17	17	0	0	0
VanC_2_DQ022190	Van	VanC	VanC	SCI-Soil-D24-C	7	6	0	1	0
VanC_2_DQ022190	Van	VanC	VanC	SCI-Soil-D59-A	17	17	0	0	0
VanC_2_DQ022190	Van	VanC	VanC	SCI-Soil-D59-B	14	14	0	0	0
VanC_2_DQ022190	Van	VanC	VanC	SCI-Soil-D59-C	3	3	0	0	0
VanC_2_DQ022190	Van	VanC	VanC	SCII-BeefManure-A	4	4	0	0	0
VanC_2_DQ022190	Van	VanC	VanC	SCII-BeefManure-B	1	1	0	0	0
VanC_2_DQ022190	Van	VanC	VanC	SCII-BeefManure-C	7	7	0	0	0
VanC_2_DQ022190	Van	VanC	VanC	SCII-SoilBeef-D0-A	26	25	1	0	0
VanC_2_DQ022190	Van	VanC	VanC	SCII-SoilBeef-D0-B	28	28	0	0	0
VanC_2_DQ022190	Van	VanC	VanC	SCII-SoilBeef-D0-C	2	2	0	0	0
VanC_2_DQ022190	Van	VanC	VanC	SCII-SoilPig-D0-A	16	16	0	0	0
VanC_2_DQ022190	Van	VanC	VanC	SCII-SoilPig-D0-B	21	21	0	0	0
VanC_2_DQ022190	Van	VanC	VanC	SCII-SoilPig-D0-C	16	16	0	0	0
VanC_2_DQ022190	Van	VanC	VanC	SCII-SwineManure-A	15	15	0	0	0
VanC_2_DQ022190	Van	VanC	VanC	SCII-SwineManure-B	5	5	0	0	0
VanC_2_DQ022190	Van	VanC	VanC	SCII-SwineManure-C	9	9	0	0	0
VanC_2_DQ022190	Van	VanC	VanC	SCII-Water-D11-A	34	34	0	0	0
VanC_2_DQ022190	Van	VanC	VanC	SCII-Water-D11-B	18	18	0	0	0
VanC_2_DQ022190	Van	VanC	VanC	SCII-Water-D11-C	33	33	0	0	0
VanC_2_DQ022190	Van	VanC	VanC	X1P22N1AFD7	5	5	0	0	0
VanC_2_DQ022190	Van	VanC	VanC	X1P23N1AFD7	13	13	0	0	0
VanC_2_DQ022190	Van	VanC	VanC	X1P24N1AFD7	1	1	0	0	0
VanC_2_DQ022190	Van	VanC	VanC	X1P25N1BFD7	5	5	0	0	0
VanC_2_DQ022190	Van	VanC	VanC	X1P26N1BFD7	2	2	0	0	0
VanC_2_DQ022190	Van	VanC	VanC	X1P27N1BFD7	8	6	0	2	0
VanC_2_DQ022190	Van	VanC	VanC	X1P28N1BFD7	1	1	0	0	0
VanC_2_DQ022190	Van	VanC	VanC	X1P36N3AFD7	5	5	0	0	0
VanC_2_DQ022190	Van	VanC	VanC	X1P37N3AFD7	5	5	0	0	0
VanC_2_DQ022190	Van	VanC	VanC	X1P38N3AFD7	10	10	0	0	0
VanC_2_DQ022190	Van	VanC	VanC	X1P39N3BFD7	3	3	0	0	0
VanC_2_DQ022190	Van	VanC	VanC	X1P40N3BFD7	1	1	0	0	0
VanC_2_DQ022190	Van	VanC	VanC	X1P41N3BFD7	8	8	0	0	0
VanC_2_DQ022190	Van	VanC	VanC	X1P42N3BFD7	3	2	0	1	0
VanC_2_DQ022190	Van	VanC	VanC	X1P43N1AFD7	7	7	0	0	0
VanC_2_DQ022190	Van	VanC	VanC	X1P44N1AFD7	6	6	0	0	0
VanC_2_DQ022190	Van	VanC	VanC	X1P45N1AFD7	3	3	0	0	0
VanC_2_DQ022190	Van	VanC	VanC	X1P46N1AFD7	11	4	0	7	0
VanC_2_DQ022190	Van	VanC	VanC	X1P47N1BFD7	5	5	0	0	0
VanC_2_DQ022190	Van	VanC	VanC	X1P48N1BFD7	3	3	0	0	0
VanC_2_DQ022190	Van	VanC	VanC	X1P49N1BFD7	9	9	0	0	0
VanC_2_DQ022190	Van	VanC	VanC	X1P59N3AFD7	2	2	0	0	0
VanC_2_DQ022190	Van	VanC	VanC	X1P5N1BFD7	6	6	0	0	0
VanC_2_DQ022190	Van	VanC	VanC	X1P60N3AFD7	4	4	0	0	0
VanC_2_DQ022190	Van	VanC	VanC	X1P61N3AFD7	6	6	0	0	0
VanC_2_DQ022190	Van	VanC	VanC	X1P63N3BFD7	6	6	0	0	0
VanC_2_DQ022190	Van	VanC	VanC	X1P64N3BFD7	7	7	0	0	0
VanC_2_DQ022190	Van	VanC	VanC	X1P65N3BFD7	2	2	0	0	0
VanC_3_EU151752	Van	VanC	VanC	Mock-0-0025spike-C	1	1	0	0	0
VanC_3_EU151752	Van	VanC	VanC	Mock-0-009spike-A	2	2	0	0	0
VanC_3_EU151752	Van	VanC	VanC	Mock-0-009spike-B	2	1	0	1	0
VanC_3_EU151752	Van	VanC	VanC	Mock-0-009spike-C	1	1	0	0	0
VanC_3_EU151752	Van	VanC	VanC	Mock-0-025spike-A	1	1	0	0	0
VanC_3_EU151752	Van	VanC	VanC	Mock-0-025spike-B	2	2	0	0	0
VanC_3_EU151752	Van	VanC	VanC	Mock-0-025spike-C	1	1	0	0	0
VanC_3_EU151752	Van	VanC	VanC	Mock-0-12spike-B	1	0	0	1	0
VanC_3_EU151752	Van	VanC	VanC	Mock-0-25spike-A	2	2	0	0	0
VanC_3_EU151752	Van	VanC	VanC	Mock-0-25spike-C	1	1	0	0	0
VanC_3_EU151752	Van	VanC	VanC	Mock-0spike-B	3	3	0	0	0
VanC_3_EU151752	Van	VanC	VanC	Mock-0spike-C	1	1	0	0	0
VanC_3_EU151752	Van	VanC	VanC	SCI-Manure-0-025spike-A	2	2	0	0	0
VanC_3_EU151752	Van	VanC	VanC	SCI-Manure-0-025spike-B	1	1	0	0	0
VanC_3_EU151752	Van	VanC	VanC	SCI-Manure-A	2	2	0	0	0
VanC_3_EU151752	Van	VanC	VanC	SCI-Manure-C	1	1	0	0	0
VanC_3_EU151752	Van	VanC	VanC	SCI-Soil-D108-A	3	3	0	0	0
VanC_3_EU151752	Van	VanC	VanC	SCI-Soil-D108-B	1	1	0	0	0
VanC_3_EU151752	Van	VanC	VanC	SCI-Soil-D108-C	0	0	0	0	0
VanC_3_EU151752	Van	VanC	VanC	SCI-Soil-D24-C	1	1	0	0	0
VanC_3_EU151752	Van	VanC	VanC	SCI-Soil-D59-A	1	1	0	0	0
VanC_3_EU151752	Van	VanC	VanC	SCII-BeefManure-A	1	1	0	0	0
VanC_3_EU151752	Van	VanC	VanC	SCII-BeefManure-C	0	0	0	0	0
VanC_3_EU151752	Van	VanC	VanC	SCII-SoilBeef-D0-A	4	3	1	0	0
VanC_3_EU151752	Van	VanC	VanC	SCII-SoilPig-D0-A	1	1	0	0	0
VanC_3_EU151752	Van	VanC	VanC	SCII-SoilPig-D0-B	1	1	0	0	0
VanC_3_EU151752	Van	VanC	VanC	SCII-SoilPig-D0-C	1	1	0	0	0
VanC_3_EU151752	Van	VanC	VanC	SCII-SwineManure-C	3	3	0	0	0
VanC_3_EU151752	Van	VanC	VanC	SCII-Water-D11-A	6	6	0	0	0
VanC_3_EU151752	Van	VanC	VanC	SCII-Water-D11-C	3	3	0	0	0
VanC_3_EU151752	Van	VanC	VanC	X1P22N1AFD7	3	3	0	0	0
VanC_3_EU151752	Van	VanC	VanC	X1P23N1AFD7	1	1	0	0	0
VanC_3_EU151752	Van	VanC	VanC	X1P27N1BFD7	1	1	0	0	0
VanC_3_EU151752	Van	VanC	VanC	X1P36N3AFD7	2	2	0	0	0
VanC_3_EU151752	Van	VanC	VanC	X1P37N3AFD7	1	1	0	0	0
VanC_3_EU151752	Van	VanC	VanC	X1P45N1AFD7	1	1	0	0	0
VanC_3_EU151752	Van	VanC	VanC	X1P46N1AFD7	2	2	0	0	0
VanC_3_EU151752	Van	VanC	VanC	X1P48N1BFD7	1	1	0	0	0
VanC_3_EU151752	Van	VanC	VanC	X1P61N3AFD7	3	3	0	0	0
VanC_3_EU151752	Van	VanC	VanC	X1P63N3BFD7	1	1	0	0	0
VanC_3_EU151752	Van	VanC	VanC	X1P66N3BFD7	1	1	0	0	0
VanC_4_EU151753	Van	VanC	VanC	Mock-0-0025spike-A	1	1	0	0	0
VanC_4_EU151753	Van	VanC	VanC	Mock-0-0025spike-B	1	0	0	1	0
VanC_4_EU151753	Van	VanC	VanC	Mock-0-0025spike-C	1	1	0	0	0
VanC_4_EU151753	Van	VanC	VanC	Mock-0-009spike-B	0	0	0	0	0
VanC_4_EU151753	Van	VanC	VanC	Mock-0-025spike-A	1	0	0	1	0
VanC_4_EU151753	Van	VanC	VanC	Mock-0-025spike-C	2	2	0	0	0
VanC_4_EU151753	Van	VanC	VanC	Mock-0-12spike-A	1	0	0	1	0
VanC_4_EU151753	Van	VanC	VanC	Mock-0-12spike-C	0	0	0	0	0
VanC_4_EU151753	Van	VanC	VanC	Mock-0-25spike-A	1	0	0	1	0
VanC_4_EU151753	Van	VanC	VanC	Mock-0-25spike-B	8	0	0	8	0
VanC_4_EU151753	Van	VanC	VanC	Mock-0-25spike-C	1	1	0	0	0
VanC_4_EU151753	Van	VanC	VanC	Mock-0spike-A	1	1	0	0	0
VanC_4_EU151753	Van	VanC	VanC	Mock-0spike-B	1	1	0	0	0
VanC_4_EU151753	Van	VanC	VanC	Mock-0spike-C	2	2	0	0	0
VanC_4_EU151753	Van	VanC	VanC	NTC	1	1	0	0	0
VanC_4_EU151753	Van	VanC	VanC	SCI-Manure-0-025spike-A	2	2	0	0	0
VanC_4_EU151753	Van	VanC	VanC	SCI-Manure-0-025spike-B	3	1	0	2	0
VanC_4_EU151753	Van	VanC	VanC	SCI-Manure-0-025spike-C	1	1	0	0	0
VanC_4_EU151753	Van	VanC	VanC	SCI-Manure-A	2	1	0	1	0
VanC_4_EU151753	Van	VanC	VanC	SCI-Manure-B	2	1	0	1	0
VanC_4_EU151753	Van	VanC	VanC	SCI-Soil-D0-A	3	3	0	0	0
VanC_4_EU151753	Van	VanC	VanC	SCI-Soil-D0-B	1	1	0	0	0
VanC_4_EU151753	Van	VanC	VanC	SCI-Soil-D108-A	3	3	0	0	0
VanC_4_EU151753	Van	VanC	VanC	SCI-Soil-D108-B	1	1	0	0	0
VanC_4_EU151753	Van	VanC	VanC	SCI-Soil-D108-C	3	3	0	0	0
VanC_4_EU151753	Van	VanC	VanC	SCI-Soil-D24-A	2	2	0	0	0
VanC_4_EU151753	Van	VanC	VanC	SCI-Soil-D24-B	1	1	0	0	0
VanC_4_EU151753	Van	VanC	VanC	SCI-Soil-D59-A	1	1	0	0	0
VanC_4_EU151753	Van	VanC	VanC	SCI-Soil-D59-B	1	1	0	0	0
VanC_4_EU151753	Van	VanC	VanC	SCII-BeefManure-A	2	2	0	0	0
VanC_4_EU151753	Van	VanC	VanC	SCII-BeefManure-C	2	2	0	0	0
VanC_4_EU151753	Van	VanC	VanC	SCII-SoilBeef-D0-A	1	1	0	0	0
VanC_4_EU151753	Van	VanC	VanC	SCII-SoilBeef-D0-C	0	0	0	0	0
VanC_4_EU151753	Van	VanC	VanC	SCII-SoilPig-D0-B	5	2	0	3	0
VanC_4_EU151753	Van	VanC	VanC	SCII-SoilPig-D0-C	1	1	0	0	0
VanC_4_EU151753	Van	VanC	VanC	SCII-SwineManure-B	1	1	0	0	0
VanC_4_EU151753	Van	VanC	VanC	SCII-Water-D11-A	1	1	0	0	0
VanC_4_EU151753	Van	VanC	VanC	SCII-Water-D11-B	1	1	0	0	0
VanC_4_EU151753	Van	VanC	VanC	X1P23N1AFD7	2	2	0	0	0
VanC_4_EU151753	Van	VanC	VanC	X1P25N1BFD7	1	1	0	0	0
VanC_4_EU151753	Van	VanC	VanC	X1P26N1BFD7	2	2	0	0	0
VanC_4_EU151753	Van	VanC	VanC	X1P27N1BFD7	1	1	0	0	0
VanC_4_EU151753	Van	VanC	VanC	X1P37N3AFD7	1	1	0	0	0
VanC_4_EU151753	Van	VanC	VanC	X1P38N3AFD7	2	2	0	0	0
VanC_4_EU151753	Van	VanC	VanC	X1P39N3BFD7	1	1	0	0	0
VanC_4_EU151753	Van	VanC	VanC	X1P41N3BFD7	2	2	0	0	0
VanC_4_EU151753	Van	VanC	VanC	X1P42N3BFD7	2	2	0	0	0
VanC_4_EU151753	Van	VanC	VanC	X1P43N1AFD7	0	0	0	0	0
VanC_4_EU151753	Van	VanC	VanC	X1P48N1BFD7	1	1	0	0	0
VanC_4_EU151753	Van	VanC	VanC	X1P49N1BFD7	2	2	0	0	0
VanC_4_EU151753	Van	VanC	VanC	X1P5N1BFD7	1	1	0	0	0
VanC_4_EU151753	Van	VanC	VanC	X1P61N3AFD7	2	2	0	0	0
VanC_4_EU151753	Van	VanC	VanC	X1P63N3BFD7	2	0	0	2	0
VanC_4_EU151753	Van	VanC	VanC	X1P64N3BFD7	3	3	0	0	0
VanC_4_EU151753	Van	VanC	VanC	X1P65N3BFD7	1	1	0	0	0
VanC_5_EU151754	Van	VanC	VanC	Mock-0-0025spike-A	1	1	0	0	0
VanC_5_EU151754	Van	VanC	VanC	Mock-0-0025spike-B	1	1	0	0	0
VanC_5_EU151754	Van	VanC	VanC	Mock-0-009spike-C	3	3	0	0	0
VanC_5_EU151754	Van	VanC	VanC	Mock-0-025spike-A	1	1	0	0	0
VanC_5_EU151754	Van	VanC	VanC	Mock-0-025spike-B	1	1	0	0	0
VanC_5_EU151754	Van	VanC	VanC	Mock-0-12spike-C	3	3	0	0	0
VanC_5_EU151754	Van	VanC	VanC	Mock-0-25spike-B	1	1	0	0	0
VanC_5_EU151754	Van	VanC	VanC	Mock-0-25spike-C	1	1	0	0	0
VanC_5_EU151754	Van	VanC	VanC	Mock-0spike-A	1	1	0	0	0
VanC_5_EU151754	Van	VanC	VanC	Mock-0spike-B	2	2	0	0	0
VanC_5_EU151754	Van	VanC	VanC	Mock-0spike-C	1	1	0	0	0
VanC_5_EU151754	Van	VanC	VanC	NTC	1	1	0	0	0
VanC_5_EU151754	Van	VanC	VanC	SCI-Manure-0-025spike-B	3	3	0	0	0
VanC_5_EU151754	Van	VanC	VanC	SCI-Manure-0-025spike-C	2	2	0	0	0
VanC_5_EU151754	Van	VanC	VanC	SCI-Manure-A	1	1	0	0	0
VanC_5_EU151754	Van	VanC	VanC	SCI-Manure-C	1	1	0	0	0
VanC_5_EU151754	Van	VanC	VanC	SCI-Soil-D0-A	2	2	0	0	0
VanC_5_EU151754	Van	VanC	VanC	SCI-Soil-D0-B	1	1	0	0	0
VanC_5_EU151754	Van	VanC	VanC	SCI-Soil-D108-A	1	1	0	0	0
VanC_5_EU151754	Van	VanC	VanC	SCI-Soil-D108-B	1	1	0	0	0
VanC_5_EU151754	Van	VanC	VanC	SCI-Soil-D108-C	1	1	0	0	0
VanC_5_EU151754	Van	VanC	VanC	SCI-Soil-D24-A	4	4	0	0	0
VanC_5_EU151754	Van	VanC	VanC	SCI-Soil-D24-B	1	1	0	0	0
VanC_5_EU151754	Van	VanC	VanC	SCI-Soil-D24-C	1	1	0	0	0
VanC_5_EU151754	Van	VanC	VanC	SCI-Soil-D59-A	3	3	0	0	0
VanC_5_EU151754	Van	VanC	VanC	SCI-Soil-D59-B	2	2	0	0	0
VanC_5_EU151754	Van	VanC	VanC	SCI-Soil-D59-C	1	1	0	0	0
VanC_5_EU151754	Van	VanC	VanC	SCII-SoilBeef-D0-A	1	0	1	0	0
VanC_5_EU151754	Van	VanC	VanC	SCII-SoilBeef-D0-B	4	4	0	0	0
VanC_5_EU151754	Van	VanC	VanC	SCII-SoilBeef-D0-C	4	4	0	0	0
VanC_5_EU151754	Van	VanC	VanC	SCII-SoilPig-D0-A	5	5	0	0	0
VanC_5_EU151754	Van	VanC	VanC	SCII-SoilPig-D0-B	1	1	0	0	0
VanC_5_EU151754	Van	VanC	VanC	SCII-SwineManure-A	4	4	0	0	0
VanC_5_EU151754	Van	VanC	VanC	SCII-SwineManure-C	4	4	0	0	0
VanC_5_EU151754	Van	VanC	VanC	SCII-Water-D11-A	4	4	0	0	0
VanC_5_EU151754	Van	VanC	VanC	SCII-Water-D11-B	2	2	0	0	0
VanC_5_EU151754	Van	VanC	VanC	SCII-Water-D11-C	1	1	0	0	0
VanC_5_EU151754	Van	VanC	VanC	X1P23N1AFD7	1	1	0	0	0
VanC_5_EU151754	Van	VanC	VanC	X1P25N1BFD7	2	2	0	0	0
VanC_5_EU151754	Van	VanC	VanC	X1P26N1BFD7	2	2	0	0	0
VanC_5_EU151754	Van	VanC	VanC	X1P36N3AFD7	3	3	0	0	0
VanC_5_EU151754	Van	VanC	VanC	X1P37N3AFD7	1	1	0	0	0
VanC_5_EU151754	Van	VanC	VanC	X1P41N3BFD7	1	1	0	0	0
VanC_5_EU151754	Van	VanC	VanC	X1P42N3BFD7	2	2	0	0	0
VanC_5_EU151754	Van	VanC	VanC	X1P43N1AFD7	1	1	0	0	0
VanC_5_EU151754	Van	VanC	VanC	X1P46N1AFD7	3	3	0	0	0
VanC_5_EU151754	Van	VanC	VanC	X1P48N1BFD7	2	2	0	0	0
VanC_5_EU151754	Van	VanC	VanC	X1P49N1BFD7	1	1	0	0	0
VanC_5_EU151754	Van	VanC	VanC	X1P59N3AFD7	3	3	0	0	0
VanC_5_EU151754	Van	VanC	VanC	X1P5N1BFD7	4	4	0	0	0
VanC_5_EU151754	Van	VanC	VanC	X1P60N3AFD7	1	1	0	0	0
VanC_5_EU151754	Van	VanC	VanC	X1P61N3AFD7	4	4	0	0	0
VanC_5_EU151754	Van	VanC	VanC	X1P63N3BFD7	1	1	0	0	0
VanC_5_EU151754	Van	VanC	VanC	X1P65N3BFD7	2	2	0	0	0
VanD_2_AF175293	Van	VanD	VanD	Mock-0-0025spike-A	2	1	0	1	0
VanD_2_AF175293	Van	VanD	VanD	Mock-0-0025spike-B	6	5	0	1	0
VanD_2_AF175293	Van	VanD	VanD	Mock-0-0025spike-C	1	1	0	0	0
VanD_2_AF175293	Van	VanD	VanD	Mock-0-009spike-A	5	5	0	0	0
VanD_2_AF175293	Van	VanD	VanD	Mock-0-009spike-B	0	0	0	0	0
VanD_2_AF175293	Van	VanD	VanD	Mock-0-009spike-C	3	1	0	2	0
VanD_2_AF175293	Van	VanD	VanD	Mock-0-025spike-A	1	0	0	1	0
VanD_2_AF175293	Van	VanD	VanD	Mock-0-025spike-B	1	0	0	1	0
VanD_2_AF175293	Van	VanD	VanD	Mock-0-12spike-A	4	0	0	4	0
VanD_2_AF175293	Van	VanD	VanD	Mock-0-12spike-B	3	0	0	3	0
VanD_2_AF175293	Van	VanD	VanD	Mock-0-12spike-C	6	1	0	5	0
VanD_2_AF175293	Van	VanD	VanD	Mock-0-25spike-A	2	0	0	2	0
VanD_2_AF175293	Van	VanD	VanD	Mock-0-25spike-B	2	1	0	1	0
VanD_2_AF175293	Van	VanD	VanD	Mock-0-25spike-C	2	2	0	0	0
VanD_2_AF175293	Van	VanD	VanD	Mock-0spike-A	2	1	0	1	0
VanD_2_AF175293	Van	VanD	VanD	Mock-0spike-C	2	0	0	2	0
VanD_2_AF175293	Van	VanD	VanD	NTC	0	0	0	0	0
VanD_2_AF175293	Van	VanD	VanD	SCI-Manure-0-025spike-A	3	0	0	3	0
VanD_2_AF175293	Van	VanD	VanD	SCI-Manure-0-025spike-B	2	1	0	1	0
VanD_2_AF175293	Van	VanD	VanD	SCI-Manure-0-025spike-C	3	1	0	2	0
VanD_2_AF175293	Van	VanD	VanD	SCI-Manure-A	3	2	0	1	0
VanD_2_AF175293	Van	VanD	VanD	SCI-Manure-B	4	2	0	2	0
VanD_2_AF175293	Van	VanD	VanD	SCI-Manure-C	0	0	0	0	0
VanD_2_AF175293	Van	VanD	VanD	SCI-Soil-D108-A	1	0	0	1	0
VanD_2_AF175293	Van	VanD	VanD	SCI-Soil-D108-B	0	0	0	0	0
VanD_2_AF175293	Van	VanD	VanD	SCI-Soil-D108-C	1	1	0	0	0
VanD_2_AF175293	Van	VanD	VanD	SCI-Soil-D24-A	3	1	0	2	0
VanD_2_AF175293	Van	VanD	VanD	SCI-Soil-D24-B	2	2	0	0	0
VanD_2_AF175293	Van	VanD	VanD	SCI-Soil-D24-C	5	3	0	2	0
VanD_2_AF175293	Van	VanD	VanD	SCI-Soil-D59-A	2	2	0	0	0
VanD_2_AF175293	Van	VanD	VanD	SCI-Soil-D59-B	1	0	0	1	0
VanD_2_AF175293	Van	VanD	VanD	SCII-BeefManure-A	1	1	0	0	0
VanD_2_AF175293	Van	VanD	VanD	SCII-BeefManure-C	0	0	0	0	0
VanD_2_AF175293	Van	VanD	VanD	SCII-SoilBeef-D0-A	2	2	0	0	0
VanD_2_AF175293	Van	VanD	VanD	SCII-SoilBeef-D0-B	3	1	0	2	0
VanD_2_AF175293	Van	VanD	VanD	SCII-SoilBeef-D0-C	1	0	0	1	0
VanD_2_AF175293	Van	VanD	VanD	SCII-SoilPig-D0-A	1	1	0	0	0
VanD_2_AF175293	Van	VanD	VanD	SCII-SoilPig-D0-B	0	0	0	0	0
VanD_2_AF175293	Van	VanD	VanD	SCII-SoilPig-D0-C	1	1	0	0	0
VanD_2_AF175293	Van	VanD	VanD	SCII-SwineManure-A	1	1	0	0	0
VanD_2_AF175293	Van	VanD	VanD	SCII-SwineManure-C	1	1	0	0	0
VanD_2_AF175293	Van	VanD	VanD	SCII-Water-D11-A	2	1	0	1	0
VanD_2_AF175293	Van	VanD	VanD	SCII-Water-D11-B	4	3	0	1	0
VanD_2_AF175293	Van	VanD	VanD	SCII-Water-D11-C	2	2	0	0	0
VanD_2_AF175293	Van	VanD	VanD	X1P22N1AFD7	2	2	0	0	0
VanD_2_AF175293	Van	VanD	VanD	X1P26N1BFD7	0	0	0	0	0
VanD_2_AF175293	Van	VanD	VanD	X1P27N1BFD7	4	3	0	1	0
VanD_2_AF175293	Van	VanD	VanD	X1P36N3AFD7	4	4	0	0	0
VanD_2_AF175293	Van	VanD	VanD	X1P38N3AFD7	1	0	0	1	0
VanD_2_AF175293	Van	VanD	VanD	X1P39N3BFD7	1	1	0	0	0
VanD_2_AF175293	Van	VanD	VanD	X1P41N3BFD7	1	1	0	0	0
VanD_2_AF175293	Van	VanD	VanD	X1P42N3BFD7	0	0	0	0	0
VanD_2_AF175293	Van	VanD	VanD	X1P43N1AFD7	0	0	0	0	0
VanD_2_AF175293	Van	VanD	VanD	X1P44N1AFD7	1	1	0	0	0
VanD_2_AF175293	Van	VanD	VanD	X1P45N1AFD7	0	0	0	0	0
VanD_2_AF175293	Van	VanD	VanD	X1P46N1AFD7	5	2	0	3	0
VanD_2_AF175293	Van	VanD	VanD	X1P49N1BFD7	3	3	0	0	0
VanD_2_AF175293	Van	VanD	VanD	X1P59N3AFD7	1	1	0	0	0
VanD_2_AF175293	Van	VanD	VanD	X1P5N1BFD7	1	0	0	1	0
VanD_2_AF175293	Van	VanD	VanD	X1P60N3AFD7	2	2	0	0	0
VanD_2_AF175293	Van	VanD	VanD	X1P61N3AFD7	1	0	0	1	0
VanD_2_AF175293	Van	VanD	VanD	X1P63N3BFD7	0	0	0	0	0
VanD_2_AF175293	Van	VanD	VanD	X1P64N3BFD7	0	0	0	0	0
VanD_2_AF175293	Van	VanD	VanD	X1P65N3BFD7	2	1	0	1	0
VanD_2_AF175293	Van	VanD	VanD	X1P66N3BFD7	1	1	0	0	0
VanD_3_AY082011	Van	VanD	VanD	Mock-0-0025spike-A	2	1	0	1	0
VanD_3_AY082011	Van	VanD	VanD	Mock-0-009spike-A	4	4	0	0	0
VanD_3_AY082011	Van	VanD	VanD	Mock-0-009spike-B	3	0	0	3	0
VanD_3_AY082011	Van	VanD	VanD	Mock-0-009spike-C	1	0	0	1	0
VanD_3_AY082011	Van	VanD	VanD	Mock-0-025spike-B	1	0	0	1	0
VanD_3_AY082011	Van	VanD	VanD	Mock-0-12spike-A	1	0	0	1	0
VanD_3_AY082011	Van	VanD	VanD	Mock-0-12spike-B	1	0	0	1	0
VanD_3_AY082011	Van	VanD	VanD	Mock-0-25spike-A	3	1	0	2	0
VanD_3_AY082011	Van	VanD	VanD	Mock-0-25spike-B	1	0	0	1	0
VanD_3_AY082011	Van	VanD	VanD	Mock-0-25spike-C	3	1	0	2	0
VanD_3_AY082011	Van	VanD	VanD	Mock-0spike-A	1	1	0	0	0
VanD_3_AY082011	Van	VanD	VanD	Mock-0spike-B	2	2	0	0	0
VanD_3_AY082011	Van	VanD	VanD	Mock-0spike-C	3	1	0	2	0
VanD_3_AY082011	Van	VanD	VanD	NTC	0	0	0	0	0
VanD_3_AY082011	Van	VanD	VanD	SCI-Manure-0-025spike-A	1	1	0	0	0
VanD_3_AY082011	Van	VanD	VanD	SCI-Manure-0-025spike-B	5	2	0	3	0
VanD_3_AY082011	Van	VanD	VanD	SCI-Manure-0-025spike-C	3	2	0	1	0
VanD_3_AY082011	Van	VanD	VanD	SCI-Manure-A	3	3	0	0	0
VanD_3_AY082011	Van	VanD	VanD	SCI-Manure-B	1	1	0	0	0
VanD_3_AY082011	Van	VanD	VanD	SCI-Manure-C	7	6	0	1	0
VanD_3_AY082011	Van	VanD	VanD	SCI-Soil-D0-A	2	1	0	1	0
VanD_3_AY082011	Van	VanD	VanD	SCI-Soil-D0-B	0	0	0	0	0
VanD_3_AY082011	Van	VanD	VanD	SCI-Soil-D108-A	1	1	0	0	0
VanD_3_AY082011	Van	VanD	VanD	SCI-Soil-D108-C	0	0	0	0	0
VanD_3_AY082011	Van	VanD	VanD	SCI-Soil-D24-A	2	2	0	0	0
VanD_3_AY082011	Van	VanD	VanD	SCI-Soil-D24-B	0	0	0	0	0
VanD_3_AY082011	Van	VanD	VanD	SCI-Soil-D24-C	1	1	0	0	0
VanD_3_AY082011	Van	VanD	VanD	SCI-Soil-D59-A	1	1	0	0	0
VanD_3_AY082011	Van	VanD	VanD	SCI-Soil-D59-C	0	0	0	0	0
VanD_3_AY082011	Van	VanD	VanD	SCII-BeefManure-B	0	0	0	0	0
VanD_3_AY082011	Van	VanD	VanD	SCII-BeefManure-C	0	0	0	0	0
VanD_3_AY082011	Van	VanD	VanD	SCII-SoilBeef-D0-A	3	2	0	1	0
VanD_3_AY082011	Van	VanD	VanD	SCII-SoilBeef-D0-B	3	2	0	1	0
VanD_3_AY082011	Van	VanD	VanD	SCII-SoilBeef-D0-C	2	0	0	2	0
VanD_3_AY082011	Van	VanD	VanD	SCII-SoilPig-D0-A	3	3	0	0	0
VanD_3_AY082011	Van	VanD	VanD	SCII-SoilPig-D0-B	2	2	0	0	0
VanD_3_AY082011	Van	VanD	VanD	SCII-SoilPig-D0-C	3	3	0	0	0
VanD_3_AY082011	Van	VanD	VanD	SCII-Water-D11-A	1	1	0	0	0
VanD_3_AY082011	Van	VanD	VanD	SCII-Water-D11-B	4	4	0	0	0
VanD_3_AY082011	Van	VanD	VanD	SCII-Water-D11-C	3	3	0	0	0
VanD_3_AY082011	Van	VanD	VanD	X1P22N1AFD7	0	0	0	0	0
VanD_3_AY082011	Van	VanD	VanD	X1P23N1AFD7	1	1	0	0	0
VanD_3_AY082011	Van	VanD	VanD	X1P25N1BFD7	0	0	0	0	0
VanD_3_AY082011	Van	VanD	VanD	X1P26N1BFD7	0	0	0	0	0
VanD_3_AY082011	Van	VanD	VanD	X1P27N1BFD7	1	1	0	0	0
VanD_3_AY082011	Van	VanD	VanD	X1P37N3AFD7	1	1	0	0	0
VanD_3_AY082011	Van	VanD	VanD	X1P38N3AFD7	1	1	0	0	0
VanD_3_AY082011	Van	VanD	VanD	X1P41N3BFD7	1	1	0	0	0
VanD_3_AY082011	Van	VanD	VanD	X1P44N1AFD7	2	2	0	0	0
VanD_3_AY082011	Van	VanD	VanD	X1P46N1AFD7	2	0	0	2	0
VanD_3_AY082011	Van	VanD	VanD	X1P48N1BFD7	1	1	0	0	0
VanD_3_AY082011	Van	VanD	VanD	X1P59N3AFD7	0	0	0	0	0
VanD_3_AY082011	Van	VanD	VanD	X1P60N3AFD7	1	0	0	1	0
VanD_3_AY082011	Van	VanD	VanD	X1P61N3AFD7	3	1	0	2	0
VanD_3_AY082011	Van	VanD	VanD	X1P63N3BFD7	1	1	0	0	0
VanE_1_AF155139	Van	VanE	VanE	Mock-0-0025spike-B	1	1	0	0	0
VanE_1_AF155139	Van	VanE	VanE	Mock-0-025spike-A	2	1	0	1	0
VanE_1_AF155139	Van	VanE	VanE	Mock-0-025spike-B	3	2	0	1	0
VanE_1_AF155139	Van	VanE	VanE	Mock-0-12spike-A	0	0	0	0	0
VanE_1_AF155139	Van	VanE	VanE	Mock-0-12spike-B	1	0	0	1	0
VanE_1_AF155139	Van	VanE	VanE	Mock-0-12spike-C	2	0	0	2	0
VanE_1_AF155139	Van	VanE	VanE	Mock-0-25spike-A	0	0	0	0	0
VanE_1_AF155139	Van	VanE	VanE	Mock-0-25spike-B	1	0	0	1	0
VanE_1_AF155139	Van	VanE	VanE	Mock-0-25spike-C	2	0	0	2	0
VanE_1_AF155139	Van	VanE	VanE	Mock-0spike-B	3	2	0	1	0
VanE_1_AF155139	Van	VanE	VanE	Mock-0spike-C	0	0	0	0	0
VanE_1_AF155139	Van	VanE	VanE	SCI-Manure-0-025spike-A	1	0	0	1	0
VanE_1_AF155139	Van	VanE	VanE	SCI-Manure-0-025spike-C	1	0	0	1	0
VanE_1_AF155139	Van	VanE	VanE	SCI-Manure-B	1	1	0	0	0
VanE_1_AF155139	Van	VanE	VanE	SCI-Soil-D108-C	0	0	0	0	0
VanE_1_AF155139	Van	VanE	VanE	SCII-BeefManure-B	0	0	0	0	0
VanE_1_AF155139	Van	VanE	VanE	SCII-SoilBeef-D0-A	1	0	0	1	0
VanE_1_AF155139	Van	VanE	VanE	SCII-SoilBeef-D0-B	1	1	0	0	0
VanE_1_AF155139	Van	VanE	VanE	SCII-SoilPig-D0-B	1	0	0	1	0
VanE_1_AF155139	Van	VanE	VanE	SCII-SwineManure-B	1	1	0	0	0
VanE_1_AF155139	Van	VanE	VanE	SCII-Water-D11-B	1	1	0	0	0
VanE_1_AF155139	Van	VanE	VanE	SCII-Water-D11-C	3	2	0	1	0
VanE_1_AF155139	Van	VanE	VanE	X1P22N1AFD7	1	1	0	0	0
VanE_1_AF155139	Van	VanE	VanE	X1P24N1AFD7	0	0	0	0	0
VanE_1_AF155139	Van	VanE	VanE	X1P25N1BFD7	0	0	0	0	0
VanE_1_AF155139	Van	VanE	VanE	X1P27N1BFD7	1	0	0	1	0
VanE_1_AF155139	Van	VanE	VanE	X1P28N1BFD7	0	0	0	0	0
VanE_1_AF155139	Van	VanE	VanE	X1P36N3AFD7	1	1	0	0	0
VanE_1_AF155139	Van	VanE	VanE	X1P40N3BFD7	1	1	0	0	0
VanE_1_AF155139	Van	VanE	VanE	X1P44N1AFD7	0	0	0	0	0
VanE_1_AF155139	Van	VanE	VanE	X1P45N1AFD7	0	0	0	0	0
VanE_1_AF155139	Van	VanE	VanE	X1P46N1AFD7	1	0	0	1	0
VanE_1_AF155139	Van	VanE	VanE	X1P48N1BFD7	0	0	0	0	0
VanG_1_AY271782	Van	VanG	VanG	Mock-0-009spike-A	1	1	0	0	0
VanG_1_AY271782	Van	VanG	VanG	Mock-0-009spike-C	1	0	0	1	0
VanG_1_AY271782	Van	VanG	VanG	Mock-0-12spike-A	1	1	0	0	0
VanG_1_AY271782	Van	VanG	VanG	Mock-0-25spike-A	1	1	0	0	0
VanG_1_AY271782	Van	VanG	VanG	Mock-0-25spike-B	2	0	0	2	0
VanG_1_AY271782	Van	VanG	VanG	Mock-0spike-A	1	1	0	0	0
VanG_1_AY271782	Van	VanG	VanG	Mock-0spike-C	3	2	0	1	0
VanG_1_AY271782	Van	VanG	VanG	SCI-Manure-0-025spike-A	1	0	1	0	0
VanG_1_AY271782	Van	VanG	VanG	SCI-Manure-0-025spike-B	3	2	1	0	0
VanG_1_AY271782	Van	VanG	VanG	SCI-Manure-0-025spike-C	4	3	1	0	0
VanG_1_AY271782	Van	VanG	VanG	SCI-Manure-A	1	0	1	0	0
VanG_1_AY271782	Van	VanG	VanG	SCI-Manure-C	1	0	1	0	0
VanG_1_AY271782	Van	VanG	VanG	SCI-Soil-D108-B	0	0	0	0	0
VanG_1_AY271782	Van	VanG	VanG	SCI-Soil-D108-C	0	0	0	0	0
VanG_1_AY271782	Van	VanG	VanG	SCI-Soil-D24-A	1	1	0	0	0
VanG_1_AY271782	Van	VanG	VanG	SCI-Soil-D59-B	1	1	0	0	0
VanG_1_AY271782	Van	VanG	VanG	SCII-BeefManure-A	0	0	0	0	0
VanG_1_AY271782	Van	VanG	VanG	SCII-SoilBeef-D0-C	1	1	0	0	0
VanG_1_AY271782	Van	VanG	VanG	SCII-SwineManure-A	1	1	0	0	0
VanG_1_AY271782	Van	VanG	VanG	SCII-SwineManure-C	0	0	0	0	0
VanG_1_AY271782	Van	VanG	VanG	SCII-Water-D11-C	1	1	0	0	0
VanG_1_AY271782	Van	VanG	VanG	X1P22N1AFD7	1	1	0	0	0
VanG_1_AY271782	Van	VanG	VanG	X1P27N1BFD7	1	1	0	0	0
VanG_1_AY271782	Van	VanG	VanG	X1P36N3AFD7	2	2	0	0	0
VanG_1_AY271782	Van	VanG	VanG	X1P39N3BFD7	1	0	0	1	0
VanG_1_AY271782	Van	VanG	VanG	X1P46N1AFD7	1	0	0	1	0
VanG_1_AY271782	Van	VanG	VanG	X1P63N3BFD7	1	0	0	1	0
VanG_1_AY271782	Van	VanG	VanG	X1P66N3BFD7	1	0	0	1	0
VanH-A_1_FJ866609	Van	VanH	VanH-A	Mock-0-0025spike-A	24	21	0	3	0
VanH-A_1_FJ866609	Van	VanH	VanH-A	Mock-0-0025spike-B	70	69	0	1	0
VanH-A_1_FJ866609	Van	VanH	VanH-A	Mock-0-0025spike-C	40	39	0	1	0
VanH-A_1_FJ866609	Van	VanH	VanH-A	Mock-0-009spike-A	33	33	0	0	0
VanH-A_1_FJ866609	Van	VanH	VanH-A	Mock-0-009spike-B	3	2	0	1	0
VanH-A_1_FJ866609	Van	VanH	VanH-A	Mock-0-009spike-C	8	5	0	3	0
VanH-A_1_FJ866609	Van	VanH	VanH-A	Mock-0-025spike-A	5	4	0	1	0
VanH-A_1_FJ866609	Van	VanH	VanH-A	Mock-0-025spike-B	12	12	0	0	0
VanH-A_1_FJ866609	Van	VanH	VanH-A	Mock-0-025spike-C	27	27	0	0	0
VanH-A_1_FJ866609	Van	VanH	VanH-A	Mock-0-12spike-A	10	9	0	1	0
VanH-A_1_FJ866609	Van	VanH	VanH-A	Mock-0-12spike-B	3	1	0	2	0
VanH-A_1_FJ866609	Van	VanH	VanH-A	Mock-0-12spike-C	7	6	0	1	0
VanH-A_1_FJ866609	Van	VanH	VanH-A	Mock-0-25spike-A	7	6	0	1	0
VanH-A_1_FJ866609	Van	VanH	VanH-A	Mock-0-25spike-B	6	5	0	1	0
VanH-A_1_FJ866609	Van	VanH	VanH-A	Mock-0-25spike-C	27	27	0	0	0
VanH-A_1_FJ866609	Van	VanH	VanH-A	Mock-0spike-A	45	45	0	0	0
VanH-A_1_FJ866609	Van	VanH	VanH-A	Mock-0spike-B	12	12	0	0	0
VanH-A_1_FJ866609	Van	VanH	VanH-A	Mock-0spike-C	30	26	0	4	0
VanH-A_1_FJ866609	Van	VanH	VanH-A	NTC	33	33	0	0	0
VanH-A_1_FJ866609	Van	VanH	VanH-A	SCI-Manure-0-025spike-A	12	8	0	4	0
VanH-A_1_FJ866609	Van	VanH	VanH-A	SCI-Manure-0-025spike-B	22	22	0	0	0
VanH-A_1_FJ866609	Van	VanH	VanH-A	SCI-Manure-0-025spike-C	4	4	0	0	0
VanH-A_1_FJ866609	Van	VanH	VanH-A	SCI-Manure-A	38	36	0	2	0
VanH-A_1_FJ866609	Van	VanH	VanH-A	SCI-Manure-B	23	19	0	4	0
VanH-A_1_FJ866609	Van	VanH	VanH-A	SCI-Manure-C	33	32	0	1	0
VanH-A_1_FJ866609	Van	VanH	VanH-A	SCI-Soil-D0-A	20	20	0	0	0
VanH-A_1_FJ866609	Van	VanH	VanH-A	SCI-Soil-D0-B	12	12	0	0	0
VanH-A_1_FJ866609	Van	VanH	VanH-A	SCI-Soil-D108-A	15	15	0	0	0
VanH-A_1_FJ866609	Van	VanH	VanH-A	SCI-Soil-D108-B	6	4	0	2	0
VanH-A_1_FJ866609	Van	VanH	VanH-A	SCI-Soil-D108-C	4	4	0	0	0
VanH-A_1_FJ866609	Van	VanH	VanH-A	SCI-Soil-D24-A	19	17	0	2	0
VanH-A_1_FJ866609	Van	VanH	VanH-A	SCI-Soil-D24-B	26	26	0	0	0
VanH-A_1_FJ866609	Van	VanH	VanH-A	SCI-Soil-D24-C	19	19	0	0	0
VanH-A_1_FJ866609	Van	VanH	VanH-A	SCI-Soil-D59-A	95	95	0	0	0
VanH-A_1_FJ866609	Van	VanH	VanH-A	SCI-Soil-D59-B	27	25	0	2	0
VanH-A_1_FJ866609	Van	VanH	VanH-A	SCI-Soil-D59-C	9	9	0	0	0
VanH-A_1_FJ866609	Van	VanH	VanH-A	SCII-BeefManure-A	8	8	0	0	0
VanH-A_1_FJ866609	Van	VanH	VanH-A	SCII-BeefManure-B	4	4	0	0	0
VanH-A_1_FJ866609	Van	VanH	VanH-A	SCII-BeefManure-C	20	20	0	0	0
VanH-A_1_FJ866609	Van	VanH	VanH-A	SCII-SoilBeef-D0-A	52	52	0	0	0
VanH-A_1_FJ866609	Van	VanH	VanH-A	SCII-SoilBeef-D0-B	37	37	0	0	0
VanH-A_1_FJ866609	Van	VanH	VanH-A	SCII-SoilBeef-D0-C	3	3	0	0	0
VanH-A_1_FJ866609	Van	VanH	VanH-A	SCII-SoilPig-D0-A	8	8	0	0	0
VanH-A_1_FJ866609	Van	VanH	VanH-A	SCII-SoilPig-D0-B	14	14	0	0	0
VanH-A_1_FJ866609	Van	VanH	VanH-A	SCII-SoilPig-D0-C	11	10	0	1	0
VanH-A_1_FJ866609	Van	VanH	VanH-A	SCII-SwineManure-A	16	16	0	0	0
VanH-A_1_FJ866609	Van	VanH	VanH-A	SCII-SwineManure-B	2	2	0	0	0
VanH-A_1_FJ866609	Van	VanH	VanH-A	SCII-SwineManure-C	4	4	0	0	0
VanH-A_1_FJ866609	Van	VanH	VanH-A	SCII-Water-D11-A	53	53	0	0	0
VanH-A_1_FJ866609	Van	VanH	VanH-A	SCII-Water-D11-B	49	49	0	0	0
VanH-A_1_FJ866609	Van	VanH	VanH-A	SCII-Water-D11-C	35	35	0	0	0
VanH-A_1_FJ866609	Van	VanH	VanH-A	X1P22N1AFD7	9	9	0	0	0
VanH-A_1_FJ866609	Van	VanH	VanH-A	X1P23N1AFD7	10	9	0	1	0
VanH-A_1_FJ866609	Van	VanH	VanH-A	X1P24N1AFD7	3	3	0	0	0
VanH-A_1_FJ866609	Van	VanH	VanH-A	X1P25N1BFD7	18	18	0	0	0
VanH-A_1_FJ866609	Van	VanH	VanH-A	X1P26N1BFD7	9	9	0	0	0
VanH-A_1_FJ866609	Van	VanH	VanH-A	X1P27N1BFD7	21	21	0	0	0
VanH-A_1_FJ866609	Van	VanH	VanH-A	X1P28N1BFD7	7	6	0	1	0
VanH-A_1_FJ866609	Van	VanH	VanH-A	X1P36N3AFD7	22	22	0	0	0
VanH-A_1_FJ866609	Van	VanH	VanH-A	X1P37N3AFD7	7	7	0	0	0
VanH-A_1_FJ866609	Van	VanH	VanH-A	X1P38N3AFD7	42	41	0	1	0
VanH-A_1_FJ866609	Van	VanH	VanH-A	X1P39N3BFD7	12	12	0	0	0
VanH-A_1_FJ866609	Van	VanH	VanH-A	X1P40N3BFD7	2	2	0	0	0
VanH-A_1_FJ866609	Van	VanH	VanH-A	X1P41N3BFD7	13	13	0	0	0
VanH-A_1_FJ866609	Van	VanH	VanH-A	X1P42N3BFD7	12	12	0	0	0
VanH-A_1_FJ866609	Van	VanH	VanH-A	X1P43N1AFD7	7	7	0	0	0
VanH-A_1_FJ866609	Van	VanH	VanH-A	X1P44N1AFD7	6	6	0	0	0
VanH-A_1_FJ866609	Van	VanH	VanH-A	X1P45N1AFD7	6	6	0	0	0
VanH-A_1_FJ866609	Van	VanH	VanH-A	X1P46N1AFD7	3	2	0	1	0
VanH-A_1_FJ866609	Van	VanH	VanH-A	X1P47N1BFD7	9	9	0	0	0
VanH-A_1_FJ866609	Van	VanH	VanH-A	X1P48N1BFD7	14	14	0	0	0
VanH-A_1_FJ866609	Van	VanH	VanH-A	X1P49N1BFD7	25	25	0	0	0
VanH-A_1_FJ866609	Van	VanH	VanH-A	X1P59N3AFD7	7	5	0	2	0
VanH-A_1_FJ866609	Van	VanH	VanH-A	X1P5N1BFD7	7	7	0	0	0
VanH-A_1_FJ866609	Van	VanH	VanH-A	X1P60N3AFD7	13	13	0	0	0
VanH-A_1_FJ866609	Van	VanH	VanH-A	X1P61N3AFD7	5	5	0	0	0
VanH-A_1_FJ866609	Van	VanH	VanH-A	X1P63N3BFD7	8	8	0	0	0
VanH-A_1_FJ866609	Van	VanH	VanH-A	X1P64N3BFD7	6	6	0	0	0
VanH-A_1_FJ866609	Van	VanH	VanH-A	X1P65N3BFD7	16	16	0	0	0
VanH-A_1_FJ866609	Van	VanH	VanH-A	X1P66N3BFD7	1	1	0	0	0
VanH-A_Bc__7_Y15704	Van	VanH	VanH-A(Bc)	Mock-0-0025spike-A	4	3	0	1	0
VanH-A_Bc__7_Y15704	Van	VanH	VanH-A(Bc)	Mock-0-0025spike-B	6	4	0	2	0
VanH-A_Bc__7_Y15704	Van	VanH	VanH-A(Bc)	Mock-0-0025spike-C	10	7	0	3	0
VanH-A_Bc__7_Y15704	Van	VanH	VanH-A(Bc)	Mock-0-009spike-A	6	4	0	2	0
VanH-A_Bc__7_Y15704	Van	VanH	VanH-A(Bc)	Mock-0-009spike-B	4	3	0	1	0
VanH-A_Bc__7_Y15704	Van	VanH	VanH-A(Bc)	Mock-0-009spike-C	2	1	0	1	0
VanH-A_Bc__7_Y15704	Van	VanH	VanH-A(Bc)	Mock-0-025spike-A	1	1	0	0	0
VanH-A_Bc__7_Y15704	Van	VanH	VanH-A(Bc)	Mock-0-025spike-B	4	4	0	0	0
VanH-A_Bc__7_Y15704	Van	VanH	VanH-A(Bc)	Mock-0-025spike-C	1	1	0	0	0
VanH-A_Bc__7_Y15704	Van	VanH	VanH-A(Bc)	Mock-0-12spike-A	9	4	0	5	0
VanH-A_Bc__7_Y15704	Van	VanH	VanH-A(Bc)	Mock-0-12spike-B	5	2	0	3	0
VanH-A_Bc__7_Y15704	Van	VanH	VanH-A(Bc)	Mock-0-12spike-C	10	0	0	10	0
VanH-A_Bc__7_Y15704	Van	VanH	VanH-A(Bc)	Mock-0-25spike-A	3	3	0	0	0
VanH-A_Bc__7_Y15704	Van	VanH	VanH-A(Bc)	Mock-0-25spike-B	4	3	0	1	0
VanH-A_Bc__7_Y15704	Van	VanH	VanH-A(Bc)	Mock-0-25spike-C	8	3	0	5	0
VanH-A_Bc__7_Y15704	Van	VanH	VanH-A(Bc)	Mock-0spike-A	6	5	0	1	0
VanH-A_Bc__7_Y15704	Van	VanH	VanH-A(Bc)	Mock-0spike-B	6	4	0	2	0
VanH-A_Bc__7_Y15704	Van	VanH	VanH-A(Bc)	Mock-0spike-C	12	8	0	4	0
VanH-A_Bc__7_Y15704	Van	VanH	VanH-A(Bc)	NTC	4	3	0	1	0
VanH-A_Bc__7_Y15704	Van	VanH	VanH-A(Bc)	SCI-Manure-0-025spike-A	8	4	0	4	0
VanH-A_Bc__7_Y15704	Van	VanH	VanH-A(Bc)	SCI-Manure-0-025spike-B	6	2	0	4	0
VanH-A_Bc__7_Y15704	Van	VanH	VanH-A(Bc)	SCI-Manure-0-025spike-C	5	5	0	0	0
VanH-A_Bc__7_Y15704	Van	VanH	VanH-A(Bc)	SCI-Manure-A	7	5	0	2	0
VanH-A_Bc__7_Y15704	Van	VanH	VanH-A(Bc)	SCI-Manure-B	1	1	0	0	0
VanH-A_Bc__7_Y15704	Van	VanH	VanH-A(Bc)	SCI-Manure-C	6	4	0	2	0
VanH-A_Bc__7_Y15704	Van	VanH	VanH-A(Bc)	SCI-Soil-D0-A	2	2	0	0	0
VanH-A_Bc__7_Y15704	Van	VanH	VanH-A(Bc)	SCI-Soil-D0-B	4	4	0	0	0
VanH-A_Bc__7_Y15704	Van	VanH	VanH-A(Bc)	SCI-Soil-D108-A	8	7	0	1	0
VanH-A_Bc__7_Y15704	Van	VanH	VanH-A(Bc)	SCI-Soil-D108-B	2	2	0	0	0
VanH-A_Bc__7_Y15704	Van	VanH	VanH-A(Bc)	SCI-Soil-D108-C	5	5	0	0	0
VanH-A_Bc__7_Y15704	Van	VanH	VanH-A(Bc)	SCI-Soil-D24-A	1	0	0	1	0
VanH-A_Bc__7_Y15704	Van	VanH	VanH-A(Bc)	SCI-Soil-D24-B	6	6	0	0	0
VanH-A_Bc__7_Y15704	Van	VanH	VanH-A(Bc)	SCI-Soil-D24-C	6	3	0	3	0
VanH-A_Bc__7_Y15704	Van	VanH	VanH-A(Bc)	SCI-Soil-D59-A	7	6	0	1	0
VanH-A_Bc__7_Y15704	Van	VanH	VanH-A(Bc)	SCI-Soil-D59-B	6	5	0	1	0
VanH-A_Bc__7_Y15704	Van	VanH	VanH-A(Bc)	SCI-Soil-D59-C	9	8	0	1	0
VanH-A_Bc__7_Y15704	Van	VanH	VanH-A(Bc)	SCII-BeefManure-A	3	3	0	0	0
VanH-A_Bc__7_Y15704	Van	VanH	VanH-A(Bc)	SCII-BeefManure-B	3	1	0	2	0
VanH-A_Bc__7_Y15704	Van	VanH	VanH-A(Bc)	SCII-BeefManure-C	2	1	0	1	0
VanH-A_Bc__7_Y15704	Van	VanH	VanH-A(Bc)	SCII-SoilBeef-D0-A	4	4	0	0	0
VanH-A_Bc__7_Y15704	Van	VanH	VanH-A(Bc)	SCII-SoilBeef-D0-B	7	7	0	0	0
VanH-A_Bc__7_Y15704	Van	VanH	VanH-A(Bc)	SCII-SoilBeef-D0-C	3	1	0	2	0
VanH-A_Bc__7_Y15704	Van	VanH	VanH-A(Bc)	SCII-SoilPig-D0-A	7	5	0	2	0
VanH-A_Bc__7_Y15704	Van	VanH	VanH-A(Bc)	SCII-SoilPig-D0-B	7	6	0	1	0
VanH-A_Bc__7_Y15704	Van	VanH	VanH-A(Bc)	SCII-SoilPig-D0-C	2	2	0	0	0
VanH-A_Bc__7_Y15704	Van	VanH	VanH-A(Bc)	SCII-SwineManure-A	7	7	0	0	0
VanH-A_Bc__7_Y15704	Van	VanH	VanH-A(Bc)	SCII-SwineManure-B	6	5	0	1	0
VanH-A_Bc__7_Y15704	Van	VanH	VanH-A(Bc)	SCII-SwineManure-C	2	2	0	0	0
VanH-A_Bc__7_Y15704	Van	VanH	VanH-A(Bc)	SCII-Water-D11-A	9	8	0	1	0
VanH-A_Bc__7_Y15704	Van	VanH	VanH-A(Bc)	SCII-Water-D11-B	4	4	0	0	0
VanH-A_Bc__7_Y15704	Van	VanH	VanH-A(Bc)	SCII-Water-D11-C	6	6	0	0	0
VanH-A_Bc__7_Y15704	Van	VanH	VanH-A(Bc)	X1P22N1AFD7	8	6	0	2	0
VanH-A_Bc__7_Y15704	Van	VanH	VanH-A(Bc)	X1P23N1AFD7	5	4	0	1	0
VanH-A_Bc__7_Y15704	Van	VanH	VanH-A(Bc)	X1P24N1AFD7	2	2	0	0	0
VanH-A_Bc__7_Y15704	Van	VanH	VanH-A(Bc)	X1P25N1BFD7	6	6	0	0	0
VanH-A_Bc__7_Y15704	Van	VanH	VanH-A(Bc)	X1P26N1BFD7	4	4	0	0	0
VanH-A_Bc__7_Y15704	Van	VanH	VanH-A(Bc)	X1P27N1BFD7	1	1	0	0	0
VanH-A_Bc__7_Y15704	Van	VanH	VanH-A(Bc)	X1P28N1BFD7	3	3	0	0	0
VanH-A_Bc__7_Y15704	Van	VanH	VanH-A(Bc)	X1P36N3AFD7	1	1	0	0	0
VanH-A_Bc__7_Y15704	Van	VanH	VanH-A(Bc)	X1P37N3AFD7	5	5	0	0	0
VanH-A_Bc__7_Y15704	Van	VanH	VanH-A(Bc)	X1P38N3AFD7	3	3	0	0	0
VanH-A_Bc__7_Y15704	Van	VanH	VanH-A(Bc)	X1P39N3BFD7	1	1	0	0	0
VanH-A_Bc__7_Y15704	Van	VanH	VanH-A(Bc)	X1P40N3BFD7	2	2	0	0	0
VanH-A_Bc__7_Y15704	Van	VanH	VanH-A(Bc)	X1P41N3BFD7	5	5	0	0	0
VanH-A_Bc__7_Y15704	Van	VanH	VanH-A(Bc)	X1P42N3BFD7	6	4	0	2	0
VanH-A_Bc__7_Y15704	Van	VanH	VanH-A(Bc)	X1P43N1AFD7	4	3	0	1	0
VanH-A_Bc__7_Y15704	Van	VanH	VanH-A(Bc)	X1P44N1AFD7	1	1	0	0	0
VanH-A_Bc__7_Y15704	Van	VanH	VanH-A(Bc)	X1P45N1AFD7	1	0	0	1	0
VanH-A_Bc__7_Y15704	Van	VanH	VanH-A(Bc)	X1P46N1AFD7	7	3	0	4	0
VanH-A_Bc__7_Y15704	Van	VanH	VanH-A(Bc)	X1P47N1BFD7	3	2	0	1	0
VanH-A_Bc__7_Y15704	Van	VanH	VanH-A(Bc)	X1P48N1BFD7	3	3	0	0	0
VanH-A_Bc__7_Y15704	Van	VanH	VanH-A(Bc)	X1P49N1BFD7	4	4	0	0	0
VanH-A_Bc__7_Y15704	Van	VanH	VanH-A(Bc)	X1P59N3AFD7	3	2	0	1	0
VanH-A_Bc__7_Y15704	Van	VanH	VanH-A(Bc)	X1P5N1BFD7	3	3	0	0	0
VanH-A_Bc__7_Y15704	Van	VanH	VanH-A(Bc)	X1P60N3AFD7	5	4	0	1	0
VanH-A_Bc__7_Y15704	Van	VanH	VanH-A(Bc)	X1P61N3AFD7	6	4	0	2	0
VanH-A_Bc__7_Y15704	Van	VanH	VanH-A(Bc)	X1P63N3BFD7	6	5	0	1	0
VanH-A_Bc__7_Y15704	Van	VanH	VanH-A(Bc)	X1P64N3BFD7	5	5	0	0	0
VanH-A_Bc__7_Y15704	Van	VanH	VanH-A(Bc)	X1P65N3BFD7	2	2	0	0	0
VanH-A_Bc__7_Y15704	Van	VanH	VanH-A(Bc)	X1P66N3BFD7	2	1	0	1	0
VanH-Ac1_6_DQ246438	Van	VanH	VanH-Ac1	Mock-0-0025spike-A	25	1	0	24	0
VanH-Ac1_6_DQ246438	Van	VanH	VanH-Ac1	Mock-0-0025spike-B	7	0	0	7	0
VanH-Ac1_6_DQ246438	Van	VanH	VanH-Ac1	Mock-0-0025spike-C	8	1	0	7	0
VanH-Ac1_6_DQ246438	Van	VanH	VanH-Ac1	Mock-0-009spike-A	22	6	0	16	0
VanH-Ac1_6_DQ246438	Van	VanH	VanH-Ac1	Mock-0-009spike-B	15	0	0	15	0
VanH-Ac1_6_DQ246438	Van	VanH	VanH-Ac1	Mock-0-009spike-C	16	1	0	15	0
VanH-Ac1_6_DQ246438	Van	VanH	VanH-Ac1	Mock-0-025spike-A	26	1	0	25	0
VanH-Ac1_6_DQ246438	Van	VanH	VanH-Ac1	Mock-0-025spike-B	13	2	0	11	0
VanH-Ac1_6_DQ246438	Van	VanH	VanH-Ac1	Mock-0-025spike-C	4	2	0	2	0
VanH-Ac1_6_DQ246438	Van	VanH	VanH-Ac1	Mock-0-12spike-A	26	2	0	24	0
VanH-Ac1_6_DQ246438	Van	VanH	VanH-Ac1	Mock-0-12spike-B	21	3	0	18	0
VanH-Ac1_6_DQ246438	Van	VanH	VanH-Ac1	Mock-0-12spike-C	52	0	0	52	0
VanH-Ac1_6_DQ246438	Van	VanH	VanH-Ac1	Mock-0-25spike-A	25	1	0	24	0
VanH-Ac1_6_DQ246438	Van	VanH	VanH-Ac1	Mock-0-25spike-B	17	3	0	14	0
VanH-Ac1_6_DQ246438	Van	VanH	VanH-Ac1	Mock-0-25spike-C	7	0	0	7	0
VanH-Ac1_6_DQ246438	Van	VanH	VanH-Ac1	Mock-0spike-A	7	3	0	4	0
VanH-Ac1_6_DQ246438	Van	VanH	VanH-Ac1	Mock-0spike-B	10	0	0	10	0
VanH-Ac1_6_DQ246438	Van	VanH	VanH-Ac1	Mock-0spike-C	34	1	0	33	0
VanH-Ac1_6_DQ246438	Van	VanH	VanH-Ac1	NTC	7	6	0	1	0
VanH-Ac1_6_DQ246438	Van	VanH	VanH-Ac1	SCI-Manure-0-025spike-A	10	1	0	9	0
VanH-Ac1_6_DQ246438	Van	VanH	VanH-Ac1	SCI-Manure-0-025spike-B	4	1	0	3	0
VanH-Ac1_6_DQ246438	Van	VanH	VanH-Ac1	SCI-Manure-0-025spike-C	12	1	0	11	0
VanH-Ac1_6_DQ246438	Van	VanH	VanH-Ac1	SCI-Manure-A	9	4	0	5	0
VanH-Ac1_6_DQ246438	Van	VanH	VanH-Ac1	SCI-Manure-B	7	2	0	5	0
VanH-Ac1_6_DQ246438	Van	VanH	VanH-Ac1	SCI-Manure-C	14	4	0	10	0
VanH-Ac1_6_DQ246438	Van	VanH	VanH-Ac1	SCI-Soil-D0-A	3	2	0	1	0
VanH-Ac1_6_DQ246438	Van	VanH	VanH-Ac1	SCI-Soil-D0-B	6	4	0	2	0
VanH-Ac1_6_DQ246438	Van	VanH	VanH-Ac1	SCI-Soil-D108-A	8	4	0	4	0
VanH-Ac1_6_DQ246438	Van	VanH	VanH-Ac1	SCI-Soil-D108-B	5	1	0	4	0
VanH-Ac1_6_DQ246438	Van	VanH	VanH-Ac1	SCI-Soil-D108-C	2	0	0	2	0
VanH-Ac1_6_DQ246438	Van	VanH	VanH-Ac1	SCI-Soil-D24-A	13	5	0	8	0
VanH-Ac1_6_DQ246438	Van	VanH	VanH-Ac1	SCI-Soil-D24-B	7	2	0	5	0
VanH-Ac1_6_DQ246438	Van	VanH	VanH-Ac1	SCI-Soil-D24-C	6	2	0	4	0
VanH-Ac1_6_DQ246438	Van	VanH	VanH-Ac1	SCI-Soil-D59-A	2	2	0	0	0
VanH-Ac1_6_DQ246438	Van	VanH	VanH-Ac1	SCI-Soil-D59-B	9	4	0	5	0
VanH-Ac1_6_DQ246438	Van	VanH	VanH-Ac1	SCI-Soil-D59-C	1	0	0	1	0
VanH-Ac1_6_DQ246438	Van	VanH	VanH-Ac1	SCII-BeefManure-A	3	1	0	2	0
VanH-Ac1_6_DQ246438	Van	VanH	VanH-Ac1	SCII-BeefManure-B	3	0	0	3	0
VanH-Ac1_6_DQ246438	Van	VanH	VanH-Ac1	SCII-BeefManure-C	5	4	0	1	0
VanH-Ac1_6_DQ246438	Van	VanH	VanH-Ac1	SCII-SoilBeef-D0-A	3	2	0	1	0
VanH-Ac1_6_DQ246438	Van	VanH	VanH-Ac1	SCII-SoilBeef-D0-B	4	2	0	2	0
VanH-Ac1_6_DQ246438	Van	VanH	VanH-Ac1	SCII-SoilBeef-D0-C	3	0	0	3	0
VanH-Ac1_6_DQ246438	Van	VanH	VanH-Ac1	SCII-SoilPig-D0-A	5	3	0	2	0
VanH-Ac1_6_DQ246438	Van	VanH	VanH-Ac1	SCII-SoilPig-D0-B	0	0	0	0	0
VanH-Ac1_6_DQ246438	Van	VanH	VanH-Ac1	SCII-SoilPig-D0-C	6	2	0	4	0
VanH-Ac1_6_DQ246438	Van	VanH	VanH-Ac1	SCII-SwineManure-A	3	2	0	1	0
VanH-Ac1_6_DQ246438	Van	VanH	VanH-Ac1	SCII-SwineManure-B	5	3	0	2	0
VanH-Ac1_6_DQ246438	Van	VanH	VanH-Ac1	SCII-SwineManure-C	3	1	0	2	0
VanH-Ac1_6_DQ246438	Van	VanH	VanH-Ac1	SCII-Water-D11-A	6	2	0	4	0
VanH-Ac1_6_DQ246438	Van	VanH	VanH-Ac1	SCII-Water-D11-B	4	3	0	1	0
VanH-Ac1_6_DQ246438	Van	VanH	VanH-Ac1	SCII-Water-D11-C	1	0	0	1	0
VanH-Ac1_6_DQ246438	Van	VanH	VanH-Ac1	X1P22N1AFD7	3	3	0	0	0
VanH-Ac1_6_DQ246438	Van	VanH	VanH-Ac1	X1P23N1AFD7	8	5	0	3	0
VanH-Ac1_6_DQ246438	Van	VanH	VanH-Ac1	X1P24N1AFD7	3	1	0	2	0
VanH-Ac1_6_DQ246438	Van	VanH	VanH-Ac1	X1P25N1BFD7	4	2	0	2	0
VanH-Ac1_6_DQ246438	Van	VanH	VanH-Ac1	X1P26N1BFD7	1	0	0	1	0
VanH-Ac1_6_DQ246438	Van	VanH	VanH-Ac1	X1P27N1BFD7	4	2	0	2	0
VanH-Ac1_6_DQ246438	Van	VanH	VanH-Ac1	X1P28N1BFD7	0	0	0	0	0
VanH-Ac1_6_DQ246438	Van	VanH	VanH-Ac1	X1P36N3AFD7	4	1	0	3	0
VanH-Ac1_6_DQ246438	Van	VanH	VanH-Ac1	X1P37N3AFD7	0	0	0	0	0
VanH-Ac1_6_DQ246438	Van	VanH	VanH-Ac1	X1P38N3AFD7	2	2	0	0	0
VanH-Ac1_6_DQ246438	Van	VanH	VanH-Ac1	X1P39N3BFD7	1	1	0	0	0
VanH-Ac1_6_DQ246438	Van	VanH	VanH-Ac1	X1P40N3BFD7	4	2	0	2	0
VanH-Ac1_6_DQ246438	Van	VanH	VanH-Ac1	X1P41N3BFD7	7	3	0	4	0
VanH-Ac1_6_DQ246438	Van	VanH	VanH-Ac1	X1P42N3BFD7	8	4	0	4	0
VanH-Ac1_6_DQ246438	Van	VanH	VanH-Ac1	X1P43N1AFD7	3	0	0	3	0
VanH-Ac1_6_DQ246438	Van	VanH	VanH-Ac1	X1P44N1AFD7	5	2	0	3	0
VanH-Ac1_6_DQ246438	Van	VanH	VanH-Ac1	X1P45N1AFD7	4	1	0	3	0
VanH-Ac1_6_DQ246438	Van	VanH	VanH-Ac1	X1P46N1AFD7	4	2	0	2	0
VanH-Ac1_6_DQ246438	Van	VanH	VanH-Ac1	X1P47N1BFD7	5	2	0	3	0
VanH-Ac1_6_DQ246438	Van	VanH	VanH-Ac1	X1P48N1BFD7	3	1	0	2	0
VanH-Ac1_6_DQ246438	Van	VanH	VanH-Ac1	X1P49N1BFD7	1	0	0	1	0
VanH-Ac1_6_DQ246438	Van	VanH	VanH-Ac1	X1P59N3AFD7	6	3	0	3	0
VanH-Ac1_6_DQ246438	Van	VanH	VanH-Ac1	X1P5N1BFD7	3	2	0	1	0
VanH-Ac1_6_DQ246438	Van	VanH	VanH-Ac1	X1P60N3AFD7	1	1	0	0	0
VanH-Ac1_6_DQ246438	Van	VanH	VanH-Ac1	X1P61N3AFD7	11	3	0	8	0
VanH-Ac1_6_DQ246438	Van	VanH	VanH-Ac1	X1P63N3BFD7	3	2	0	1	0
VanH-Ac1_6_DQ246438	Van	VanH	VanH-Ac1	X1P64N3BFD7	2	1	0	1	0
VanH-Ac1_6_DQ246438	Van	VanH	VanH-Ac1	X1P65N3BFD7	3	1	0	2	0
VanH-Ac1_6_DQ246438	Van	VanH	VanH-Ac1	X1P66N3BFD7	0	0	0	0	0
VanH-Ao1_8_AF060799	Van	VanH	VanH-Ao1	Mock-0-0025spike-A	2	0	0	2	0
VanH-Ao1_8_AF060799	Van	VanH	VanH-Ao1	Mock-0-0025spike-B	0	0	0	0	0
VanH-Ao1_8_AF060799	Van	VanH	VanH-Ao1	Mock-0-009spike-A	2	1	0	1	0
VanH-Ao1_8_AF060799	Van	VanH	VanH-Ao1	Mock-0-009spike-B	1	0	0	1	0
VanH-Ao1_8_AF060799	Van	VanH	VanH-Ao1	Mock-0-009spike-C	1	0	0	1	0
VanH-Ao1_8_AF060799	Van	VanH	VanH-Ao1	Mock-0-025spike-A	1	0	0	1	0
VanH-Ao1_8_AF060799	Van	VanH	VanH-Ao1	Mock-0-025spike-B	1	0	0	1	0
VanH-Ao1_8_AF060799	Van	VanH	VanH-Ao1	Mock-0-12spike-A	1	0	0	1	0
VanH-Ao1_8_AF060799	Van	VanH	VanH-Ao1	Mock-0-12spike-B	1	0	0	1	0
VanH-Ao1_8_AF060799	Van	VanH	VanH-Ao1	Mock-0-25spike-A	3	0	0	3	0
VanH-Ao1_8_AF060799	Van	VanH	VanH-Ao1	Mock-0-25spike-B	1	0	0	1	0
VanH-Ao1_8_AF060799	Van	VanH	VanH-Ao1	Mock-0-25spike-C	1	0	0	1	0
VanH-Ao1_8_AF060799	Van	VanH	VanH-Ao1	Mock-0spike-B	0	0	0	0	0
VanH-Ao1_8_AF060799	Van	VanH	VanH-Ao1	Mock-0spike-C	3	1	0	2	0
VanH-Ao1_8_AF060799	Van	VanH	VanH-Ao1	SCI-Manure-0-025spike-C	4	3	0	1	0
VanH-Ao1_8_AF060799	Van	VanH	VanH-Ao1	SCI-Soil-D0-A	1	1	0	0	0
VanH-Ao1_8_AF060799	Van	VanH	VanH-Ao1	SCI-Soil-D108-A	0	0	0	0	0
VanH-Ao1_8_AF060799	Van	VanH	VanH-Ao1	SCI-Soil-D108-B	1	0	0	1	0
VanH-Ao1_8_AF060799	Van	VanH	VanH-Ao1	SCI-Soil-D108-C	1	0	0	1	0
VanH-Ao1_8_AF060799	Van	VanH	VanH-Ao1	SCI-Soil-D59-B	3	2	0	1	0
VanH-Ao1_8_AF060799	Van	VanH	VanH-Ao1	SCI-Soil-D59-C	1	1	0	0	0
VanH-Ao1_8_AF060799	Van	VanH	VanH-Ao1	SCII-BeefManure-A	2	2	0	0	0
VanH-Ao1_8_AF060799	Van	VanH	VanH-Ao1	SCII-SoilBeef-D0-B	3	3	0	0	0
VanH-Ao1_8_AF060799	Van	VanH	VanH-Ao1	SCII-SoilBeef-D0-C	2	1	0	1	0
VanH-Ao1_8_AF060799	Van	VanH	VanH-Ao1	SCII-SwineManure-C	2	2	0	0	0
VanH-Ao1_8_AF060799	Van	VanH	VanH-Ao1	SCII-Water-D11-A	0	0	0	0	0
VanH-Ao1_8_AF060799	Van	VanH	VanH-Ao1	SCII-Water-D11-B	0	0	0	0	0
VanH-Ao1_8_AF060799	Van	VanH	VanH-Ao1	X1P25N1BFD7	0	0	0	0	0
VanH-Ao1_8_AF060799	Van	VanH	VanH-Ao1	X1P27N1BFD7	0	0	0	0	0
VanH-Ao1_8_AF060799	Van	VanH	VanH-Ao1	X1P43N1AFD7	0	0	0	0	0
VanH-Ao1_8_AF060799	Van	VanH	VanH-Ao1	X1P44N1AFD7	1	1	0	0	0
VanH-Ao1_8_AF060799	Van	VanH	VanH-Ao1	X1P46N1AFD7	1	0	0	1	0
VanH-Ao1_8_AF060799	Van	VanH	VanH-Ao1	X1P49N1BFD7	0	0	0	0	0
VanH-Ao1_8_AF060799	Van	VanH	VanH-Ao1	X1P60N3AFD7	1	1	0	0	0
VanH-Ao1_8_AF060799	Van	VanH	VanH-Ao1	X1P61N3AFD7	2	1	0	1	0
VanH-Ao1_8_AF060799	Van	VanH	VanH-Ao1	X1P65N3BFD7	1	0	0	1	0
VanH-B_1_AF192329	Van	VanH	VanH-B	Mock-0-009spike-A	2	2	0	0	0
VanH-B_1_AF192329	Van	VanH	VanH-B	Mock-0-025spike-A	0	0	0	0	0
VanH-B_1_AF192329	Van	VanH	VanH-B	Mock-0-025spike-C	2	2	0	0	0
VanH-B_1_AF192329	Van	VanH	VanH-B	SCI-Manure-0-025spike-A	1	1	0	0	0
VanH-B_1_AF192329	Van	VanH	VanH-B	SCI-Manure-0-025spike-B	4	1	0	3	0
VanH-B_1_AF192329	Van	VanH	VanH-B	SCI-Manure-0-025spike-C	6	6	0	0	0
VanH-B_1_AF192329	Van	VanH	VanH-B	SCI-Manure-A	5	5	0	0	0
VanH-B_1_AF192329	Van	VanH	VanH-B	SCI-Manure-B	3	1	0	2	0
VanH-B_1_AF192329	Van	VanH	VanH-B	SCI-Manure-C	1	1	0	0	0
VanH-B_1_AF192329	Van	VanH	VanH-B	SCI-Soil-D0-A	1	1	0	0	0
VanH-B_1_AF192329	Van	VanH	VanH-B	SCI-Soil-D0-B	1	1	0	0	0
VanH-B_1_AF192329	Van	VanH	VanH-B	SCI-Soil-D108-A	1	1	0	0	0
VanH-B_1_AF192329	Van	VanH	VanH-B	SCI-Soil-D108-C	1	1	0	0	0
VanH-B_1_AF192329	Van	VanH	VanH-B	SCI-Soil-D59-A	1	1	0	0	0
VanH-B_1_AF192329	Van	VanH	VanH-B	SCI-Soil-D59-B	1	1	0	0	0
VanH-B_1_AF192329	Van	VanH	VanH-B	SCI-Soil-D59-C	1	1	0	0	0
VanH-B_1_AF192329	Van	VanH	VanH-B	SCII-BeefManure-B	1	0	0	1	0
VanH-B_1_AF192329	Van	VanH	VanH-B	SCII-BeefManure-C	1	1	0	0	0
VanH-B_1_AF192329	Van	VanH	VanH-B	SCII-SoilBeef-D0-A	2	2	0	0	0
VanH-B_1_AF192329	Van	VanH	VanH-B	SCII-SoilBeef-D0-B	2	2	0	0	0
VanH-B_1_AF192329	Van	VanH	VanH-B	SCII-SoilPig-D0-A	1	1	0	0	0
VanH-B_1_AF192329	Van	VanH	VanH-B	SCII-SoilPig-D0-B	1	1	0	0	0
VanH-B_1_AF192329	Van	VanH	VanH-B	SCII-SwineManure-A	4	4	0	0	0
VanH-B_1_AF192329	Van	VanH	VanH-B	SCII-SwineManure-B	2	2	0	0	0
VanH-B_1_AF192329	Van	VanH	VanH-B	SCII-SwineManure-C	3	3	0	0	0
VanH-B_1_AF192329	Van	VanH	VanH-B	SCII-Water-D11-A	2	2	0	0	0
VanH-B_1_AF192329	Van	VanH	VanH-B	SCII-Water-D11-B	2	2	0	0	0
VanH-B_1_AF192329	Van	VanH	VanH-B	SCII-Water-D11-C	3	3	0	0	0
VanH-B_1_AF192329	Van	VanH	VanH-B	X1P22N1AFD7	1	1	0	0	0
VanH-B_1_AF192329	Van	VanH	VanH-B	X1P23N1AFD7	1	1	0	0	0
VanH-B_1_AF192329	Van	VanH	VanH-B	X1P28N1BFD7	1	1	0	0	0
VanH-B_1_AF192329	Van	VanH	VanH-B	X1P38N3AFD7	1	1	0	0	0
VanH-B_1_AF192329	Van	VanH	VanH-B	X1P39N3BFD7	1	1	0	0	0
VanH-B_1_AF192329	Van	VanH	VanH-B	X1P42N3BFD7	1	1	0	0	0
VanH-B_1_AF192329	Van	VanH	VanH-B	X1P46N1AFD7	8	0	0	8	0
VanH-B_1_AF192329	Van	VanH	VanH-B	X1P59N3AFD7	1	1	0	0	0
VanH-B_1_AF192329	Van	VanH	VanH-B	X1P61N3AFD7	1	1	0	0	0
VanH-B_1_AF192329	Van	VanH	VanH-B	X1P63N3BFD7	2	2	0	0	0
VanH-D_1_AB242319	Van	VanH	VanH-D	Mock-0-0025spike-A	6	2	0	4	0
VanH-D_1_AB242319	Van	VanH	VanH-D	Mock-0-0025spike-B	5	4	0	1	0
VanH-D_1_AB242319	Van	VanH	VanH-D	Mock-0-0025spike-C	7	5	0	2	0
VanH-D_1_AB242319	Van	VanH	VanH-D	Mock-0-009spike-A	9	5	0	4	0
VanH-D_1_AB242319	Van	VanH	VanH-D	Mock-0-009spike-B	9	5	0	4	0
VanH-D_1_AB242319	Van	VanH	VanH-D	Mock-0-009spike-C	9	2	0	7	0
VanH-D_1_AB242319	Van	VanH	VanH-D	Mock-0-025spike-A	2	1	0	1	0
VanH-D_1_AB242319	Van	VanH	VanH-D	Mock-0-025spike-B	7	3	0	4	0
VanH-D_1_AB242319	Van	VanH	VanH-D	Mock-0-025spike-C	0	0	0	0	0
VanH-D_1_AB242319	Van	VanH	VanH-D	Mock-0-12spike-A	10	5	0	5	0
VanH-D_1_AB242319	Van	VanH	VanH-D	Mock-0-12spike-B	9	1	0	8	0
VanH-D_1_AB242319	Van	VanH	VanH-D	Mock-0-12spike-C	12	5	0	7	0
VanH-D_1_AB242319	Van	VanH	VanH-D	Mock-0-25spike-A	2	0	0	2	0
VanH-D_1_AB242319	Van	VanH	VanH-D	Mock-0-25spike-B	1	0	0	1	0
VanH-D_1_AB242319	Van	VanH	VanH-D	Mock-0-25spike-C	5	5	0	0	0
VanH-D_1_AB242319	Van	VanH	VanH-D	Mock-0spike-A	18	17	0	1	0
VanH-D_1_AB242319	Van	VanH	VanH-D	Mock-0spike-B	6	3	0	3	0
VanH-D_1_AB242319	Van	VanH	VanH-D	Mock-0spike-C	13	4	0	9	0
VanH-D_1_AB242319	Van	VanH	VanH-D	NTC	5	5	0	0	0
VanH-D_1_AB242319	Van	VanH	VanH-D	SCI-Manure-0-025spike-A	4	2	0	2	0
VanH-D_1_AB242319	Van	VanH	VanH-D	SCI-Manure-0-025spike-B	6	3	0	3	0
VanH-D_1_AB242319	Van	VanH	VanH-D	SCI-Manure-0-025spike-C	5	1	0	4	0
VanH-D_1_AB242319	Van	VanH	VanH-D	SCI-Manure-A	7	5	0	2	0
VanH-D_1_AB242319	Van	VanH	VanH-D	SCI-Manure-B	6	3	0	3	0
VanH-D_1_AB242319	Van	VanH	VanH-D	SCI-Manure-C	6	3	0	3	0
VanH-D_1_AB242319	Van	VanH	VanH-D	SCI-Soil-D0-A	7	3	0	4	0
VanH-D_1_AB242319	Van	VanH	VanH-D	SCI-Soil-D0-B	6	4	0	2	0
VanH-D_1_AB242319	Van	VanH	VanH-D	SCI-Soil-D108-A	15	14	0	1	0
VanH-D_1_AB242319	Van	VanH	VanH-D	SCI-Soil-D108-B	3	2	0	1	0
VanH-D_1_AB242319	Van	VanH	VanH-D	SCI-Soil-D108-C	5	5	0	0	0
VanH-D_1_AB242319	Van	VanH	VanH-D	SCI-Soil-D24-A	6	1	0	5	0
VanH-D_1_AB242319	Van	VanH	VanH-D	SCI-Soil-D24-B	13	13	0	0	0
VanH-D_1_AB242319	Van	VanH	VanH-D	SCI-Soil-D24-C	6	4	0	2	0
VanH-D_1_AB242319	Van	VanH	VanH-D	SCI-Soil-D59-A	5	4	0	1	0
VanH-D_1_AB242319	Van	VanH	VanH-D	SCI-Soil-D59-B	6	4	0	2	0
VanH-D_1_AB242319	Van	VanH	VanH-D	SCI-Soil-D59-C	8	8	0	0	0
VanH-D_1_AB242319	Van	VanH	VanH-D	SCII-BeefManure-A	3	2	0	1	0
VanH-D_1_AB242319	Van	VanH	VanH-D	SCII-BeefManure-B	3	3	0	0	0
VanH-D_1_AB242319	Van	VanH	VanH-D	SCII-BeefManure-C	3	2	0	1	0
VanH-D_1_AB242319	Van	VanH	VanH-D	SCII-SoilBeef-D0-A	4	4	0	0	0
VanH-D_1_AB242319	Van	VanH	VanH-D	SCII-SoilBeef-D0-B	4	3	0	1	0
VanH-D_1_AB242319	Van	VanH	VanH-D	SCII-SoilBeef-D0-C	4	1	0	3	0
VanH-D_1_AB242319	Van	VanH	VanH-D	SCII-SoilPig-D0-A	4	3	0	1	0
VanH-D_1_AB242319	Van	VanH	VanH-D	SCII-SoilPig-D0-B	5	5	0	0	0
VanH-D_1_AB242319	Van	VanH	VanH-D	SCII-SoilPig-D0-C	5	5	0	0	0
VanH-D_1_AB242319	Van	VanH	VanH-D	SCII-SwineManure-A	9	9	0	0	0
VanH-D_1_AB242319	Van	VanH	VanH-D	SCII-SwineManure-B	2	1	0	1	0
VanH-D_1_AB242319	Van	VanH	VanH-D	SCII-SwineManure-C	2	0	0	2	0
VanH-D_1_AB242319	Van	VanH	VanH-D	SCII-Water-D11-A	8	4	0	4	0
VanH-D_1_AB242319	Van	VanH	VanH-D	SCII-Water-D11-B	10	8	0	2	0
VanH-D_1_AB242319	Van	VanH	VanH-D	SCII-Water-D11-C	4	4	0	0	0
VanH-D_1_AB242319	Van	VanH	VanH-D	X1P22N1AFD7	4	4	0	0	0
VanH-D_1_AB242319	Van	VanH	VanH-D	X1P23N1AFD7	6	5	0	1	0
VanH-D_1_AB242319	Van	VanH	VanH-D	X1P24N1AFD7	1	1	0	0	0
VanH-D_1_AB242319	Van	VanH	VanH-D	X1P25N1BFD7	4	3	0	1	0
VanH-D_1_AB242319	Van	VanH	VanH-D	X1P26N1BFD7	1	1	0	0	0
VanH-D_1_AB242319	Van	VanH	VanH-D	X1P27N1BFD7	4	4	0	0	0
VanH-D_1_AB242319	Van	VanH	VanH-D	X1P28N1BFD7	4	2	0	2	0
VanH-D_1_AB242319	Van	VanH	VanH-D	X1P36N3AFD7	9	9	0	0	0
VanH-D_1_AB242319	Van	VanH	VanH-D	X1P37N3AFD7	3	1	0	2	0
VanH-D_1_AB242319	Van	VanH	VanH-D	X1P38N3AFD7	8	8	0	0	0
VanH-D_1_AB242319	Van	VanH	VanH-D	X1P39N3BFD7	5	4	0	1	0
VanH-D_1_AB242319	Van	VanH	VanH-D	X1P40N3BFD7	0	0	0	0	0
VanH-D_1_AB242319	Van	VanH	VanH-D	X1P41N3BFD7	3	2	0	1	0
VanH-D_1_AB242319	Van	VanH	VanH-D	X1P42N3BFD7	5	4	0	1	0
VanH-D_1_AB242319	Van	VanH	VanH-D	X1P43N1AFD7	1	1	0	0	0
VanH-D_1_AB242319	Van	VanH	VanH-D	X1P44N1AFD7	1	1	0	0	0
VanH-D_1_AB242319	Van	VanH	VanH-D	X1P45N1AFD7	0	0	0	0	0
VanH-D_1_AB242319	Van	VanH	VanH-D	X1P46N1AFD7	3	1	0	2	0
VanH-D_1_AB242319	Van	VanH	VanH-D	X1P47N1BFD7	2	2	0	0	0
VanH-D_1_AB242319	Van	VanH	VanH-D	X1P48N1BFD7	2	2	0	0	0
VanH-D_1_AB242319	Van	VanH	VanH-D	X1P49N1BFD7	4	4	0	0	0
VanH-D_1_AB242319	Van	VanH	VanH-D	X1P59N3AFD7	3	1	0	2	0
VanH-D_1_AB242319	Van	VanH	VanH-D	X1P5N1BFD7	3	2	0	1	0
VanH-D_1_AB242319	Van	VanH	VanH-D	X1P60N3AFD7	0	0	0	0	0
VanH-D_1_AB242319	Van	VanH	VanH-D	X1P61N3AFD7	6	5	0	1	0
VanH-D_1_AB242319	Van	VanH	VanH-D	X1P63N3BFD7	3	3	0	0	0
VanH-D_1_AB242319	Van	VanH	VanH-D	X1P64N3BFD7	5	4	0	1	0
VanH-D_1_AB242319	Van	VanH	VanH-D	X1P65N3BFD7	6	3	0	3	0
VanH-D_1_AB242319	Van	VanH	VanH-D	X1P66N3BFD7	0	0	0	0	0
VanH-D_2_AF175293	Van	VanH	VanH-D	Mock-0-0025spike-A	3	1	0	2	0
VanH-D_2_AF175293	Van	VanH	VanH-D	Mock-0-0025spike-B	2	1	0	1	0
VanH-D_2_AF175293	Van	VanH	VanH-D	Mock-0-0025spike-C	2	1	0	1	0
VanH-D_2_AF175293	Van	VanH	VanH-D	Mock-0-009spike-A	1	1	0	0	0
VanH-D_2_AF175293	Van	VanH	VanH-D	Mock-0-009spike-B	2	0	0	2	0
VanH-D_2_AF175293	Van	VanH	VanH-D	Mock-0-025spike-A	0	0	0	0	0
VanH-D_2_AF175293	Van	VanH	VanH-D	Mock-0-025spike-B	2	2	0	0	0
VanH-D_2_AF175293	Van	VanH	VanH-D	Mock-0-12spike-A	2	1	0	1	0
VanH-D_2_AF175293	Van	VanH	VanH-D	Mock-0-12spike-B	2	0	0	2	0
VanH-D_2_AF175293	Van	VanH	VanH-D	Mock-0-12spike-C	1	0	0	1	0
VanH-D_2_AF175293	Van	VanH	VanH-D	Mock-0-25spike-A	1	0	0	1	0
VanH-D_2_AF175293	Van	VanH	VanH-D	Mock-0-25spike-B	3	0	0	3	0
VanH-D_2_AF175293	Van	VanH	VanH-D	Mock-0spike-A	1	1	0	0	0
VanH-D_2_AF175293	Van	VanH	VanH-D	Mock-0spike-B	1	0	0	1	0
VanH-D_2_AF175293	Van	VanH	VanH-D	Mock-0spike-C	2	0	0	2	0
VanH-D_2_AF175293	Van	VanH	VanH-D	SCI-Manure-0-025spike-A	3	0	0	3	0
VanH-D_2_AF175293	Van	VanH	VanH-D	SCI-Manure-0-025spike-C	1	0	0	1	0
VanH-D_2_AF175293	Van	VanH	VanH-D	SCI-Manure-B	1	1	0	0	0
VanH-D_2_AF175293	Van	VanH	VanH-D	SCI-Soil-D108-B	1	1	0	0	0
VanH-D_2_AF175293	Van	VanH	VanH-D	SCI-Soil-D24-A	0	0	0	0	0
VanH-D_2_AF175293	Van	VanH	VanH-D	SCI-Soil-D24-C	2	1	0	1	0
VanH-D_2_AF175293	Van	VanH	VanH-D	SCI-Soil-D59-B	1	0	0	1	0
VanH-D_2_AF175293	Van	VanH	VanH-D	SCII-BeefManure-B	2	2	0	0	0
VanH-D_2_AF175293	Van	VanH	VanH-D	SCII-BeefManure-C	1	1	0	0	0
VanH-D_2_AF175293	Van	VanH	VanH-D	SCII-SoilBeef-D0-A	1	1	0	0	0
VanH-D_2_AF175293	Van	VanH	VanH-D	SCII-SoilBeef-D0-B	1	1	0	0	0
VanH-D_2_AF175293	Van	VanH	VanH-D	SCII-SoilBeef-D0-C	1	1	0	0	0
VanH-D_2_AF175293	Van	VanH	VanH-D	SCII-SoilPig-D0-B	1	1	0	0	0
VanH-D_2_AF175293	Van	VanH	VanH-D	SCII-SoilPig-D0-C	0	0	0	0	0
VanH-D_2_AF175293	Van	VanH	VanH-D	SCII-SwineManure-A	1	1	0	0	0
VanH-D_2_AF175293	Van	VanH	VanH-D	SCII-SwineManure-B	1	1	0	0	0
VanH-D_2_AF175293	Van	VanH	VanH-D	SCII-SwineManure-C	8	6	0	2	0
VanH-D_2_AF175293	Van	VanH	VanH-D	SCII-Water-D11-A	5	5	0	0	0
VanH-D_2_AF175293	Van	VanH	VanH-D	X1P22N1AFD7	1	1	0	0	0
VanH-D_2_AF175293	Van	VanH	VanH-D	X1P24N1AFD7	2	1	0	1	0
VanH-D_2_AF175293	Van	VanH	VanH-D	X1P27N1BFD7	2	2	0	0	0
VanH-D_2_AF175293	Van	VanH	VanH-D	X1P28N1BFD7	1	0	0	1	0
VanH-D_2_AF175293	Van	VanH	VanH-D	X1P36N3AFD7	1	1	0	0	0
VanH-D_2_AF175293	Van	VanH	VanH-D	X1P38N3AFD7	1	1	0	0	0
VanH-D_2_AF175293	Van	VanH	VanH-D	X1P39N3BFD7	3	3	0	0	0
VanH-D_2_AF175293	Van	VanH	VanH-D	X1P40N3BFD7	1	1	0	0	0
VanH-D_2_AF175293	Van	VanH	VanH-D	X1P42N3BFD7	1	0	0	1	0
VanH-D_2_AF175293	Van	VanH	VanH-D	X1P45N1AFD7	4	4	0	0	0
VanH-D_2_AF175293	Van	VanH	VanH-D	X1P46N1AFD7	0	0	0	0	0
VanH-D_2_AF175293	Van	VanH	VanH-D	X1P61N3AFD7	3	2	0	1	0
VanH-D_2_AF175293	Van	VanH	VanH-D	X1P63N3BFD7	2	2	0	0	0
VanH-E_1_AF155139	Van	VanH	VanH-E	Mock-0-0025spike-A	2	0	0	2	0
VanH-E_1_AF155139	Van	VanH	VanH-E	Mock-0-0025spike-B	0	0	0	0	0
VanH-E_1_AF155139	Van	VanH	VanH-E	Mock-0-0025spike-C	2	1	0	1	0
VanH-E_1_AF155139	Van	VanH	VanH-E	Mock-0-009spike-A	2	0	0	2	0
VanH-E_1_AF155139	Van	VanH	VanH-E	Mock-0-009spike-B	4	2	0	2	0
VanH-E_1_AF155139	Van	VanH	VanH-E	Mock-0-009spike-C	3	1	0	2	0
VanH-E_1_AF155139	Van	VanH	VanH-E	Mock-0-025spike-B	0	0	0	0	0
VanH-E_1_AF155139	Van	VanH	VanH-E	Mock-0-12spike-A	2	1	0	1	0
VanH-E_1_AF155139	Van	VanH	VanH-E	Mock-0-12spike-B	4	1	0	3	0
VanH-E_1_AF155139	Van	VanH	VanH-E	Mock-0-12spike-C	2	0	0	2	0
VanH-E_1_AF155139	Van	VanH	VanH-E	Mock-0-25spike-A	2	0	0	2	0
VanH-E_1_AF155139	Van	VanH	VanH-E	Mock-0-25spike-B	2	1	0	1	0
VanH-E_1_AF155139	Van	VanH	VanH-E	Mock-0-25spike-C	1	0	0	1	0
VanH-E_1_AF155139	Van	VanH	VanH-E	Mock-0spike-A	1	1	0	0	0
VanH-E_1_AF155139	Van	VanH	VanH-E	Mock-0spike-B	3	3	0	0	0
VanH-E_1_AF155139	Van	VanH	VanH-E	Mock-0spike-C	2	0	0	2	0
[truncated: 39,481 more rows]
